# Supplementary material for: The paradox of hnRNPK: both absence and excess impair skeletal muscle function in mice
Source: Skelet Muscle. 2025 Aug 7;15:20. doi: 10.1186/s13395-025-00393-3 (PMC12329970; doi:10.1186/s13395-025-00393-3)
Supplement: Supplementary file 2 — Supplementary Material 2 [file 13395_2025_393_MOESM2_ESM.xlsx]

## Sheet: Sheet2
Table S3. The significant dysregulated gene transcripts between WT and Hnrnpk aKO as determined by RNA-seq.
gene id	gene name	baseMean	WT-1	WT-2	WT-3	Hnrnpk aKO-1	Hnrnpk aKO-2	Hnrnpk aKO-3	log2FoldChange	q-value	regulated
ENSMUSG00000036198.6	Arhgap36	607.939	0	0	0	4.57483	4.84939	5.62631	12.6183	2.95e-24	up
ENSMUSG00000027913.5	Crct1	553.17	0	0	0	9.43587	18.519	33.2407	12.4828	1.16e-21	up
ENSMUSG00000085850.1	4833412C05Rik	322.728	0	0	0	8.32993	11.7284	6.03521	11.7042	3.81e-19	up
ENSMUSG00000025497.7	Cdhr5	169.92	0	0	0	2.06846	1.42061	1.35543	10.7782	1.88e-16	up
ENSMUSG00000049382.9	Krt8	149.651	0	0	0	0.162223	2.52413	3.82636	10.5963	1.16e-06	up
ENSMUSG00000050854.3	Tmem125	135.695	0	0	0	2.66296	1.06129	3.12781	10.4551	6.97e-15	up
ENSMUSG00000029019.8	Nppb	133.432	0	0	0	5.16439	3.29574	4.25122	10.4297	1.28e-15	up
ENSMUSG00000090263.1	D730045A05Rik	103.888	0	0	0	3.80592	0.544705	1.69748	10.0688	1.92e-11	up
ENSMUSG00000075416.5	Gm14488	103.218	0	0	0	3.75328	3.23512	2.58291	10.0587	3.2e-14	up
ENSMUSG00000072945.3	Ripply1	86.7963	0	0	0	1.45352	2.47936	4.3741	9.81196	7.25e-13	up
ENSMUSG00000078949.2	R3hdml	66.9605	0	0	0	1.46589	0.08614	3.41936	9.43688	4.46e-08	up
ENSMUSG00000017002.8	Slpi	438.643	0	0	0.04594	20.854	4.33377	12.2341	9.29652	9.71e-10	up
ENSMUSG00000050359.6	Sprr1a	545.927	0	0	0.072242	12.8711	17.9609	20.4306	9.28365	8.98e-38	up
ENSMUSG00000074179.5	Gm10639	49.2408	0	0	0	1.63065	0.730649	1.43039	8.99162	1.97e-10	up
ENSMUSG00000001021.8	S100a3	45.0648	0	0	0	1.48418	1.76301	1.37601	8.86309	2.06e-10	up
ENSMUSG00000031757.6	Mt4	43.7208	0	0	0	1.96433	3.20182	3.20592	8.82111	2.79e-10	up
ENSMUSG00000057933.4	Gsta2	43.1283	0	0	0	2.05837	0.557508	1.08095	8.79973	5.16e-09	up
ENSMUSG00000042045.5	Sln	16242.2	0.930139	2.70442	1.81553	697.14	851.341	792.816	8.59644	8.31e-166	up
ENSMUSG00000079471.2	Gm7325	309.433	0	0	0.068554	4.49395	1.06445	26.152	8.47271	6.57e-05	up
ENSMUSG00000068890.5	Lce1a2	33.4982	0	0	0	1.02287	0.653811	1.96529	8.43891	1.06e-08	up
ENSMUSG00000086449.1	9030204H09Rik	31.4725	0	0	0	1.64686	0.746457	1.1664	8.34518	1.83e-08	up
ENSMUSG00000022596.2	Slurp1	31.0044	0	0	0	0.502805	1.5598	2.53385	8.32736	1.18e-07	up
ENSMUSG00000074183.3	Gsta1	373.333	0.060158	0	0.021654	15.365	6.17745	10.1411	8.23201	1.48e-29	up
ENSMUSG00000074181.1	Gm3776	334.256	0.061136	0	0.022006	12.8674	6.1327	9.93453	8.07412	7.07e-31	up
ENSMUSG00000074662.3	Gm10737	25.5612	0	0	0	1.54521	1.74835	1.40021	8.0449	6.19e-08	up
ENSMUSG00000020872.4	Tac4	202.519	0	0.042106	0	3.15972	1.74261	7.98165	7.86853	6.76e-17	up
ENSMUSG00000047230.6	Cldn2	254.786	0	0	0.029528	2.24634	1.66723	2.34459	7.51034	6.45e-06	up
ENSMUSG00000023039.9	Krt7	205.781	0	0.018005	0	1.21208	1.49927	1.33477	7.39827	6.2e-24	up
ENSMUSG00000026253.7	Chrng	485.625	0.100229	0	0	4.33332	2.81105	13.492	7.26449	0.00167784	up
ENSMUSG00000085980.1	Gm12408	65.5065	0	0	0.032073	1.75286	1.43416	1.65726	6.95203	1.04e-11	up
ENSMUSG00000026822.9	Lcn2	12308.2	0.771954	1.98379	4.39343	448.186	194.863	133.524	6.93379	1.22e-13	up
ENSMUSG00000040809.9	Chi3l3	149.589	0.023407	0	0.087187	4.72851	0.378158	2.1089	6.89632	1.24e-10	up
ENSMUSG00000009214.3	Tmem8c	1118.19	0.127298	0.19565	0.184917	16.7176	3.07944	45.7033	6.67986	2.91e-12	up
ENSMUSG00000031762.6	Mt2	47542.3	8.98734	42.7449	16.1697	2680.55	1628.32	1965.18	6.40822	1.06e-19	up
ENSMUSG00000086716.1	Gm11629	25.6871	5e-06	0.001358	0	1.71243	1.63131	1.53101	6.17363	2.32e-06	up
ENSMUSG00000037086.3	1110059M19Rik	397.154	0	0.247244	0.107638	7.32285	10.4954	8.24427	6.04029	4.33e-06	up
ENSMUSG00000006575.8	Rundc3a	544.451	0.065722	0.117777	0.101255	5.12119	5.75662	10.3931	5.94107	2.74e-65	up
ENSMUSG00000029816.7	Gpnmb	9977.9	0.492643	1.26154	1.40362	62.3595	39.7327	98.1498	5.79161	1.94e-53	up
ENSMUSG00000031765.6	Mt1	32517.4	13.0625	39.888	19.7642	1955.63	1062.85	1340.1	5.76826	2.82e-47	up
ENSMUSG00000022296.7	Baalc	891.593	0.164396	0.254385	0.169857	15.698	12.1965	14.0195	5.74645	2.01e-103	up
ENSMUSG00000049723.8	Mmp12	1282.95	0.040422	0.211918	0.189606	1.80382	0.623918	27.6112	5.71054	0.000181399	up
ENSMUSG00000026204.8	Ptprn	280.45	0.042168	0.031477	0.039867	1.58762	1.50106	2.88826	5.44084	1.8e-45	up
ENSMUSG00000074744.1	Gm807	148.821	0.052179	0.035999	0.038534	1.89518	1.3008	3.35308	5.37223	1.41e-24	up
ENSMUSG00000086222.1	Gm11665	77.6819	0.287666	0	0.097251	6.60259	7.14255	5.787	5.26781	3.72e-11	up
ENSMUSG00000091870.1	1700101I11Rik	106.44	0	0	0.209232	4.0591	2.56079	1.86592	5.22289	0.0199384	up
ENSMUSG00000050335.9	Lgals3	12389.2	2.40856	10.2869	9.03401	340.508	184.318	383.062	5.21649	1.6e-29	up
ENSMUSG00000026414.6	Tnnt2	2999.08	0.946792	1.97189	2.00769	46.6281	24.9883	144.416	5.17812	4.61e-24	up
ENSMUSG00000086932.1	Gm11665	132.181	0	0.148721	0.16688	4.2551	4.95958	3.72098	5.15087	1.63e-13	up
ENSMUSG00000029223.8	Uchl1	3369.48	0.986792	2.60215	2.07071	58.9796	81.792	71.5913	5.08669	4.02e-54	up
ENSMUSG00000051008.5	4930412M03Rik	67.7302	0.040111	0	0.063425	1.69587	1.5658	1.0368	5.08141	9.94e-10	up
ENSMUSG00000059900.7	Tmem40	127.146	0	0.177681	0	1.40226	1.82061	3.61098	5.06279	0.0312301	up
ENSMUSG00000087593.1	Gm16174	18.1394	0.080341	0	0	1.02464	0.95347	1.24691	5.03482	0.000181185	up
ENSMUSG00000061086.6	Myl4	6224.13	3.21433	5.05367	5.22285	74.7738	201.508	220.816	4.99161	4.78e-42	up
ENSMUSG00000029452.11	Tmem116	645.868	0.449346	0.27039	0.336051	13.5392	12.6264	10.5431	4.91808	4.75e-60	up
ENSMUSG00000089896.3	Wnk1	103.736	0.05665	0.027769	0.067711	2.06399	1.43743	2.31474	4.91114	8.97e-22	up
ENSMUSG00000092035.1	Peg10	2427.61	0.235645	0.226011	0.332753	7.9978	6.67855	12.3577	4.88718	1.44e-97	up
ENSMUSG00000026459.4	Myog	3849.8	1.60692	2.18445	1.96944	75.3909	37.3932	78.551	4.86689	5.72e-71	up
ENSMUSG00000089371.1	Mir1938	20.9132	0.072009	0.140214	0.101519	11.1448	2.02303	0.937945	4.85497	0.000867747	up
ENSMUSG00000024640.3	Psat1	2320.6	0.580603	0.826045	0.880257	22.0252	13.4916	32.4224	4.77396	1.38e-69	up
ENSMUSG00000047061.6	Gm9817	5800.74	0.604581	1.2542	3.63192	27.362	76.9884	60.7584	4.76513	8.5e-08	up
ENSMUSG00000038618.5	Rassf7	139.444	0	0.074216	0.19153	2.42225	1.62993	3.70704	4.6502	7.25e-08	up
ENSMUSG00000005686.9	Ampd3	11976.9	2.79027	3.16986	2.26249	89.6279	65.9136	74.3044	4.613	7.38e-94	up
ENSMUSG00000047844.3	Bex4	124.885	0	0	0.405848	2.83582	3.68585	4.25812	4.57497	0.0670118	up
ENSMUSG00000074024.4	4632427E13Rik	356.928	0.012345	0.157643	0.081274	2.01343	2.45057	2.20912	4.57475	3.39e-14	up
ENSMUSG00000039981.4	Zc3h12d	201.736	0.030539	0.05757	0.040783	2.2099	0.481276	0.758349	4.56553	9.64e-12	up
ENSMUSG00000079625.2	Tm4sf19	109.192	0.045829	0.190806	0	1.844	1.30724	3.31391	4.55262	1.37e-06	up
ENSMUSG00000023067.7	Cdkn1a	32204.2	5.38949	13.981	28.0895	467.405	413.353	303.033	4.53929	1.47e-19	up
ENSMUSG00000079012.4	Serpina3m	78.6923	0.046517	0.079378	0	0.74409	0.997939	1.76392	4.50938	6.2e-08	up
ENSMUSG00000075402.1	Krt76	78.3722	0.048087	0	0.04355	1.39659	0.413091	0.555464	4.46499	6.08e-06	up
ENSMUSG00000031760.8	Mt3	758.068	0.518928	2.80142	0.849456	44.291	21.5049	35.1897	4.46312	1.75e-15	up
ENSMUSG00000020660.5	Pomc	47.1136	0	0	0.136841	1.42171	0.823803	1.0692	4.43239	0.000891618	up
ENSMUSG00000072612.2	Gm10382	401.7	0.156013	0.245196	0.572941	13.2407	3.63705	6.01231	4.40576	1.07e-12	up
ENSMUSG00000029161.6	Cgref1	874.864	0.4553	0.89481	0.649234	21.9339	8.7651	16.4663	4.39888	1.24e-29	up
ENSMUSG00000071036.2	Gm10309	179.675	0.03152	0.167425	0.07029	1.01611	2.49925	3.01334	4.37515	1.05e-12	up
ENSMUSG00000018774.7	Cd68	3913.2	2.4623	4.13607	3.80661	87.0428	49.3154	95.1478	4.31841	3.48e-59	up
ENSMUSG00000020098.6	Pcbd1	127.511	0.077541	0.282021	0.135685	2.61414	2.67843	6.43729	4.2846	2.4e-14	up
ENSMUSG00000091793.1	Rian	30783.2	7.81409	9.68782	9.8559	171.953	269.968	124.772	4.27641	5.19e-35	up
ENSMUSG00000061451.7	Tmem151a	80.0932	0.095378	0.263109	0	0.490056	1.16124	0.557222	4.26515	7.25e-06	up
ENSMUSG00000084459.1	SNORD113	184.13	3.1527	2.41768	2.49803	52.0476	81.9232	36.2214	4.22736	3.18e-16	up
ENSMUSG00000032068.7	1600029D21Rik	345.115	0.424723	0.201769	0.097635	2.07214	4.73567	9.58728	4.13011	3.57e-12	up
ENSMUSG00000072812.4	Ahnak2	5655.34	0.958491	1.84678	1.41959	23.7125	29.9187	31.9586	4.12817	1.07e-72	up
ENSMUSG00000063011.6	Msln	236.216	0.103051	0.201697	0.094961	1.7021	1.18867	5.63887	4.12013	2.88e-12	up
ENSMUSG00000038508.7	Gdf15	65.9671	0	0.098045	0.057947	1.31546	0.497377	1.24659	4.11834	8.24e-06	up
ENSMUSG00000087038.3	2900079G21Rik	81.5277	0.091272	0.123025	0.055643	1.47013	1.97725	1.73334	4.08238	5.24e-15	up
ENSMUSG00000039824.3	Myl6b	2575.8	2.92161	3.17794	4.14749	22.7855	103.849	44.5559	3.94111	1.88e-14	up
ENSMUSG00000050071.8	Bex1	3702.07	2.26092	5.56771	10.0169	81.2336	90.4634	145.424	3.93921	3.94e-19	up
ENSMUSG00000042734.5	Ttc9	2592.92	0.872259	2.00048	2.45559	31.7015	26.6348	30.5724	3.91629	1.26e-30	up
ENSMUSG00000085095.1	Gm15635	379.506	1.38068	0.531581	1.89105	22.872	19.6762	16.6864	3.90883	1.9e-18	up
ENSMUSG00000027107.3	Chrna1	8953.69	2.95655	2.75859	2.95907	32.7938	56.5214	54.0182	3.87447	1.15e-59	up
ENSMUSG00000076612.2	Ighg2c	61.0794	0	0.147228	0.063437	1.65127	0.882487	0.913881	3.86498	8.24e-05	up
ENSMUSG00000024803.8	Ankrd1	21619.8	3.93552	18.7098	31.9263	262.059	308.974	278.974	3.83473	8.55e-12	up
ENSMUSG00000046408.7	1700067K01Rik	170.925	0.146254	0.242194	0.250855	2.86667	3.66442	2.50691	3.76661	5.86e-20	up
ENSMUSG00000091247.1	Gm16529	636.983	0.353072	0.681574	0.706557	8.08489	9.66177	8.28892	3.75343	4.49e-34	up
ENSMUSG00000021091.8	Serpina3n	2478.23	0.834976	2.48685	2.54223	23.4385	23.7867	37.9313	3.68586	8.87e-23	up
ENSMUSG00000061878.8	Sphk1	1077.93	0.55774	1.40803	0.623233	12.8785	10.3526	6.24062	3.68394	4.94e-16	up
ENSMUSG00000085829.1	Gm4285	259.743	0.419344	0.402049	0.534697	7.28566	6.26189	6.24322	3.68317	6.37e-32	up
ENSMUSG00000032515.7	Csrnp1	2271.51	1.13085	1.98084	0.755832	34.5419	11.1612	6.67715	3.67113	5.73e-05	up
ENSMUSG00000044734.9	Serpinb1a	1898.66	1.60859	1.63876	1.58681	24.6263	16.0372	29.1355	3.66018	1.22e-67	up
ENSMUSG00000087118.1	Gm16793	105.962	0.068881	0.143209	0.102842	1.38497	1.57519	1.5732	3.64594	6.05e-18	up
ENSMUSG00000056054.8	S100a8	152.807	0.732008	0.648819	0.516506	8.73429	6.3748	12.4719	3.63193	7.5e-22	up
ENSMUSG00000086554.1	9530034E10Rik	36.4993	0	0.262637	0.07393	1.53021	1.8272	1.58124	3.62898	0.000381081	up
ENSMUSG00000025473.10	Adam8	687.404	0.198483	0.325006	0.625695	2.51261	0.938477	13.9427	3.5939	0.001062	up
ENSMUSG00000027713.5	1810062G17Rik	42.6029	0	0.294904	0.245725	2.97842	2.49372	1.86908	3.59299	0.000194097	up
ENSMUSG00000092071.1	A230065N10Rik	187.67	0.319717	0.432464	0.170888	4.04481	5.15174	3.06203	3.57618	6.08e-13	up
ENSMUSG00000085955.1	Gm12356	22.9499	0.171388	0	0.128905	2.25314	1.37287	0.628155	3.56007	0.0040797	up
ENSMUSG00000091658.1	Gm17405	49.0164	0.993109	0.640536	0.698782	10.7719	11.7633	8.98472	3.54136	6.33e-09	up
ENSMUSG00000087578.1	Gm15605	151.08	0.173267	0.4189	0.337088	3.93004	4.78308	3.10461	3.53721	3.15e-14	up
ENSMUSG00000020908.7	Myh3	8006.95	1.95185	3.31015	1.8179	23.6805	12.7563	61.5428	3.53612	5.12e-15	up
ENSMUSG00000023992.8	Trem2	468.349	0.29193	0.922812	0.401078	7.25374	1.72934	19.0255	3.5355	3.88e-07	up
ENSMUSG00000086454.1	4930500J02Rik	55.1331	0.183319	0.154604	0.044114	2.83984	1.50986	1.8535	3.52818	6.66e-07	up
ENSMUSG00000020649.5	Rrm2	820.605	0.64541	0.9388	0.439095	10.1845	2.33199	15.0894	3.50813	4.12e-10	up
ENSMUSG00000032271.7	Nnmt	952.53	1.16989	2.10213	1.91622	22.7051	13.7659	32.7864	3.50368	5.14e-29	up
ENSMUSG00000079033.3	Mef2b	71.635	0.10529	0.082567	0.074137	1.12401	1.493	1.04512	3.50252	4.47e-11	up
ENSMUSG00000091158.1	Mirg	485.269	0.584876	0.803196	0.502103	5.65678	12.1571	6.78172	3.49794	5.07e-17	up
ENSMUSG00000024526.8	Cidea	272.427	0.449149	0.448921	0.367529	4.96455	5.15015	6.00874	3.48976	1.96e-42	up
ENSMUSG00000016327.3	Atp1b4	1602.15	0.33243	0.446142	1.35041	10.2821	9.42067	5.7047	3.4661	9.13e-11	up
ENSMUSG00000074203.4	G430095P16Rik	158.699	0.375797	0.306788	0.519238	7.63753	2.69428	4.66292	3.46545	5.33e-11	up
ENSMUSG00000004951.9	Hspb1	40461.3	41.4267	70.5942	139.043	963.047	1086.52	1042.99	3.46351	8.56e-19	up
ENSMUSG00000078915.1	Hsp25-ps1	243.454	0.302767	0.883361	1.10084	10.2885	8.63449	8.96137	3.46135	1.77e-14	up
ENSMUSG00000022094.8	Slc39a14	6116.02	2.3996	2.77033	2.43817	32.5507	27.6187	44.3387	3.45141	4.67e-118	up
ENSMUSG00000026418.10	Tnni1	1879.52	1.59915	4.64969	4.62235	27.0676	22.516	74.3761	3.3921	1.95e-11	up
ENSMUSG00000037196.6	Pacrg	303.66	0.202752	0.418823	0.586017	7.02264	3.08193	3.70508	3.38297	3.24e-11	up
ENSMUSG00000005470.8	Asf1b	190.243	0.116803	0.301383	0.210696	2.25212	1.54985	3.69419	3.36837	1.77e-14	up
ENSMUSG00000020182.9	Ddc	120.504	0.118987	0.158485	0.104161	1.72733	0.354083	3.79131	3.36729	2.68e-05	up
ENSMUSG00000029205.6	Chrna9	243.147	0.089559	0.106013	0.628993	2.52631	4.01396	2.16853	3.29626	1.9e-05	up
ENSMUSG00000072591.4	5930412G12Rik	644.236	0.625387	0.644753	0.416348	9.36197	9.60358	6.65865	3.28678	1.56e-22	up
ENSMUSG00000042485.6	Mustn1	34692	23.2695	44.7993	117.661	916.037	474.567	587.477	3.28125	4.45e-05	up
ENSMUSG00000035860.8	Cdhr3	135.503	0.088863	0.100536	0.095025	1.66988	0.805778	0.506128	3.26207	6.16e-08	up
ENSMUSG00000086845.1	Gm13010	116.785	0.295171	0.284396	0.2937	4.4284	1.90624	3.16477	3.25815	1.67e-11	up
ENSMUSG00000076258.1	mmu-mir-689-2	386.509	12.0342	17.0286	14.1686	31.854	239.606	190.275	3.24137	4.77e-07	up
ENSMUSG00000052151.5	Ppap2c	438.399	0.384043	0.709744	0.651437	7.48871	3.87792	7.26316	3.241	9.21e-22	up
ENSMUSG00000038642.4	Ctss	5208.61	3.16422	11.0701	11.7148	69.29	20.5506	191.731	3.17924	0.0010011	up
ENSMUSG00000021268.10	Meg3	7937.02	5.95336	6.33687	6.72767	37.6311	104.835	39.1419	3.17773	7.76e-13	up
ENSMUSG00000032060.8	Cryab	249438	346.727	470.521	700.613	6604.64	3863.61	3647.17	3.17733	3.1e-18	up
ENSMUSG00000040907.9	Atp1a3	360.37	0.095915	0.219358	0.350834	1.84285	0.530941	4.88762	3.16219	3.84e-06	up
ENSMUSG00000092827.1	AL663027.1	23.9028	0.408617	0.110731	1.44433	6.27475	6.15709	8.66804	3.12736	0.00134986	up
ENSMUSG00000024042.6	Sik1	4299.76	1.96021	2.924	1.69975	25.6368	19.2484	18.1377	3.1215	2.81e-27	up
ENSMUSG00000023904.3	Hcfc1r1	16493.5	26.1055	31.7698	35.2472	298.049	341.949	228.688	3.09415	4.2e-31	up
ENSMUSG00000029134.8	Plb1	307.587	0.224316	0.350124	0.234269	2.88845	1.63177	1.83031	3.09074	5.14e-18	up
ENSMUSG00000073680.2	Tmem88b	186.794	0.115933	0.10145	0.155476	1.65627	0.818016	1.09561	3.08802	7.76e-13	up
ENSMUSG00000003051.7	Elf3	107.121	0.043787	0.062026	0.268659	0.698165	0.911707	2.15782	3.08414	5.69e-05	up
ENSMUSG00000045136.5	Tubb2b	1990.77	2.31776	2.39642	2.62743	18.8437	16.3448	36.7626	3.07195	5.33e-34	up
ENSMUSG00000046229.8	Scand1	905.259	1.7449	3.17846	5.40671	13.3405	45.0523	35.8513	3.0642	3.15e-09	up
ENSMUSG00000000567.4	Sox9	687.629	0.349902	0.453925	0.384753	3.40901	2.70572	5.29484	3.05852	6.07e-38	up
ENSMUSG00000033777.3	Tlr13	327.46	0.135158	0.256681	0.187059	1.04647	0.374924	4.5458	3.05232	3.19e-05	up
ENSMUSG00000084819.1	Gm11967	371.671	1.63847	0.662336	3.21627	18.0303	18.162	14.5735	3.04538	2.14e-08	up
ENSMUSG00000080875.2	Gm7332	418.987	2.35161	1.54411	2.87055	19.4126	21.1718	23.0013	3.04049	3.92e-24	up
ENSMUSG00000032511.10	Scn5a	209.102	0.057348	0.061693	0.059298	1.0005	0.717192	1.09223	3.03487	1.08e-15	up
ENSMUSG00000037185.7	Krt80	840.201	0.200561	0.594495	1.16175	5.08556	6.33269	6.89993	2.9959	6.66e-11	up
ENSMUSG00000026315.7	Serpinb8	727.177	0.288746	0.515902	1.11961	7.21319	4.01335	5.01734	2.9911	2.56e-08	up
ENSMUSG00000001473.6	Tubb6	5347.26	7.04254	7.12127	8.65067	67.3618	43.2154	97.4846	2.98217	1.33e-34	up
ENSMUSG00000038650.8	Rnh1	9472.01	13.6052	13.9753	14.6122	144.306	81.5692	133.683	2.97821	1.07e-38	up
ENSMUSG00000034457.4	Eda2r	5357.24	1.7504	2.55435	4.8382	26.8763	25.2489	33.1139	2.97552	3.05e-17	up
ENSMUSG00000020068.4	Pbld2	256.551	0.510484	0.221253	0.418188	2.79817	3.39733	2.92787	2.97086	8.96e-14	up
ENSMUSG00000001864.7	Aif1l	1182.78	0.849357	1.06874	1.16106	6.89863	4.72579	17.0674	2.96982	2.19e-14	up
ENSMUSG00000036564.10	Ndrg4	1455.11	1.01298	1.78456	1.47204	10.1835	10.6033	11.8042	2.96456	8.13e-49	up
ENSMUSG00000064179.6	Tnnt1	4185.27	3.73264	13.6514	17.6685	40.2632	161.069	94.9606	2.96452	0.000336347	up
ENSMUSG00000027368.6	Dusp2	169.11	0.248937	0.232657	0.300604	1.79423	2.27981	3.18936	2.96021	1.4e-18	up
ENSMUSG00000038451.7	Spsb2	1214.44	2.1648	2.42823	3.04033	22.0199	20.4045	25.4962	2.95965	2.11e-56	up
ENSMUSG00000046179.10	E2f8	229.987	0.15099	0.175151	0.141743	1.01093	0.448291	3.16016	2.95823	5.29e-06	up
ENSMUSG00000029762.6	Akr1b8	556.403	0.770223	1.18376	1.19098	8.12386	5.76885	14.3896	2.94664	1.41e-19	up
ENSMUSG00000024907.6	Gal	77.1422	0.167269	0.151685	0.485164	2.17231	0.15735	5.49052	2.93763	0.00684298	up
ENSMUSG00000032802.7	Srxn1	8043.41	6.76684	7.21453	9.13119	96.2647	40.8725	57.9512	2.93731	2.58e-17	up
ENSMUSG00000039232.5	Stx11	130.749	0.125399	0.143355	0.1511	1.12041	0.934133	1.6275	2.92567	1e-17	up
ENSMUSG00000027797.8	Dclk1	1896.57	0.530852	1.29776	0.541947	4.4706	1.8932	15.8148	2.92116	0.00174823	up
ENSMUSG00000082530.1	Gm12168	42.0064	0.192827	0.017363	0.632955	1.98737	2.27403	3.37632	2.91275	0.0023081	up
ENSMUSG00000048388.3	Fam171b	1057.39	0.309028	0.733975	0.452169	2.26108	6.47702	3.40429	2.9047	1.18e-09	up
ENSMUSG00000056612.6	Ppp1r14b	6094.14	17.4163	14.9909	19.7889	143.266	122.881	176.03	2.89873	2.26e-64	up
ENSMUSG00000022018.6	1190002H23Rik	12169.4	15.6953	32.8223	58.3831	398.309	241.024	221.484	2.89243	4.23e-10	up
ENSMUSG00000046733.7	Gprc5a	174.257	0.163549	0.295302	0.198763	2.14394	1.80059	1.45515	2.88895	1.15e-12	up
ENSMUSG00000029380.10	Cxcl1	86.4671	0.207902	0.201305	0.288533	2.87494	0.707298	2.47487	2.87999	7.06e-06	up
ENSMUSG00000037855.9	Zfp365	313.239	0.113566	0.269644	0.212475	1.06776	0.653446	3.51695	2.86151	1.13e-06	up
ENSMUSG00000015093.8	Clic3	63.5566	0.18642	0.180943	0.215759	2.23068	1.38409	1.76761	2.85205	1.23e-08	up
ENSMUSG00000031939.8	Taf1d	1420.65	2.96685	3.32695	2.91488	23.7879	25.3737	23.516	2.85054	1.62e-46	up
ENSMUSG00000005667.6	Mthfd2	728.548	0.883311	1.21772	0.814951	10.7854	3.94252	8.41841	2.84986	1.77e-13	up
ENSMUSG00000022270.8	Fam134b	72468	60.8287	73.9828	73.3485	601.886	607.322	376.083	2.83431	1.24e-22	up
ENSMUSG00000037318.4	Traf3ip3	341.523	0.924217	0.69211	0.408505	3.95939	3.6455	8.28611	2.83041	1.11e-14	up
ENSMUSG00000073433.3	Arhgdig	104.668	0.239532	0.364831	0.23314	2.33726	2.29132	2.03829	2.82594	3.46e-12	up
ENSMUSG00000030677.7	Kif22	206.748	0.28556	0.318685	0.214445	2.9247	1.16224	2.54466	2.82409	1.42e-10	up
ENSMUSG00000028238.6	Atp6v0d2	402.07	0.079686	1.2063	0.063647	1.01047	0.734368	10.0295	2.8213	NA	up
ENSMUSG00000021886.6	Gpr65	130.238	0.057138	0.275712	0.192508	0.653423	0.53529	3.3879	2.82097	0.00048662	up
ENSMUSG00000048534.6	Amica1	175.429	0.056245	0.303695	0.244285	1.08298	0.840782	3.05277	2.80367	3.2e-05	up
ENSMUSG00000038859.7	Baiap2l1	170.366	0.128627	0.063745	0.244812	0.896276	0.36697	2.43828	2.79574	0.000135531	up
ENSMUSG00000044811.6	AF251705	174.251	0.229837	0.738904	0.237985	2.1551	0.698865	7.46384	2.78947	0.000682545	up
ENSMUSG00000035004.2	Igsf6	258.31	0.184247	0.450142	0.39342	1.13401	0.681067	7.01819	2.78764	0.000370757	up
ENSMUSG00000024679.4	Ms4a6d	405.94	0.68359	1.06843	0.787048	3.10872	1.29916	16.7399	2.78564	0.00016351	up
ENSMUSG00000065036.1	SNORA70	17.6575	0.070685	0.662917	0.288639	3.03341	2.97473	2.33547	2.78336	0.00611515	up
ENSMUSG00000041798.9	Gck	1216.81	1.02148	0.901926	2.466	15.5374	8.80518	9.05348	2.78174	1.43e-09	up
ENSMUSG00000054034.4	Tceal5	3121.91	5.24078	10.7081	10.5269	52.603	78.6676	65.0952	2.77018	1.36e-19	up
ENSMUSG00000017009.3	Sdc4	6572.96	5.52841	8.42487	9.13186	71.7282	50.0089	50.358	2.76395	1.95e-23	up
ENSMUSG00000029381.9	Shroom3	388.568	0.122934	0.263919	0.1624	0.701814	1.50162	1.77498	2.76238	4.38e-12	up
ENSMUSG00000031880.6	Rrad	722.127	1.39545	0.801482	1.74809	6.7568	6.92737	17.7047	2.74451	7.87e-11	up
ENSMUSG00000022439.3	Parvg	94.8783	0.057854	0.11215	0.216976	0.824585	0.52956	1.38873	2.74231	5.92e-09	up
ENSMUSG00000026558.8	Uck2	2191.13	4.0425	3.75366	6.52459	35.8153	34.6654	36.2011	2.73741	1.06e-25	up
ENSMUSG00000046056.7	Sbsn	415.737	0.243797	0.513173	0.847714	2.89128	3.15045	6.21725	2.73075	3.35e-09	up
ENSMUSG00000032221.7	Mns1	161.002	0.162242	0.367722	0.253667	2.65154	1.04676	2.12642	2.72414	3.74e-08	up
ENSMUSG00000005054.6	Cstb	1756.84	7.86806	9.68533	8.29547	65.5671	43.0312	86.2444	2.71823	5.26e-34	up
ENSMUSG00000078936.1	2410002O22Rik	89.3108	0.164349	0.325676	0	1.7153	0.956073	0.839274	2.71453	0.0193423	up
ENSMUSG00000086219.1	2410137F16Rik	116.207	0.050669	0.053961	0.448405	2.7632	3.85915	2.49313	2.71376	0.000120731	up
ENSMUSG00000090918.1	1700007L15Rik	114.655	0.564634	0.407477	0.366722	3.11904	3.97814	2.79686	2.71328	1.42e-09	up
ENSMUSG00000076053.1	AC162934.1	139.423	4.30008	3.36767	3.35244	20.3329	33.2332	28.8529	2.71054	9.21e-12	up
ENSMUSG00000084033.2	Gm14447	55.3484	0.170212	0.251875	0.193205	1.4338	1.59699	1.56783	2.70826	2.63e-08	up
ENSMUSG00000021190.8	Lgmn	11022.2	15.5506	18.3109	15.7553	117.131	81.526	171.776	2.70584	4.53e-37	up
ENSMUSG00000057280.8	Musk	1305.08	0.939969	1.63128	1.04377	15.3155	7.57319	13.2837	2.70163	5.7e-20	up
ENSMUSG00000016319.3	Slc25a5	10619.8	26.1192	28.1472	22.3753	227.26	148.855	175.831	2.69435	4.06e-30	up
ENSMUSG00000066170.5	E230001N04Rik	244.941	0.286445	0.594178	0.185774	2.49825	2.61472	2.56305	2.6934	2.74e-09	up
ENSMUSG00000061132.7	Blnk	461.806	0.554211	0.791583	0.635715	4.58652	3.60547	6.3445	2.69053	2.58e-30	up
ENSMUSG00000030732.6	Chrdl2	137.604	0.316372	0.262781	0.2218	2.67467	1.43602	1.81028	2.67179	1.87e-09	up
ENSMUSG00000042377.8	Fam83g	201.406	0.137076	0.066115	0.170486	0.936823	0.790579	1.32528	2.67081	3.03e-10	up
ENSMUSG00000089637.2	Hmga1-rs1	793.654	1.25994	1.64763	1.68799	13.737	8.25371	10.6198	2.67048	5.21e-22	up
ENSMUSG00000068742.5	Cry2	9359.27	7.45591	9.30317	4.94919	60.5242	49.0485	42.0284	2.66226	6.09e-18	up
ENSMUSG00000046805.9	Mpeg1	3263.6	0.992717	3.27523	2.71159	9.375	3.94679	40.4889	2.6608	0.0086674	up
ENSMUSG00000031490.5	Eif4ebp1	9940.53	23.8204	32.068	37.0658	233.803	219.331	192.54	2.65797	4.53e-29	up
ENSMUSG00000015812.7	Gnrh1	22.0853	0.240213	0.119051	0	1.26797	0.817072	0.54868	2.64958	0.0372549	up
ENSMUSG00000090400.1	A330094K24Rik	313.403	0.976551	0.793331	1.01593	7.91809	6.87289	4.28072	2.64197	6.47e-11	up
ENSMUSG00000031409.1	Tceal6	183.311	0.314359	0.577932	0.61837	2.37683	4.6135	3.50945	2.63726	1.53e-09	up
ENSMUSG00000092279.1	RP23-3M10.11	46.2352	0.100899	0.301927	0.313054	2.66446	1.35651	0.908394	2.63119	0.000776935	up
ENSMUSG00000005983.8	1700037C18Rik	356.579	0.573202	0.860073	0.498282	3.25166	3.63245	2.99294	2.6292	1.04e-22	up
ENSMUSG00000030789.7	Itgax	286.832	0.064259	0.26923	0.332458	0.710153	0.316178	4.09763	2.6279	0.00279302	up
ENSMUSG00000067106.5	Gm5529	77.3089	0.167522	0.3243	0.243101	2.4648	1.26083	1.279	2.62381	5.34e-06	up
ENSMUSG00000021909.6	Tnnc1	537.51	0.251072	2.52079	4.33768	8.08794	16.1135	25.5697	2.6237	0.0210833	up
ENSMUSG00000011305.5	Plin5	4203.64	6.95486	6.52813	6.30589	48.9562	36.4859	51.4754	2.6123	6.78e-52	up
ENSMUSG00000076057.1	AC122313.1	115.832	3.41782	3.18657	3.29245	19.226	28.7983	18.8208	2.60703	2.68e-09	up
ENSMUSG00000021062.9	Rab15	958.463	0.357549	1.37104	1.36663	5.77178	7.22833	7.79456	2.59894	8.07e-09	up
ENSMUSG00000023277.5	Twf2	26852.7	47.7261	54.6392	57.3548	455.809	320.712	284.821	2.59746	2.71e-22	up
ENSMUSG00000091138.1	E530011L22Rik	212.389	0.302348	0.271387	0.416909	2.2837	2.38005	2.03167	2.5938	3.63e-14	up
ENSMUSG00000008129.8	4930432K21Rik	123.234	0.12863	0.121988	0.236936	1.19904	0.995773	1.26266	2.59354	1.76e-10	up
ENSMUSG00000048058.10	Ldlrad3	1881.19	1.67202	2.36148	2.43055	10.0344	10.9894	10.8159	2.59232	1.74e-09	up
ENSMUSG00000024677.7	Ms4a6b	481.484	0.545524	0.746613	0.675681	1.31149	0.916867	9.56625	2.59213	0.0264493	up
ENSMUSG00000006585.2	Cdt1	172.933	0.148819	0.380303	0.229731	2.23173	0.943077	1.93498	2.58224	2.25e-07	up
ENSMUSG00000041548.4	Hspb8	51855.4	75.0619	79.8353	121.07	808.243	509.169	476.173	2.56646	1.69e-15	up
ENSMUSG00000031824.8	6430548M08Rik	5413.19	1.79452	3.38609	4.35802	26.3327	22.6483	18.1662	2.56635	7.65e-14	up
ENSMUSG00000034161.7	Scx	1104.77	1.52636	4.02468	3.95989	16.4622	19.6843	27.1296	2.563	8.61e-13	up
ENSMUSG00000023232.10	Serinc2	5240.68	9.28388	7.38403	10.3682	69.8055	45.5526	64.9896	2.5595	5e-27	up
ENSMUSG00000020848.7	Doc2b	595.357	0.197101	0.682339	0.48011	3.28485	3.58316	1.48156	2.53664	3.3e-06	up
ENSMUSG00000027254.7	Mtap1a	4240.81	0.67277	1.36694	1.93707	7.47248	6.83123	10.4251	2.53433	8.96e-14	up
ENSMUSG00000063506.6	Arhgap22	234.755	0.200926	0.348587	0.56785	1.95652	1.8547	4.56259	2.52997	6.05e-08	up
ENSMUSG00000049555.6	Tmie	187.553	0.215733	0.14739	0.291328	1.92304	1.23859	0.990409	2.5224	1.74e-07	up
ENSMUSG00000043157.7	Arl11	99.0739	0.146997	0.271622	0.240379	1.1501	0.197029	3.30599	2.51538	0.00424732	up
ENSMUSG00000025044.8	Msr1	254.35	0.303198	0.315003	0.193513	0.87811	0.248343	4.45889	2.48981	0.00473262	up
ENSMUSG00000031111.9	Igsf1	607.875	0.305888	1.05517	0.795312	3.91615	6.17844	3.72529	2.48807	1.48e-11	up
ENSMUSG00000051159.10	Cited1	74.6137	0.176989	0.299407	0.342551	1.08774	2.44719	1.63039	2.4841	1.48e-05	up
ENSMUSG00000015745.3	Plekho1	4034.44	5.91047	7.03726	9.21365	67.7141	35.4619	51.3699	2.47046	8.11e-22	up
ENSMUSG00000036782.6	Klhl13	1661.56	1.2888	2.07991	2.26962	8.64745	10.9766	14.8087	2.46318	5.54e-26	up
ENSMUSG00000044434.1	Gm9791	42.2142	0.266433	0.255904	0.419324	2.7138	1.37814	1.77613	2.45924	0.000124323	up
ENSMUSG00000034158.8	Lrrc58	12389.5	4.00863	6.86484	4.30171	31.4766	31.2228	27.0069	2.42932	1.88e-20	up
ENSMUSG00000032062.1	2310030G06Rik	1115.77	2.04107	3.32849	4.13021	26.296	16.6497	12.0277	2.42165	5.73e-09	up
ENSMUSG00000079243.2	Xirp1	42701.4	6.70251	17.056	54.1735	193.674	151.713	102.662	2.42098	0.0123655	up
ENSMUSG00000021636.7	Marveld2	167.114	0.192733	0.17183	0.208587	1.65369	1.08995	2.57268	2.4095	1.39e-10	up
ENSMUSG00000040552.8	C3ar1	635.283	0.330819	0.59007	0.653239	1.22017	0.559406	8.7038	2.40505	0.0396571	up
ENSMUSG00000065282.1	SNORA18	16.0733	0.049783	0.63884	0.500848	2.75452	1.82855	3.08734	2.38603	0.019997	up
ENSMUSG00000003752.8	Itpkc	1308.71	1.31739	1.57412	1.42891	7.76736	7.93207	10.0519	2.38575	6.68e-70	up
ENSMUSG00000042895.5	Abra	33696.5	48.5921	85.53	73.0094	459.376	429.201	279.857	2.38299	1.47e-13	up
ENSMUSG00000029416.10	Slc15a4	2092.15	2.35764	2.34416	3.63883	14.034	17.3467	17.6705	2.38115	9.88e-23	up
ENSMUSG00000024413.6	Npc1	11917.6	7.75196	7.30368	9.46869	42.1225	50.4623	50.356	2.37902	1.79e-37	up
ENSMUSG00000085088.1	4931413K12Rik	104.081	0.211958	0.368579	0.288751	2.00845	1.41259	1.61099	2.3664	1.3e-08	up
ENSMUSG00000031609.3	Sap30	678.942	1.63025	2.06155	2.59064	9.28997	10.3835	17.4068	2.36367	2.8e-19	up
ENSMUSG00000008393.8	Carhsp1	3756.38	4.08341	4.96539	5.30781	35.4729	19.64	27.207	2.36344	1.92e-19	up
ENSMUSG00000089672.2	Gp49a	370.429	0.395197	1.10323	1.43036	2.79251	1.93896	13.4971	2.3624	0.000839103	up
ENSMUSG00000029769.8	Ccdc136	1461.42	1.24184	1.99239	2.29955	22.8642	20.5291	10.7262	2.36153	4.53e-11	up
ENSMUSG00000091898.1	Tnnc1	745.326	2.07043	4.67652	5.00227	12.4408	22.7833	32.7581	2.36112	3.62e-09	up
ENSMUSG00000028494.6	Plin2	5629.17	14.4328	12.0362	14.6695	66.6067	39.2424	128.629	2.35568	8.88e-12	up
ENSMUSG00000086224.1	2700069I18Rik	56.2777	0.212512	0.434732	0.109054	1.59327	1.62702	1.16052	2.3524	0.000489382	up
ENSMUSG00000052837.4	Junb	2408.5	3.69264	4.76638	6.18438	31.7457	22.6262	28.9704	2.35121	7.96e-22	up
ENSMUSG00000025287.9	Acot9	4837.19	7.39565	10.6513	12.6751	70.4951	48.247	54.0223	2.34767	4.86e-18	up
ENSMUSG00000049281.8	Scn3b	911.614	0.34019	0.969	1.0674	4.25758	3.65606	5.29942	2.34555	5.42e-10	up
ENSMUSG00000035385.5	Ccl2	93.4672	0.476706	0.158228	0.493368	1.56381	0.331392	5.764	2.33899	0.0158237	up
ENSMUSG00000041431.10	Ccnb1	126.959	0.205068	0.289813	0.098415	1.05134	0.089972	2.43708	2.33874	0.0141736	up
ENSMUSG00000026628.8	Atf3	2764.81	1.33697	2.553	11.6715	40.9862	16.5561	29.491	2.33708	0.0252865	up
ENSMUSG00000070802.4	Pnmal2	138.045	0.188312	0.28191	0.168675	0.758994	0.30845	2.87955	2.32358	0.00200161	up
ENSMUSG00000038555.6	Reep2	135.301	0.222313	0.330936	0.260417	1.475	1.04656	2.16356	2.31393	3.66e-10	up
ENSMUSG00000065829.1	Snord16a	16.9055	0.897141	0.295946	0.56309	4.1144	1.93661	4.58919	2.3102	0.0147535	up
ENSMUSG00000090122.2	Kcne1l	172.427	0.675676	0.240728	0.518117	1.12277	4.77855	1.37504	2.30994	0.00123637	up
ENSMUSG00000002265.8	Peg3	8168.65	2.09319	3.78238	5.53062	14.9279	18.5067	28.4763	2.30321	4.44e-12	up
ENSMUSG00000024696.8	Lpxn	175.38	0.367375	0.374025	0.428542	1.54243	0.893067	4.56789	2.30172	5.76e-05	up
ENSMUSG00000092595.1	Gm20427	780.353	0.50387	1.20399	0.690336	5.47301	4.27979	3.00093	2.30033	3.76e-08	up
ENSMUSG00000028367.5	Txn1	6668.5	21.4847	26.2313	24.2819	150.767	88.607	159.96	2.29143	1.37e-25	up
ENSMUSG00000029321.1	Slc10a6	621.301	0.896117	1.99394	0.458563	5.11321	6.10472	7.05532	2.2878	3.09e-06	up
ENSMUSG00000025509.8	Pnpla2	46207.8	81.8668	72.15	78.9966	420.707	400.474	348.276	2.28627	4.99e-25	up
ENSMUSG00000018143.4	Mafk	5701.09	6.30979	8.04804	8.51121	50.8491	40.7704	29.7141	2.27981	2.35e-14	up
ENSMUSG00000044145.2	1810024B03Rik	140.273	0.263557	0.270447	0.242255	1.29582	1.26321	1.3093	2.27494	5.46e-13	up
ENSMUSG00000053687.8	Dpep2	248.042	0.246656	0.693259	0.536112	1.85824	1.41267	6.57605	2.26995	0.000260016	up
ENSMUSG00000040435.9	Ppp1r15a	7011.6	6.93152	8.0055	19.6045	79.4869	60.4452	39.9925	2.26666	1.15e-06	up
ENSMUSG00000034652.6	Cd300a	249.049	0.162094	0.210914	0.242645	0.561366	0.304579	2.85327	2.26482	0.00161987	up
ENSMUSG00000019951.8	Uhrf1bp1l	3892.86	1.85604	2.68547	2.43448	12.6901	10.6208	14.3442	2.26472	1.85e-42	up
ENSMUSG00000037012.11	Hk1	3778.82	3.35817	4.1652	3.06375	22.6405	17.0702	20.4722	2.25976	4.28e-36	up
ENSMUSG00000038086.3	Hspb2	13108.1	57.0465	56.551	66.3106	433.962	261.542	252.4	2.25906	3.5e-14	up
ENSMUSG00000028834.7	Trim63	56440.2	89.2696	114.215	146.147	596.991	650.535	625.576	2.24929	9.6e-25	up
ENSMUSG00000031508.7	Ankrd10	3472.9	5.02387	5.87066	6.18562	31.8624	22.5068	36.7866	2.24893	1.63e-36	up
ENSMUSG00000042293.7	Gm5617	492.381	3.17361	3.22697	2.8368	14.3624	17.396	17.1328	2.23817	9.58e-24	up
ENSMUSG00000029699.7	Srcrb4d	155.928	0.378502	0.431847	0.479011	1.82432	2.42487	4.08381	2.23076	6.33e-10	up
ENSMUSG00000036390.6	Gadd45a	4959.09	16.3286	18.8083	12.9763	95.3357	74.0862	88.0552	2.2285	1.45e-25	up
ENSMUSG00000021226.7	Acot2	2302.63	3.22836	3.94708	5.18796	16.0019	13.1969	38.9898	2.22668	3.5e-10	up
ENSMUSG00000031448.6	Adprhl1	4425.12	10.7634	12.2878	15.2986	54.4984	84.5529	58.2128	2.22226	2.71e-15	up
ENSMUSG00000037966.9	Ninj1	2473.06	7.70878	7.96736	8.85437	54.078	30.6757	44.1417	2.22199	5.14e-19	up
ENSMUSG00000072969.2	Armcx5	825.169	0.837498	1.18228	1.52489	6.20184	6.16431	5.96903	2.22092	1.16e-16	up
ENSMUSG00000015947.5	Fcgr1	136.848	0.211291	0.198762	0.20806	0.33602	0.24944	3.09023	2.21982	0.0133704	up
ENSMUSG00000070167.1	SNORA57	24.8052	0.577033	0.545453	0.71735	2.96884	3.62597	3.55692	2.21832	0.00136407	up
ENSMUSG00000047205.6	Dusp18	2492.85	1.57554	2.01197	3.76105	17.3052	9.32599	6.68466	2.2165	4.56e-07	up
ENSMUSG00000044583.7	Tlr7	336.173	0.261221	0.490616	0.367546	1.16122	0.894839	4.16228	2.21636	0.000111558	up
ENSMUSG00000064336.1	mt-Tf	45.8047	2.96391	1.6249	3.01435	21.3732	6.80408	12.7553	2.21298	0.00239641	up
ENSMUSG00000017716.8	Birc5	110.945	0.58658	0.501496	0.221692	1.49503	0.295104	5.0122	2.19584	0.019282	up
ENSMUSG00000028329.7	Xpa	656.813	1.95466	3.71875	3.57401	12.1699	14.9276	16.919	2.1871	3.85e-17	up
ENSMUSG00000086841.1	2410006H16Rik	1070.16	7.06986	10.9527	9.96751	44.2186	48.3352	49.1147	2.18592	8.97e-25	up
ENSMUSG00000028645.4	Slc2a1	2001.64	2.23477	3.10913	3.93949	15.7592	13.4534	19.017	2.18526	2.62e-22	up
ENSMUSG00000040511.7	Pvr	1894.64	2.2535	2.50003	3.24406	12.6634	9.78567	21.7602	2.1829	3.36e-16	up
ENSMUSG00000029752.6	Asns	378.462	0.671575	1.0403	0.604601	4.33109	2.52213	5.00627	2.18262	7.94e-11	up
ENSMUSG00000040322.6	Slc25a24	1894.41	1.59929	2.29818	2.8051	10.2697	6.72565	18.2565	2.18015	2.79e-11	up
ENSMUSG00000023905.8	Tnfrsf12a	8333.8	5.86763	12.1933	87.9596	213.826	169.339	136.706	2.17751	0.0810437	up
ENSMUSG00000020190.8	Mknk2	53794.2	55.1817	67.8289	90.6312	488.681	266.604	307.358	2.17536	6.19e-12	up
ENSMUSG00000038173.8	Enpp6	241.895	0.198746	0.507671	0.264812	2.64965	1.23363	1.34649	2.16186	1.55e-05	up
ENSMUSG00000091909.1	Gm17282	237.898	0.180505	0.144426	0.237169	1.15225	0.791507	0.861196	2.15676	2.92e-09	up
ENSMUSG00000050347.4	Gm9844	643.2	5.45465	6.11914	4.99212	18.1266	6.4819	66.0595	2.14643	0.000971603	up
ENSMUSG00000067161.4	Gm5560	67.7015	0.24748	0.219923	0.306998	1.57411	1.34824	1.06779	2.14563	2.29e-05	up
ENSMUSG00000052241.3	A930035D04Rik	36.4953	0.32999	0.138128	0.313263	1.17514	1.71153	1.06473	2.14527	0.00258448	up
ENSMUSG00000037613.9	Tnfrsf23	884.22	0.99469	1.14893	1.53965	8.67562	4.71828	6.54635	2.14087	4.11e-16	up
ENSMUSG00000002055.3	Spag5	353.944	0.33802	0.539326	0.386437	1.88793	1.73351	2.38904	2.13703	1.4e-21	up
ENSMUSG00000054520.8	Sh3bp2	384.13	0.378206	0.533009	0.7729	2.43962	1.65974	4.34262	2.13657	3.76e-08	up
ENSMUSG00000091955.1	Gm3788	534.665	4.70961	4.50539	4.61154	14.9364	4.45945	56.0154	2.1357	0.00227233	up
ENSMUSG00000042622.7	Maff	508.428	1.13048	1.24236	0.883544	6.45291	5.36482	3.92234	2.13444	1.03e-09	up
ENSMUSG00000025420.7	Katnal2	98.2292	0.157065	0.077578	0.367675	0.891396	0.804732	1.63872	2.13082	0.000972064	up
ENSMUSG00000001020.7	S100a4	2483.4	7.55015	25.6382	32.7677	82.8435	86.0239	154.11	2.12651	5.39e-06	up
ENSMUSG00000020812.11	1810032O08Rik	225.797	0.722193	0.636918	0.829098	5.95478	4.47081	4.01213	2.12629	1.72e-10	up
ENSMUSG00000041189.9	Chrnb1	5115.38	7.74548	9.62656	12.6571	43.6065	53.5815	47.9363	2.12323	5.95e-19	up
ENSMUSG00000026251.6	Chrnd	465.247	0.687819	0.698564	0.606388	1.80258	2.2908	6.20572	2.11801	5.14e-07	up
ENSMUSG00000030161.6	Gabarapl1	10629.8	22.3328	27.157	26.461	124.415	131.239	104.161	2.10636	2.3e-21	up
ENSMUSG00000028459.5	Cd72	128.576	0.131804	0.482423	0.089513	1.08921	1.10245	2.04671	2.1056	0.00577536	up
ENSMUSG00000070427.3	Il18bp	369.056	1.13184	0.856027	1.30171	5.81706	4.47837	5.70984	2.10393	7.33e-14	up
ENSMUSG00000030353.9	Tead4	1038.3	1.46372	1.13548	2.25012	8.88591	5.68103	8.88154	2.10135	3.99e-10	up
ENSMUSG00000020722.5	Cacng1	18543.1	60.1643	58.3153	68.6795	297.482	317.379	275.662	2.10102	2.37e-25	up
ENSMUSG00000034708.4	Grn	8041.75	11.4291	18.0579	14.4965	69.0064	45.6472	105.019	2.10034	1.57e-15	up
ENSMUSG00000045193.7	Cirbp	4026.96	11.0888	13.7654	16.9055	66.226	61.0193	58.9046	2.09903	2e-20	up
ENSMUSG00000027077.6	Smtnl1	10683.8	21.4287	33.3899	22.2666	127.585	125.265	110.671	2.09893	4.94e-18	up
ENSMUSG00000060380.2	C030014I23Rik	359.209	0.976069	0.901567	1.06005	4.21023	4.57522	3.81183	2.09685	2.93e-14	up
ENSMUSG00000065336.1	Snora34	29.6382	0.85626	0.948614	0.708058	6.35075	3.32694	2.91249	2.09473	0.00560786	up
ENSMUSG00000019577.4	Pdk4	92233.9	109.28	51.7724	174.571	559.727	388.236	683.735	2.08544	5.21e-07	up
ENSMUSG00000039196.2	Orm1	121.46	0.163289	1.34267	0.517453	2.57329	3.5355	3.33707	2.08067	0.00399279	up
ENSMUSG00000028873.9	Cdca8	95.7344	0.276274	0.184405	0.280821	1.05773	0.381715	2.57771	2.08029	0.00936896	up
ENSMUSG00000032712.10	2810474O19Rik	2364.16	1.32943	2.18813	2.15684	9.53463	5.78657	10.1513	2.0797	2.99e-16	up
ENSMUSG00000041476.6	Smpx	33540.6	129.309	138.178	158.678	793.578	704.262	586.896	2.07462	1.62e-18	up
ENSMUSG00000064338.1	mt-Tv	136.208	9.63826	6.11178	8.91427	61.5258	29.7351	24.3963	2.07428	0.000240593	up
ENSMUSG00000027715.3	Ccna2	234.44	0.431212	0.386031	0.275443	1.31604	0.253245	3.70192	2.07176	0.00912229	up
ENSMUSG00000079419.2	Ms4a6c	475.673	0.53991	2.09504	0.742716	2.42319	1.39456	13.5281	2.07019	0.0097308	up
ENSMUSG00000020181.9	Nav3	865.869	0.264076	0.46237	0.585528	1.77583	1.24313	3.85121	2.06623	9.93e-07	up
ENSMUSG00000046223.9	Plaur	374.525	0.593291	1.83451	1.06281	4.99594	3.53412	8.21269	2.065	3.54e-06	up
ENSMUSG00000031146.6	Plp2	2758.88	7.08241	12.0259	11.9629	55.8439	30.623	59.6551	2.0629	1.57e-12	up
ENSMUSG00000069792.5	Gm11428	258.721	2.06722	1.92889	2.23662	10.1464	4.27441	16.1723	2.0623	5.84e-06	up
ENSMUSG00000030428.9	Ttyh1	234.354	0.216656	0.37271	0.264121	1.97186	3.31615	3.97991	2.06216	2.19e-10	up
ENSMUSG00000003849.8	Nqo1	2039.1	5.26913	4.9578	6.7201	36.5788	19.5862	21.8904	2.05866	3.7e-10	up
ENSMUSG00000042814.6	Mcts2	872.127	4.69583	5.45237	4.08121	21.8585	24.4599	18.912	2.05529	1.59e-14	up
ENSMUSG00000041736.6	Tspo	2320.46	9.68738	11.9886	13.6099	51.9787	43.0767	71.8999	2.05528	2.04e-28	up
ENSMUSG00000026385.9	Dbi	8579.7	67.3673	61.1538	67.5003	326.3	285.337	335	2.04312	1.19e-36	up
ENSMUSG00000046711.9	Hmga1	4224	12.1684	10.9347	11.48	65.4042	40.635	57.9133	2.04251	3.51e-20	up
ENSMUSG00000026500.6	Fam36a	1067.04	9.82055	10.2191	8.28714	51.1655	44.6824	36.3391	2.03294	8.44e-14	up
ENSMUSG00000040010.8	Slc7a5	522.196	0.45584	1.00556	0.513263	2.82357	1.95255	4.49432	2.03037	1.49e-07	up
ENSMUSG00000070305.4	Mpzl3	258.769	0.394526	0.640225	0.359323	2.09618	0.812427	1.98147	2.02972	0.00151844	up
ENSMUSG00000074398.5	Gm15441	131.435	0.565372	0.228016	0.216517	1.83461	1.73032	1.08035	2.02799	0.00084676	up
ENSMUSG00000023267.4	Gabrr2	119.837	0.17367	0.337164	0.30678	0.559024	1.85386	1.4648	2.02725	0.000530637	up
ENSMUSG00000064353.1	mt-Td	100.721	8.51791	2.63598	7.30156	40.0952	21.6461	22.9417	2.01979	0.00152846	up
ENSMUSG00000060147.8	Serpinb6a	21688	57.2684	56.7029	106.984	336.794	219.619	382.278	2.01657	6.32e-13	up
ENSMUSG00000065126.1	Snord104	43.8284	1.74573	3.22819	3.13627	9.91715	16.113	10.5826	2.01228	0.00116802	up
ENSMUSG00000023505.7	Cdca3	137.273	0.390925	0.345081	0.33176	1.6643	0.469036	2.69623	2.00403	0.0017877	up
ENSMUSG00000025351.7	Cd63	12648.3	43.7702	73.5158	72.3101	295.797	221.5	335.585	2.00179	6.37e-19	up
ENSMUSG00000060087.5	Gm10074	22.3208	0.54844	0.065091	0.419967	1.99723	1.15624	1.91184	2.00161	0.0372308	up
ENSMUSG00000081249.2	Gm11517	157.117	1.70769	1.64957	1.88813	11.3045	5.26156	7.21697	2.00093	4.36e-06	up
ENSMUSG00000028211.5	Trp53inp1	4282.94	3.12955	4.26102	3.5821	15.5143	16.9689	15.0747	1.99939	2.14e-23	up
ENSMUSG00000055831.3	Gm9982	93.9294	0.283346	0.484905	0.272096	1.5685	1.10213	2.12602	1.99909	4.89e-06	up
ENSMUSG00000003178.6	Mical3	2466.15	3.33767	3.1513	4.11844	19.0174	15.1937	15.229	1.99793	6.44e-18	up
ENSMUSG00000036186.5	Fam69b	399.633	1.2862	1.28802	0.790863	7.54795	2.74761	4.63844	1.99774	1.57e-05	up
ENSMUSG00000033610.8	Pank1	2843.26	4.36696	3.57771	3.55681	17.4981	14.6133	17.3859	1.99385	2.56e-26	up
ENSMUSG00000054484.8	Tmem62	656.15	0.733904	1.35883	1.52679	4.47432	5.27576	5.50656	1.99107	7.6e-09	up
ENSMUSG00000075330.3	A930003A15Rik	138.792	0.430647	1.36666	0.71431	3.16146	3.13839	5.03847	1.98838	3.83e-05	up
ENSMUSG00000040751.6	Lat2	279.013	0.315449	0.910304	1.30586	2.78541	1.94682	7.1624	1.98348	0.00109845	up
ENSMUSG00000041817.7	Fam169a	111.144	0.078746	0.140287	0.108623	0.5486	0.375019	0.536299	1.98191	3.92e-07	up
ENSMUSG00000087222.1	E030042O20Rik	102.272	0.206307	0.361269	0.390542	1.60985	1.40775	1.17352	1.97615	1.31e-05	up
ENSMUSG00000029136.7	Rbks	148.395	0.499981	0.55048	0.865962	3.19133	2.55574	2.70593	1.97387	3.75e-07	up
ENSMUSG00000031838.6	Ifi30	1820.21	7.25437	9.85271	8.12766	32.1004	30.363	50.6613	1.97282	2.06e-26	up
ENSMUSG00000024672.5	Ms4a7	232.951	0.736214	1.01442	0.411323	1.26554	0.694313	8.06338	1.97201	0.0190243	up
ENSMUSG00000024087.2	Cyp1b1	591.361	0.450844	0.876598	0.402132	1.10518	2.71833	3.60176	1.97024	9.43e-05	up
ENSMUSG00000002111.8	Sfpi1	488.096	0.751927	1.54157	1.48953	4.69821	2.09381	11.6092	1.9694	0.000141407	up
ENSMUSG00000026435.8	Slc45a3	508.42	0.591847	0.693385	0.786419	5.55373	1.54844	1.67338	1.96473	0.000556138	up
ENSMUSG00000024854.3	Pold4	1720.67	7.92701	8.77297	9.03632	35.4414	39.0082	37.5316	1.96437	7.88e-29	up
ENSMUSG00000062753.7	AI413582	260.123	1.25218	1.21694	1.72494	6.84114	4.71838	7.77318	1.96373	3.12e-11	up
ENSMUSG00000085939.2	Cd63-ps	1020.92	4.27308	7.46365	7.07042	28.0328	19.9581	29.6923	1.96019	2.99e-13	up
ENSMUSG00000028420.7	Tmem38b	7599.77	10.2658	12.3143	14.1083	53.4684	50.4865	63.9667	1.95965	4.78e-41	up
ENSMUSG00000064371.1	mt-Tt	283.535	21.5437	13.4351	22.2498	133.855	55.319	56.069	1.95746	0.000157832	up
ENSMUSG00000028840.10	Zfp593	610.349	1.03924	1.43209	1.7096	5.50858	5.73698	7.05575	1.95664	4.31e-18	up
ENSMUSG00000001131.5	Timp1	1132.24	2.5966	12.0953	3.49775	25.3695	23.8795	28.0479	1.95568	0.000280682	up
ENSMUSG00000090698.1	Apold1	697.899	1.15539	1.02698	0.705894	7.22139	3.52475	1.21456	1.9546	0.00236572	up
ENSMUSG00000082209.1	Eif4a-ps4	1750.46	5.45768	7.77834	6.55262	27.3968	25.998	32.5137	1.95151	1.75e-34	up
ENSMUSG00000050503.8	Fbxl22	501.248	0.800429	0.514883	0.406749	2.13127	1.89058	3.78375	1.95132	1.1e-07	up
ENSMUSG00000040177.9	2310057M21Rik	2455.78	3.98538	5.54118	5.75612	24.2512	22.2999	18.2511	1.951	5.91e-14	up
ENSMUSG00000079523.2	Tmsb10	8559.45	63.9929	74.3094	60.1351	202.961	70.9746	683.146	1.95086	0.0180228	up
ENSMUSG00000027520.8	Zdbf2	531.013	0.093984	0.14359	0.343558	0.449207	0.384581	1.89376	1.95068	0.00317766	up
ENSMUSG00000033581.10	Igf2bp2	322.746	0.201378	0.18183	0.870029	1.63742	1.0313	2.8313	1.94815	0.000736551	up
ENSMUSG00000043372.6	Hexim2	398.721	1.45856	1.51897	0.985463	7.6153	7.36827	4.25985	1.94761	3.69e-07	up
ENSMUSG00000021996.9	Esd	5938.22	17.1959	16.2126	16.9371	93.2643	46.3925	79.3824	1.94655	7.65e-13	up
ENSMUSG00000056366.3	Fabp3-ps1	2017.65	25.4163	21.7218	21.5399	99.0994	101.626	94.7748	1.94575	7.42e-20	up
ENSMUSG00000003484.4	Cyp4f18	159.674	0.136315	0.51475	0.665267	0.77242	0.740926	4.73679	1.94556	0.0211662	up
ENSMUSG00000046694.6	Fam46b	181.782	0.210337	0.587736	0.307223	1.80048	1.47921	1.37222	1.94327	2.87e-05	up
ENSMUSG00000027635.9	Dsn1	213.767	0.463741	0.453525	0.463384	1.44759	1.444	2.88823	1.94194	1.07e-08	up
ENSMUSG00000092241.1	Gm20522	207.565	1.23926	1.15361	1.22719	5.67242	6.45394	2.99364	1.9419	3.15e-05	up
ENSMUSG00000014791.8	Elmo3	236.784	0.2626	0.514919	0.395681	1.29588	1.79891	1.61335	1.93897	9.22e-08	up
ENSMUSG00000032122.8	Slc37a2	412.682	0.288742	0.904598	0.197033	1.03502	0.869345	4.35298	1.93727	0.0062831	up
ENSMUSG00000091639.1	Gm3756	19.4825	0.326425	0.282827	0.227415	1.20144	0.845991	1.87607	1.93708	0.0150898	up
ENSMUSG00000024893.4	2700046G09Rik	183.62	0.364281	0.463652	0.710216	1.68834	3.08153	1.69731	1.93562	6.25e-05	up
ENSMUSG00000059498.6	Fcgr3	1195.14	2.92909	5.31426	4.14079	11.2419	5.95191	40.7109	1.93461	0.000663014	up
ENSMUSG00000034116.9	Vav1	199.678	0.253719	0.220216	0.370562	0.739974	0.370085	3.14747	1.9344	0.00668696	up
ENSMUSG00000089929.1	Bcl2a1b	94.0144	0.254292	0.696337	0.657504	0.617146	0.763481	6.2726	1.93409	0.0417419	up
ENSMUSG00000026833.12	Olfm1	1593.81	1.31885	3.20615	5.04213	21.5962	17.9868	19.4754	1.92604	1.51e-05	up
ENSMUSG00000036469.9	March1	224.647	0.145622	0.424604	0.377206	0.882173	0.521041	3.0865	1.9237	0.00390462	up
ENSMUSG00000024968.6	Rcor2	91.3744	0.162563	0.33683	0.237318	0.60216	0.491475	1.21645	1.92162	2.89e-05	up
ENSMUSG00000033386.6	Frrs1	169.494	0.148146	0.520151	0.33174	1.23434	1.21081	1.80612	1.91636	5.46e-05	up
ENSMUSG00000028773.8	Fabp3	57537.5	349.833	319.335	305.834	1428.5	1280.41	1414.52	1.91494	5.39e-30	up
ENSMUSG00000034765.6	Dusp5	140.048	0.20877	0.31509	0.269869	0.710972	0.933456	1.83525	1.91129	5.79e-06	up
ENSMUSG00000090952.2	Gm17251	336.235	1.4528	1.27311	2.35121	7.57736	5.46035	8.68654	1.91079	8.41e-09	up
ENSMUSG00000028496.10	Mllt3	11636.8	9.65443	10.4192	13.6059	55.4948	49.1749	53.7232	1.90992	6.24e-27	up
ENSMUSG00000024556.3	Me2	649.129	1.05859	1.28833	1.37193	4.97989	3.98338	6.97743	1.90752	1.48e-19	up
ENSMUSG00000057762.3	Gm6169	564.004	1.90123	2.52763	2.78087	11.9773	6.26005	12.2981	1.90282	6.46e-10	up
ENSMUSG00000034685.4	Fam171a2	274.924	0.249246	0.595435	0.412668	1.24171	0.758373	3.57984	1.8999	0.00086914	up
ENSMUSG00000082087.3	Gm12138	297.648	1.83152	1.45605	1.78827	9.65735	5.05319	7.98272	1.8965	8.23e-08	up
ENSMUSG00000086240.2	Gm7846	179.258	3.09225	3.46083	2.53277	10.9926	11.1615	16.7214	1.89535	6.98e-11	up
ENSMUSG00000038332.6	Sesn1	8096.52	10.7106	17.6973	13.4697	35.0992	93.3287	39.9908	1.89365	1.03e-05	up
ENSMUSG00000001642.11	Akr1b3	15477.3	56.7813	46.7213	51.1444	265.59	150.661	233.079	1.89329	4.81e-14	up
ENSMUSG00000090291.1	Lrrc10b	80.1378	0.316376	0.290243	0.223996	1.19653	0.731009	1.62886	1.89002	4.75e-05	up
ENSMUSG00000027506.9	Tpd52	3437.08	5.25234	6.80959	7.98695	30.353	22.2316	30.6151	1.88952	7.4e-20	up
ENSMUSG00000035199.6	Arl6ip5	16646.5	49.5534	53.5721	60.8537	250.29	200.245	226.822	1.88904	7.24e-26	up
ENSMUSG00000022987.5	Zfp641	1407.96	1.34484	1.4886	2.06616	6.46581	7.46676	6.13129	1.88573	2.2e-13	up
ENSMUSG00000091625.1	Lsm5	363.453	3.04325	3.52366	3.76605	12.8208	12.2625	18.4778	1.88495	1.3e-19	up
ENSMUSG00000073155.6	1810058I24Rik	4691.58	8.69519	11.9299	15.8401	70.8799	50.8908	47.6852	1.88293	1.01e-11	up
ENSMUSG00000071414.3	Gm6736	659.703	2.46385	2.12637	2.33118	11.3085	6.92916	10.6347	1.88199	4.27e-13	up
ENSMUSG00000026494.6	Kif26b	259.374	0.131745	0.155865	0.219385	0.687999	0.728768	0.665919	1.88007	2.28e-09	up
ENSMUSG00000005413.6	Hmox1	1430.26	4.4328	4.45025	3.9739	12.4428	9.89823	33.509	1.87635	1.01e-06	up
ENSMUSG00000035621.7	Midn	4546.07	6.45433	6.18393	5.4374	24.7079	22.3586	25.5162	1.875	3.53e-27	up
ENSMUSG00000074001.2	Kbtbd5	16871.4	20.9422	26.9076	51.1657	146.329	136.173	115.191	1.8728	1.74e-07	up
ENSMUSG00000034361.3	Cpne2	1354.55	1.8308	3.04071	3.85777	12.1918	9.15481	14.4998	1.87275	6.56e-11	up
ENSMUSG00000091154.1	1700024N20Rik	157.665	1.25727	0.804463	1.56473	6.03477	5.24599	3.25413	1.86201	0.000203171	up
ENSMUSG00000068220.5	Lgals1	18511.9	105.184	115.24	113.608	391.613	358.209	642.822	1.85875	1.8e-27	up
ENSMUSG00000031504.5	Rab20	296.583	1.00078	0.539824	1.3922	4.73578	2.98122	4.32407	1.85668	1.84e-05	up
ENSMUSG00000078570.3	1110065P20Rik	602.358	4.59053	4.14938	5.40995	16.6759	17.9368	17.4286	1.85607	4.97e-14	up
ENSMUSG00000073752.1	Gm10570	21.0554	0.23034	0.236652	0.090051	1.35159	0.464257	0.479913	1.84584	0.066942	up
ENSMUSG00000087590.1	2410004N09Rik	292.68	2.64063	4.20972	3.77963	12.977	14.1552	15.6223	1.84442	9.81e-13	up
ENSMUSG00000061533.8	4930534B04Rik	229.236	0.200981	0.299917	0.227637	1.0777	0.638168	1.20383	1.84432	9.75e-10	up
ENSMUSG00000037960.9	1110007C09Rik	6671.94	36.7966	34.4769	45.7429	183.762	151.095	130.151	1.84215	2.06e-12	up
ENSMUSG00000026078.5	Pdcl3	5047.56	11.8752	15.4182	15.9436	57.3406	54.0668	61.7174	1.84162	6.26e-32	up
ENSMUSG00000082896.1	Gm5844	134.822	0.181958	0.290207	0.418763	1.14371	1.11962	1.34328	1.84085	3.55e-06	up
ENSMUSG00000027076.4	Timm10	2201.58	14.3497	14.9759	17.137	60.6452	67.9516	55.5282	1.84082	2.65e-16	up
ENSMUSG00000086889.1	Gm8619	42.3543	0.325203	0.536065	0.372608	1.98945	1.32898	1.60018	1.84024	0.00119021	up
ENSMUSG00000082729.3	Gm14845	20.7682	0.161871	0.302775	0.478725	1.5333	1.11337	1.25075	1.84	0.0232464	up
ENSMUSG00000030649.10	3200002M19Rik	994.734	3.53297	3.04811	3.16278	21.4496	18.7472	20.6464	1.83918	8.75e-25	up
ENSMUSG00000062248.5	Cks2	76.1954	0.420049	0.759288	0.427454	1.99643	0.461989	4.44817	1.837	0.0243037	up
ENSMUSG00000040128.9	Pnrc1	8643.07	21.9485	23.2132	31.9983	85.0528	111.364	109.988	1.82873	7.24e-17	up
ENSMUSG00000032715.8	Trib3	259.123	0.605036	0.582478	0.706216	3.68865	1.5027	2.43864	1.8261	1.19e-05	up
ENSMUSG00000027555.8	Car13	143.617	0.1521	0.399472	0.36801	0.956642	1.06556	1.70453	1.82261	4.35e-05	up
ENSMUSG00000017400.4	Stac2	71.0693	0.037894	0.133412	0.174046	0.325558	0.131962	1.01219	1.82041	0.0420837	up
ENSMUSG00000062619.5	2310039H08Rik	1692.35	10.1728	11.5238	10.5648	42.9594	44.3186	38.8778	1.81892	1.88e-18	up
ENSMUSG00000038975.7	Rabggtb	4484.12	15.5227	15.5418	17.0454	57.2333	73.3592	59.2238	1.81738	2.02e-16	up
ENSMUSG00000062593.8	Lilrb4	369.592	0.841493	1.46744	1.68322	2.36175	1.81714	12.9756	1.81508	0.00780281	up
ENSMUSG00000022044.8	Stmn4	130.67	0.514092	0.535874	0.523255	0.954324	3.63997	1.37505	1.81501	0.00837293	up
ENSMUSG00000002289.9	Angptl4	1370.02	1.24504	1.07906	4.39066	9.24199	3.87632	19.4535	1.80278	0.00422834	up
ENSMUSG00000032424.7	Snhg5	667.068	2.35632	3.61737	4.08363	12.5964	13.413	12.7537	1.79918	1.57e-11	up
ENSMUSG00000085241.1	Snhg3	716.006	7.76363	7.72006	8.42448	35.0262	26.7325	27.611	1.79745	2.24e-13	up
ENSMUSG00000006014.9	Prg4	2604.35	1.60427	3.77338	5.26919	18.1013	8.0879	10.814	1.79584	0.000994454	up
ENSMUSG00000026355.4	Mcm6	801.886	1.26197	1.59889	1.12833	6.81569	2.84655	6.21995	1.79444	3.38e-07	up
ENSMUSG00000024883.6	Rin1	216.999	0.271953	0.271607	0.226148	1.03897	0.700562	1.33671	1.79397	5e-09	up
ENSMUSG00000035923.3	Myf6	11980.2	46	43.3649	54.1561	176.206	172.474	211.361	1.7907	5.98e-34	up
ENSMUSG00000026649.8	1700009P17Rik	94.5628	0.748597	0.328816	0.571912	2.49173	2.29203	2.27166	1.78837	4.06e-05	up
ENSMUSG00000037214.5	Thap1	304.302	1.34034	1.35146	1.81689	7.49195	5.7288	4.52494	1.78765	6.89e-07	up
ENSMUSG00000031023.5	D930014E17Rik	687.281	2.70247	3.87359	3.54205	13.4253	11.3025	15.226	1.78553	1.31e-20	up
ENSMUSG00000030786.11	Itgam	882.837	0.462514	0.999274	1.38851	2.7804	1.01816	8.3017	1.78544	0.00597842	up
ENSMUSG00000001249.8	Hpn	489.827	1.6743	1.47245	1.05377	4.80216	5.68903	5.88718	1.78522	5.94e-10	up
ENSMUSG00000035983.4	Gm7008	167.399	0.72339	0.366595	0.72642	3.80397	1.72922	1.32064	1.78303	0.00373339	up
ENSMUSG00000043091.8	Tuba1c	2426.63	6.0046	6.39117	6.05036	21.847	17.0888	34.2159	1.78192	7.16e-18	up
ENSMUSG00000028836.8	Slc30a2	512.89	1.06779	0.405747	1.18293	4.94538	1.51488	3.02317	1.78189	0.00135136	up
ENSMUSG00000008348.8	Ubc	187616	292.2	242.528	554.436	1876.27	1157.81	1101.41	1.78186	6.72e-06	up
ENSMUSG00000060477.7	Irak2	2415.4	5.46505	3.26164	3.82467	21.0538	11.3127	16.9902	1.78115	3.88e-07	up
ENSMUSG00000035390.9	Brsk1	238.225	0.314643	0.510003	0.510199	1.67322	1.69462	1.50322	1.77988	7.67e-09	up
ENSMUSG00000046598.8	Bdh1	2180.34	2.62682	2.82566	5.10099	17.8645	14.7177	9.74034	1.77766	4.73e-06	up
ENSMUSG00000022503.4	Nubp1	890.908	2.17193	2.14495	2.0417	7.22455	7.32781	10.1993	1.77719	1.8e-22	up
ENSMUSG00000048583.9	Igf2	5038.76	4.86553	7.7165	6.65211	19.3808	6.81538	51.8928	1.77697	0.00129791	up
ENSMUSG00000021287.6	Xrcc3	154.133	0.516389	0.426833	0.234447	1.46117	0.861844	1.56074	1.77506	0.021951	up
ENSMUSG00000005148.7	Klf5	222.553	0.382457	0.669648	0.907829	1.7816	2.00652	3.97906	1.77368	3.88e-05	up
ENSMUSG00000073674.3	Gm6644	840.916	5.54722	4.4029	5.03952	22.5015	13.6116	22.0562	1.77226	2.27e-11	up
ENSMUSG00000020334.6	Slc22a4	631.483	1.04684	1.05177	2.26828	6.59766	5.30328	4.65173	1.76918	8.49e-06	up
ENSMUSG00000020646.9	Mboat2	288.838	0.651796	0.544947	0.582768	1.87194	1.12171	3.62133	1.76876	1.26e-05	up
ENSMUSG00000028889.10	Yrdc	995.156	3.08551	3.14807	3.84451	15.1817	11.8381	11.6292	1.76806	1.22e-11	up
ENSMUSG00000036905.8	C1qb	2860.58	10.2264	16.0125	13.8834	41.5802	19.6737	101.483	1.76625	0.000140931	up
ENSMUSG00000054079.5	Utp18	838.634	1.49943	1.74996	1.65158	5.24648	5.84269	7.93953	1.75886	3.83e-27	up
ENSMUSG00000089628.1	Gm9727	36.5174	0.368182	0.052369	0.536637	1.25723	1.07636	1.47452	1.75849	0.0494307	up
ENSMUSG00000022803.6	Popdc2	5863.84	13.1149	12.6802	15.9967	64.8905	54.2875	37.1492	1.75804	2.3e-08	up
ENSMUSG00000038147.7	Cd84	464.691	0.331867	1.12923	1.04845	1.67755	1.0853	7.22068	1.75713	0.0143257	up
ENSMUSG00000081453.1	Gm6767	208.604	0.633516	0.802142	0.862954	2.2079	2.99086	3.61418	1.75543	1.35e-09	up
ENSMUSG00000045045.7	Lrfn4	532.461	1.03703	0.986775	0.642898	3.435	3.08587	3.43941	1.75407	1.76e-10	up
ENSMUSG00000085105.1	Gm12758	121.403	0.060395	0.203561	0.183632	0.731271	0.324905	0.635096	1.7525	0.00281636	up
ENSMUSG00000031980.9	Agt	1753.23	4.16556	3.36527	6.61287	19.7993	15.4041	18.1396	1.75234	8.59e-09	up
ENSMUSG00000023235.7	Ccl25	135.509	0.607048	0.596426	0.825462	2.56375	3.36871	2.54101	1.75141	3.37e-06	up
ENSMUSG00000025277.6	Abhd6	636.781	2.05899	2.02511	1.24131	7.41063	4.38947	9.35365	1.75051	2.36e-07	up
ENSMUSG00000032103.3	Pus3	908.118	1.76108	2.6779	2.6552	11.9416	7.20984	7.47973	1.74783	3.84e-08	up
ENSMUSG00000035725.7	Prkx	1814.67	1.98195	2.4696	2.28876	9.73633	5.1788	10.7998	1.74544	3.98e-11	up
ENSMUSG00000030579.9	Tyrobp	680.128	5.07037	6.0044	7.46661	17.7227	7.39783	50.0479	1.74451	0.00189171	up
ENSMUSG00000025931.8	Paqr8	376.33	0.317628	0.448484	0.353244	0.965116	1.59618	1.75764	1.74429	5.28e-09	up
ENSMUSG00000021270.7	Hsp90aa1	5237.36	6.07025	8.91259	10.033	33.7036	26.3718	37.8267	1.74338	3.98e-16	up
ENSMUSG00000037411.4	Serpine1	1994.47	2.34406	5.8084	2.1135	8.61821	11.8896	18.5322	1.74174	2.97e-05	up
ENSMUSG00000083649.4	Rasl2-9-ps	189.998	1.11486	0.760784	0.986858	4.67545	3.15887	2.81744	1.74036	3.52e-05	up
ENSMUSG00000024014.6	Pim1	1174.67	1.66332	1.6499	5.89312	12.3398	10.3794	11.4248	1.74032	0.000710468	up
ENSMUSG00000040701.9	Ap1g2	647.018	1.48513	1.02392	1.58316	3.83023	4.9487	4.9747	1.73405	1.3e-10	up
ENSMUSG00000059796.9	Eif4a1	13893.1	35.5859	42.1756	37.7031	134.746	129.21	165.265	1.73207	5.5e-65	up
ENSMUSG00000006301.10	Tmbim1	6852.19	11.8112	12.2525	13.7731	34.0885	23.6078	32.5974	1.72954	1.35e-25	up
ENSMUSG00000003762.7	Adck4	553.451	1.25117	1.27233	1.64268	5.05131	4.75279	5.57308	1.72902	3.81e-17	up
ENSMUSG00000000290.7	Itgb2	891.4	0.79808	1.80543	2.09941	3.85159	1.52444	13.5871	1.72792	0.00981585	up
ENSMUSG00000058715.6	Fcer1g	727.962	4.36175	6.30281	6.1301	19.9477	7.91905	37.9633	1.72747	0.000219319	up
ENSMUSG00000073684.6	2610002J02Rik	373.643	1.16063	1.23407	1.81979	4.59288	4.58946	6.23289	1.72395	2.45e-14	up
ENSMUSG00000031708.9	Tecr	24221.8	95.3375	109.589	116.122	414.384	399.212	321.698	1.72266	5.71e-14	up
ENSMUSG00000025348.7	Itga7	11363	12.0408	14.9861	16.5715	49.3869	51.917	60.0022	1.72024	2.71e-30	up
ENSMUSG00000027861.6	Casq2	16391.2	31.4399	41.8566	28.037	93.4028	147.937	125.54	1.72022	3.26e-11	up
ENSMUSG00000024737.2	Slc15a3	166.507	0.301564	0.26705	0.511681	0.770739	0.239401	2.19026	1.71651	0.0275477	up
ENSMUSG00000022500.8	Litaf	2114.36	4.47044	4.50606	5.91718	19.7585	14.0221	21.613	1.71601	2.26e-17	up
ENSMUSG00000037742.8	Eef1a1	92263.2	218.605	335.541	255.487	830.113	919.356	1254.3	1.71569	4.2e-21	up
ENSMUSG00000072949.4	Acot1	336.914	0.803297	1.07993	1.49478	2.60167	3.23766	7.08935	1.713	2.76e-05	up
ENSMUSG00000022372.8	Sla	229.09	0.213046	0.404954	0.667044	0.927719	0.660174	3.91624	1.71192	0.0148711	up
ENSMUSG00000040613.7	Apobec1	551.727	1.03245	1.71724	1.5351	3.15855	1.72481	13.2085	1.70876	0.00579198	up
ENSMUSG00000024661.6	Fth1	124272	682.446	778.939	787.71	2828.71	2740.97	2572.39	1.70728	1.56e-21	up
ENSMUSG00000028195.3	Cyr61	7906.92	7.01721	29.2207	26.1351	99.9899	85.0929	26.5923	1.7026	0.0678923	up
ENSMUSG00000025283.9	Sat1	3335.62	10.8971	16.6728	15.2504	68.8047	26.2048	69.3823	1.70042	1.23e-06	up
ENSMUSG00000023075.9	Akirin1	3811.88	6.0402	6.01448	7.87171	29.1607	17.7746	25.0243	1.7004	5.43e-12	up
ENSMUSG00000069372.2	Ctxn3	2060.58	4.44884	7.02287	10.7063	26.6869	22.9171	31.0712	1.69902	5.24e-08	up
ENSMUSG00000021624.3	Cd180	133.697	0.122549	0.299166	0.415656	0.433442	0.224358	2.69364	1.69843	0.0613202	up
ENSMUSG00000032567.6	Aste1	217.054	0.809324	0.368198	0.345222	1.8823	1.20186	2.04292	1.69593	1.34e-06	up
ENSMUSG00000047407.10	Tgif1	694.696	2.57562	2.10613	2.47232	7.76547	8.89076	10.9439	1.69367	4.21e-17	up
ENSMUSG00000025059.10	Gyk	252.014	0.331468	0.259922	0.339734	1.2245	0.95425	1.35761	1.69032	8.4e-11	up
ENSMUSG00000076137.1	CT009594.1	18.9724	0.38374	1.17431	1.00732	2.9991	2.8449	4.08681	1.68671	0.0425056	up
ENSMUSG00000030591.9	Psmd8	19752.3	51.2456	60.3686	95.9567	302.318	197.388	242.28	1.68647	1.58e-08	up
ENSMUSG00000032020.9	Ubash3b	239.521	0.172747	0.241737	0.271959	0.475784	0.573474	1.37783	1.68498	7.05e-06	up
ENSMUSG00000024424.8	Ttc39c	271.337	0.397385	0.767682	0.625334	1.90158	1.81829	2.89977	1.68456	1.07e-07	up
ENSMUSG00000025006.8	Sorbs1	9438.34	14.0247	19.552	19.0366	70.8942	48.8038	44.0349	1.68437	2.08e-08	up
ENSMUSG00000058672.6	Tubb2a	2319.23	7.77109	8.03238	7.39578	25.1757	16.2208	45.7482	1.6813	2.85e-08	up
ENSMUSG00000029810.8	Tmem176b	3262.78	9.1518	13.9513	13.5595	36.2502	41.9179	53.3674	1.68037	1.58e-18	up
ENSMUSG00000053113.3	Socs3	842.022	1.73874	1.79513	1.69199	7.08698	5.54794	6.21019	1.68019	1.8e-15	up
ENSMUSG00000071637.4	Cebpd	4428.17	14.3451	31.7107	14.196	53.5935	103.14	50.7282	1.67862	0.000182003	up
ENSMUSG00000053664.3	Uck2	33.1277	1.33903	0.517803	3.57799	7.74362	4.6123	8.04024	1.67505	0.0577165	up
ENSMUSG00000034748.10	Sirt6	483.654	1.46141	1.19343	1.55602	5.96984	5.44576	4.82941	1.67201	3.75e-09	up
ENSMUSG00000041845.4	Rhod	166.34	0.414217	1.09382	0.408755	1.56031	1.61441	3.68083	1.67156	0.00150855	up
ENSMUSG00000062861.6	Zfp28	496.893	1.18684	0.977909	0.988543	4.09915	3.3481	3.86042	1.67021	5.61e-12	up
ENSMUSG00000029014.8	Dnajc2	2313.99	4.55288	7.00447	5.6901	16.8497	18.7956	26.0072	1.66868	1.66e-16	up
ENSMUSG00000051341.4	Zfp52	1045.49	1.43405	1.60165	2.252	6.838	5.59214	6.29991	1.6683	1.73e-11	up
ENSMUSG00000063760.6	Rnf217	1595.9	2.42161	3.03734	3.50593	9.28336	11.7662	10.5741	1.66766	1.6e-13	up
ENSMUSG00000086801.1	Gm15943	1395.84	1.76931	1.76395	2.30404	4.15266	7.79446	9.17304	1.66746	3.14e-08	up
ENSMUSG00000082536.1	Gm13456	2280.21	7.56852	10.5846	8.65255	24.931	30.8433	40.6936	1.66709	1.15e-18	up
ENSMUSG00000023004.8	Tuba1b	5915.63	18.0688	17.7666	18.4007	54.0147	44.9214	101.718	1.66566	9.02e-12	up
ENSMUSG00000006576.9	Slc4a3	1034.02	1.20416	1.26212	1.52383	3.7639	5.0515	5.46284	1.66536	8.07e-18	up
ENSMUSG00000052188.6	Gm14964	56.7901	0.378204	0.458879	0.396156	1.46212	1.32258	1.97225	1.66205	0.000120268	up
ENSMUSG00000021384.8	Susd3	94.8376	0.189097	0.555663	0.352161	1.26801	0.370699	2.8177	1.66154	0.0316478	up
ENSMUSG00000044285.6	Gm1821	19312.1	143.982	152.11	170.593	666.949	496.68	464.673	1.66146	1.51e-11	up
ENSMUSG00000011179.6	Odc1	11413.7	23.548	26.1649	27.2608	103.145	67.6158	99.9651	1.66077	5.43e-16	up
ENSMUSG00000019505.6	Ubb	114672	401.76	437.475	477.106	1910.75	1355.06	1314.54	1.65727	2.49e-11	up
ENSMUSG00000056069.7	Fam105a	296.968	0.531054	1.14671	0.651376	1.61286	1.32339	6.41577	1.65719	0.00521311	up
ENSMUSG00000031578.4	Mak16	1683.95	4.2532	5.10081	5.24759	18.0253	14.8829	18.7171	1.65625	7.87e-25	up
ENSMUSG00000063410.7	Stk24	4855.26	8.65916	9.49592	11.0474	37.3086	34.7167	29.4624	1.65616	1.07e-12	up
ENSMUSG00000023367.8	Tmem176a	1174.96	4.73105	7.38075	5.80922	16.6443	20.3238	26.7468	1.65547	1.84e-14	up
ENSMUSG00000033931.7	Rbm34	845.513	1.10778	1.39803	1.75554	6.06804	6.68861	6.08454	1.65364	2.07e-10	up
ENSMUSG00000041688.10	Amot	12518.3	7.46254	8.42551	19.1817	36.7834	45.8625	41.2565	1.6526	2.5e-06	up
ENSMUSG00000033161.8	Atp1a1	11306.4	12.744	16.0782	21.9077	78.5595	40.522	57.7082	1.65126	1.62e-07	up
ENSMUSG00000007659.11	Bcl2l1	2646.03	5.91398	9.62506	3.64461	27.4853	22.7165	19.0926	1.64939	2.4e-05	up
ENSMUSG00000056904.2	Gm5620	152.452	0.554326	0.637217	0.620099	1.674	1.90163	2.94542	1.64814	6.53e-08	up
ENSMUSG00000064355.1	mt-Tk	258.248	21.404	18.9506	23.3584	110.329	59.7255	48.757	1.6454	0.000355642	up
ENSMUSG00000037242.8	Clic4	11440.3	12.731	18.0294	14.3705	62.667	41.8208	52.4435	1.64425	3.53e-13	up
ENSMUSG00000091337.1	Eid1	3265.35	9.26318	13.2596	8.84861	29.5151	40.0705	39.905	1.64334	7.38e-13	up
ENSMUSG00000026928.8	Card9	85.1327	0.141957	0.33997	0.484227	1.10101	0.497349	1.93885	1.64269	0.00541912	up
ENSMUSG00000053746.6	Ptrh1	152.854	0.749043	0.786245	0.999592	3.1984	2.11571	3.90125	1.64153	1.42e-06	up
ENSMUSG00000046058.6	Eid2	556.822	2.11789	2.58664	2.31655	8.27976	7.37618	8.93899	1.64105	5.98e-20	up
ENSMUSG00000083899.1	Gm12346	472.65	0.90218	1.25038	1.26309	3.72846	3.5118	4.7196	1.63484	4.68e-16	up
ENSMUSG00000028234.6	Rps20	14644	21.2982	22.8324	24.4906	77.7585	80.8395	89.6986	1.63481	3.57e-38	up
ENSMUSG00000022952.9	Runx1	736.629	0.300301	0.825511	0.617408	1.4645	1.23528	4.33635	1.63157	0.000543769	up
ENSMUSG00000039542.8	Ncam1	1749.59	2.44885	3.63298	3.1206	6.22679	8.11192	18.1356	1.63116	2.89e-05	up
ENSMUSG00000082809.2	Gm14150	624.921	2.58991	2.34333	2.53599	7.32946	6.15717	13.5279	1.63112	4.1e-09	up
ENSMUSG00000020460.9	Rps27a	10637.3	71.1654	58.5766	122.034	279.506	277.08	370.281	1.62588	4.66e-10	up
ENSMUSG00000017428.9	Psmd11	13704.9	21.9877	23.9511	33.7632	116.103	75.5449	85.1608	1.62492	3.65e-09	up
ENSMUSG00000036478.7	Btg1	3114.36	3.08725	3.41671	3.6722	12.9689	8.11284	14.5407	1.62336	2.28e-14	up
ENSMUSG00000042354.6	Gnl3	2325.93	5.94254	7.2382	7.07373	21.6951	22.3022	26.002	1.62215	4.57e-35	up
ENSMUSG00000032531.8	Amotl2	4072.4	3.91558	7.35185	4.54564	21.4139	21.5811	8.89393	1.61833	0.000340594	up
ENSMUSG00000022554.6	Fam203a	236.533	0.614598	0.705234	0.64946	2.26769	2.10359	2.43564	1.61775	5.14e-12	up
ENSMUSG00000019942.6	Cdk1	151.372	0.332746	0.440653	0.26307	1.01781	0.15252	2.27404	1.61756	0.0696589	up
ENSMUSG00000090124.1	Ugt1a7c	229.558	0.356923	0.327182	0.549047	1.15315	0.744195	2.30546	1.61668	0.000330564	up
ENSMUSG00000074211.3	Sdhaf1	1305.97	7.28339	6.82139	8.06222	25.0982	26.0638	24.5715	1.61571	2.96e-15	up
ENSMUSG00000027546.8	Atp9a	5480.95	7.46887	8.99882	10.6057	39.5601	24.3816	34.4841	1.61473	9.47e-13	up
ENSMUSG00000032308.8	Ulk3	404.792	0.654779	0.899575	0.8037	2.52886	2.6072	2.95619	1.61409	5.36e-15	up
ENSMUSG00000009293.10	Ube2g2	10729.6	26.6064	31.5947	31.5096	128.534	92.3002	82.1616	1.61338	2.29e-09	up
ENSMUSG00000064193.6	Gm13699	724.561	2.58787	2.58052	2.29367	8.21017	6.67297	10.8466	1.60644	2.31e-16	up
ENSMUSG00000021477.7	Ctsl	16595	43.0386	51.8527	44.4952	116.953	140.052	230.158	1.60378	4.39e-15	up
ENSMUSG00000063193.4	Cd300lb	127.216	0.145178	0.166682	0.425239	0.494483	0.220601	2.08515	1.60304	0.0617709	up
ENSMUSG00000026656.9	Fcgr2b	1052.1	2.38698	4.50592	5.14711	9.15929	6.96446	27.7189	1.59806	0.00113007	up
ENSMUSG00000030166.8	Rad52	677.842	2.31419	2.97705	2.62316	12.6769	9.71702	8.17344	1.59755	9.35e-09	up
ENSMUSG00000043415.4	Otud1	1976.58	2.60055	6.22709	4.29901	16.7679	15.0139	11.2078	1.5968	1.53e-05	up
ENSMUSG00000032952.5	Ap4b1	2102.65	3.69178	4.84226	3.99842	15.1101	16.427	13.665	1.59662	4.81e-13	up
ENSMUSG00000026956.9	Uap1l1	765.317	1.20364	1.52723	1.28847	3.8212	3.55321	6.15245	1.5958	5.32e-14	up
ENSMUSG00000002985.9	Apoe	16709.6	54.3064	80.3761	68.5479	189.658	91.1935	449.726	1.59411	0.000299277	up
ENSMUSG00000055541.10	Lair1	147.422	0.244555	0.33845	0.212925	0.452107	0.125077	2.80391	1.59408	0.0831021	up
ENSMUSG00000019923.6	Zwint	4540.75	12.5995	14.4905	14.3006	56.7313	36.3001	45.5755	1.5929	1.07e-12	up
ENSMUSG00000015711.8	Prune	11550.8	19.8096	16.1153	25.2785	71.0689	68.6304	65.2719	1.59236	6.47e-11	up
ENSMUSG00000049134.8	Nrap	37506.4	29.3213	40.1332	48.458	130.2	151.117	109.048	1.59114	1.16e-08	up
ENSMUSG00000066245.4	Gm10156	458.353	1.95253	2.804	2.62262	8.40272	6.90531	11.1582	1.59112	3.3e-13	up
ENSMUSG00000034663.7	Bmp2k	2096.76	1.22749	1.76821	2.14574	7.18161	5.62042	6.66249	1.58958	1.28e-13	up
ENSMUSG00000032089.8	Il10ra	411.623	0.364602	0.786618	0.827426	1.82387	0.51256	4.89984	1.58873	0.0216054	up
ENSMUSG00000011171.4	Vipr2	243.99	0.27798	0.654267	0.293599	1.45953	1.13078	1.46044	1.58708	0.00017741	up
ENSMUSG00000062554.5	Gm12751	1069.75	12.7953	17.5815	16.6302	60.34	57.8177	34.6777	1.58484	5.08e-06	up
ENSMUSG00000047821.8	Trim16	6469.39	10.7199	8.82399	9.09782	47.1827	26.7637	31.6838	1.58367	5.86e-06	up
ENSMUSG00000028063.9	Lmna	10519.4	15.0508	30.1331	23.2052	81.2035	64.0382	88.8015	1.58315	1.6e-13	up
ENSMUSG00000024843.9	Chka	409.996	0.67847	1.53443	0.680073	2.65949	2.63239	3.42401	1.58283	1.87e-06	up
ENSMUSG00000002058.7	Unc119	385.739	0.856464	1.65707	2.36452	3.40217	7.19126	5.58783	1.5809	0.000778581	up
ENSMUSG00000046675.6	D230037D09Rik	612.162	0.976122	0.910129	1.14414	3.88408	2.89852	3.34934	1.57872	1.52e-10	up
ENSMUSG00000090554.1	Gm17565	66.8805	0.251519	0.265867	0.323382	0.71016	0.748211	1.47873	1.57871	0.00088171	up
ENSMUSG00000031584.9	Gsr	3212.83	7.00157	6.63303	9.24018	27.1987	24.0406	25.6392	1.57482	9.43e-14	up
ENSMUSG00000039770.5	Ypel5	4346.41	8.65643	7.89485	8.8094	35.5093	23.3538	24.9913	1.57385	1.27e-09	up
ENSMUSG00000001305.5	Rrp15	759.196	2.7377	3.37032	3.34557	10.6412	9.20144	11.4649	1.57217	7.07e-20	up
ENSMUSG00000032939.7	Nup93	1379.66	2.85567	2.61111	2.89658	10.1067	6.88409	11.7005	1.5697	1.26e-14	up
ENSMUSG00000048707.8	Tprn	366.716	0.702887	0.569599	0.930706	3.3771	2.05239	1.97599	1.56892	7.43e-05	up
ENSMUSG00000016552.7	Foxred2	261.709	0.297766	0.352366	0.357252	1.0354	1.11912	2.19854	1.56581	4.96e-06	up
ENSMUSG00000050708.8	Ftl1	26464.3	139.48	174.445	148.643	549.379	293.95	740.314	1.5651	1.48e-08	up
ENSMUSG00000031917.5	Nip7	1289.14	2.34822	2.4517	2.36326	8.57807	7.25815	7.81386	1.56469	1.68e-16	up
ENSMUSG00000026177.5	Slc11a1	350.597	0.849909	0.948524	1.17239	1.97862	1.09137	6.74383	1.56461	0.0156216	up
ENSMUSG00000037568.6	Vash2	516.828	0.469293	0.80188	1.11611	1.87992	0.70666	5.65113	1.56388	0.0144372	up
ENSMUSG00000028295.8	1810030N24Rik	1607.26	12.302	10.8148	10.6014	38.0697	40.6027	33.5801	1.56219	6.55e-11	up
ENSMUSG00000048572.4	E030010A14Rik	859.8	1.82558	2.07218	2.00444	6.27368	7.31333	5.61196	1.56004	7.22e-10	up
ENSMUSG00000023015.6	Racgap1	294.597	0.540336	0.797813	0.411218	1.86575	0.40078	3.7401	1.55987	0.0211277	up
ENSMUSG00000023027.5	Atf1	4540.98	8.87688	9.53824	14.3881	40.4356	33.5989	34.8398	1.55882	1.53e-09	up
ENSMUSG00000091244.1	Gm17690	241.629	0.290645	0.482401	0.40746	1.03817	1.51355	1.31404	1.55775	2.86e-06	up
ENSMUSG00000081683.3	Fzd10	143.251	0.184549	0.33846	0.220819	0.696857	0.853417	0.916875	1.55706	1.55e-05	up
ENSMUSG00000078249.3	Hmga1-rs1	846.903	3.52994	2.33871	2.86996	10.6245	8.5029	9.8644	1.55665	8.18e-09	up
ENSMUSG00000090673.1	Gm340	261.025	0.370552	0.489765	0.3233	1.29254	1.28379	1.31226	1.55588	3.84e-08	up
ENSMUSG00000021768.8	Dusp13	10071	30.1727	26.9173	46.7997	179.119	78.4599	100.159	1.55366	7.34e-05	up
ENSMUSG00000030681.11	Mvp	3086.23	5.44084	6.35661	6.78134	19.1196	18.3274	24.2504	1.55331	3.7e-34	up
ENSMUSG00000022474.8	Pmm1	1471.94	6.57395	6.89296	6.09454	22.0208	18.9861	23.6163	1.55292	6.34e-23	up
ENSMUSG00000058230.5	Grlf1	6310.25	3.64924	4.66814	5.39063	16.0702	13.6151	15.5735	1.55196	2.92e-15	up
ENSMUSG00000020901.7	Pik3r5	200.75	0.185334	0.280424	0.318545	0.640807	0.453996	1.9571	1.54875	0.00941808	up
ENSMUSG00000024158.10	Hagh	4855.92	25.2263	22.8056	21.3616	97.9165	60.7827	72.8482	1.54693	3.87e-09	up
ENSMUSG00000068614.7	Actc1	63506.8	407.862	162.479	147.763	756.612	888.324	728.336	1.54676	0.000523346	up
ENSMUSG00000085148.1	2210403K04Rik	2830.86	9.60131	10.9933	9.08563	26.0666	43.4008	20.5555	1.54576	3.3e-05	up
ENSMUSG00000063524.7	Eno1	8127.34	31.0297	30.354	23.0499	102.569	73.0723	114.895	1.54481	6.5e-16	up
ENSMUSG00000067071.2	Hes6	562.479	2.86371	2.01701	2.00158	7.17978	4.0411	12.0302	1.54469	0.000101505	up
ENSMUSG00000034203.7	Chchd4	1727.77	8.38214	7.44357	7.76195	27.305	22.97	26.9301	1.54222	5.2e-17	up
ENSMUSG00000078312.4	Gm6344	211.696	0	7.79411	0	8.16011	7.04913	9.31163	1.54151	NA	up
ENSMUSG00000059040.4	Gm5506	680.457	2.33258	2.22288	2.03376	7.1289	5.5797	9.19925	1.54027	6.34e-14	up
ENSMUSG00000019796.5	Lrp11	285.318	0.56217	0.57522	0.377554	1.61331	1.50956	1.89235	1.53984	2.21e-08	up
ENSMUSG00000075033.3	Fam55c	234.932	0.145325	0.260378	0.220346	0.433513	0.921182	0.653971	1.53931	0.00036509	up
ENSMUSG00000025793.8	Hgs	2839.29	4.43805	5.99377	5.66932	17.9827	15.5989	18.7448	1.53847	1.97e-24	up
ENSMUSG00000044716.5	Dok7	2753.62	4.31291	7.63353	5.37001	24.976	17.1219	14.7634	1.53728	4.17e-06	up
ENSMUSG00000041959.8	S100a10	4164.39	24.9887	45.952	34.0681	107.408	80.2884	159.776	1.53653	7.24e-09	up
ENSMUSG00000015340.4	Cybb	879.862	0.745697	1.27665	1.16813	2.33331	0.971692	7.96414	1.53345	0.0129015	up
ENSMUSG00000026187.8	Xrcc5	2117.37	4.87595	4.03367	5.24756	13.4376	14.2393	18.9406	1.53313	5.44e-17	up
ENSMUSG00000062382.7	Gm10116	533.669	2.73914	3.82297	3.39287	11.0826	6.97491	14.9122	1.53298	4.62e-08	up
ENSMUSG00000033793.7	Atp6v1h	2177.33	6.01834	7.24435	5.65966	20.003	17.8877	23.8201	1.53114	4.38e-24	up
ENSMUSG00000029482.3	Aacs	556.821	0.746716	1.22167	0.992542	2.88681	2.90659	4.01488	1.5304	2.33e-11	up
ENSMUSG00000052031.7	Tagap1	2260.41	5.92812	5.28044	5.17845	22.0706	15.5419	14.836	1.53035	3.32e-08	up
ENSMUSG00000073485.3	Gm16067	197.951	0.468587	0.360471	0.328165	1.13987	1.49516	1.47145	1.52914	2.74e-05	up
ENSMUSG00000030748.7	Il4ra	1737.14	1.969	1.95392	1.9892	5.71373	6.41026	7.15866	1.52683	9.89e-25	up
ENSMUSG00000025041.9	Nt5c2	1358.05	1.6686	2.4129	2.6949	11.7475	6.90114	7.54505	1.52647	1.03e-12	up
ENSMUSG00000034593.10	Myo5a	1626.12	0.601529	1.32039	0.923182	3.09319	1.51419	6.23978	1.5253	0.00059804	up
ENSMUSG00000040856.11	Dlk1	149.6	0.204182	0.681323	0.142523	0.308323	2.53024	0.538387	1.52242	0.0480081	up
ENSMUSG00000053332.7	Gas5	2697.6	19.8259	26.3672	24.1023	60.3737	96.2026	88.4571	1.5224	3.17e-11	up
ENSMUSG00000029364.9	Wsb2	9429.09	22.7319	21.5318	23.1172	76.1865	65.8591	74.1637	1.52056	1.03e-20	up
ENSMUSG00000005447.6	Pafah1b3	68.6825	0.253548	0.728483	0.304817	1.29368	1.01905	2.10289	1.5171	0.00894045	up
ENSMUSG00000022533.7	Atp13a3	4757.89	2.96675	4.10236	4.25971	11.3327	9.84665	15.8046	1.51669	5.5e-17	up
ENSMUSG00000040722.6	Scamp5	394.226	0.700195	0.850056	0.588709	2.29512	1.25593	3.55304	1.51631	4.37e-05	up
ENSMUSG00000071076.4	Jund	4182.29	5.44523	10.0957	9.82797	27.6516	25.2058	27.4568	1.51606	3.22e-09	up
ENSMUSG00000030148.8	Clec4a2	307.747	0.665994	1.14096	1.11396	2.71119	1.08408	8.58439	1.51442	0.0127288	up
ENSMUSG00000028581.10	Laptm5	1776.12	2.50584	4.43045	5.07231	10.8175	4.45228	25.5548	1.51411	0.00374708	up
ENSMUSG00000045382.6	Cxcr4	602.937	1.93348	1.98288	2.01388	3.92044	1.74159	15.0426	1.51376	0.0169715	up
ENSMUSG00000071078.5	Nr2c2ap	259.182	1.15785	0.954297	1.69729	4.6563	3.53334	3.95266	1.51327	1.8e-05	up
ENSMUSG00000037313.9	Tacc3	309.443	0.621171	0.970419	0.510714	2.61632	1.42829	3.87299	1.51272	3.35e-05	up
ENSMUSG00000031788.7	Kifc3	1610.68	2.67878	3.16845	2.63257	10.4228	7.72814	8.95975	1.51084	1.16e-12	up
ENSMUSG00000022488.7	Nckap1l	728.564	0.61216	0.972067	1.17193	1.37139	0.856656	7.25031	1.50816	0.0276415	up
ENSMUSG00000015027.9	Galns	253.436	0.597103	0.708287	0.550374	1.7377	0.976251	3.49339	1.50739	0.000575107	up
ENSMUSG00000028007.6	Snx7	587.038	1.28187	2.84713	1.61029	7.00014	3.96734	6.96195	1.5033	4.6e-05	up
ENSMUSG00000066407.2	Gm10263	50.3836	1.4077	1.63715	1.05343	3.91183	4.51763	4.79475	1.50321	0.00239398	up
ENSMUSG00000024965.8	Fermt3	304.586	0.435352	0.83543	0.796971	1.74796	0.748397	4.50607	1.50299	0.0118037	up
ENSMUSG00000006398.7	Cdc20	115.212	0.393391	0.4139	0.376247	1.11733	0.40096	2.40815	1.50168	0.0277489	up
ENSMUSG00000054426.5	A930005H10Rik	393.992	7.62654	6.68917	7.77526	26.9554	24.0255	17.9481	1.5016	6.77e-06	up
ENSMUSG00000001750.9	Tcirg1	1097.93	2.17302	2.83808	2.66764	7.96795	4.17154	14.4243	1.49849	1.79e-05	up
ENSMUSG00000045064.4	Fam164c	233.581	0.352468	0.326535	0.221329	1.25336	0.991182	0.526029	1.49837	0.00316306	up
ENSMUSG00000026880.9	Stom	7338.86	15.2098	12.9893	18.0193	49.8148	36.9019	61.204	1.49798	4.57e-13	up
ENSMUSG00000043822.11	Adamtsl5	6109.56	10.4944	11.6163	12.9048	38.823	35.2832	25.0558	1.49768	3.76e-07	up
ENSMUSG00000039126.8	Prune2	2466.02	1.53012	0.934158	1.00145	2.12138	3.39949	6.91643	1.49747	0.000249173	up
ENSMUSG00000067276.5	Capn6	963.712	1.22263	2.49335	1.04143	5.22504	1.02147	9.72244	1.49729	0.0253966	up
ENSMUSG00000042688.10	Mapk6	4402.68	5.77976	5.15762	8.36679	24.2718	14.3321	22.0151	1.4893	2.19e-07	up
ENSMUSG00000059273.6	Zc3h4	4812.72	4.35308	4.87777	4.98877	14.4735	15.8437	13.7296	1.48886	5.72e-14	up
ENSMUSG00000029135.9	Fosl2	2362.02	1.92047	2.90979	2.28281	10.1536	6.92664	4.44641	1.48826	0.000135069	up
ENSMUSG00000025068.7	Gsto1	3564.07	17.4423	19.2319	16.2886	61.5855	53.4256	50.5951	1.48775	2.3e-12	up
ENSMUSG00000079553.3	Kifc1	69.9987	0.227281	0.103056	0.229084	0.610371	0.176874	0.996884	1.48737	0.0488936	up
ENSMUSG00000034501.6	1810048J11Rik	800.081	0.977526	1.23917	0.962425	3.49963	2.80499	3.71968	1.48633	1.25e-14	up
ENSMUSG00000058542.2	Gm15590	295.767	1.57145	2.08724	1.98002	6.18424	3.90079	8.01595	1.48562	6.71e-07	up
ENSMUSG00000018821.3	Avpi1	850.066	4.21053	5.58306	4.62825	16.5821	15.5115	16.255	1.48554	1.36e-13	up
ENSMUSG00000026072.6	Il1r1	1635.26	1.47377	2.03797	2.46954	6.00224	5.28935	7.77478	1.4837	9.38e-12	up
ENSMUSG00000038418.6	Egr1	1399.26	1.35795	2.54488	4.11563	5.25538	8.86899	11.2113	1.48365	0.000451814	up
ENSMUSG00000082062.1	Ftl2	269.626	2.53889	3.34213	2.70896	9.14864	5.66796	12.8385	1.48299	4.94e-06	up
ENSMUSG00000079442.5	St6galnac4	2785.37	5.23933	5.86755	5.91094	23.9267	14.2804	16.5866	1.48229	4.13e-09	up
ENSMUSG00000025858.6	Get4	3307.16	9.2323	8.49593	10.5023	38.1063	31.7514	34.2318	1.48213	7.06e-18	up
ENSMUSG00000024180.7	Tmem8	108.022	0.203641	0.140907	0.199941	0.490677	0.385425	0.899214	1.48054	0.000852847	up
ENSMUSG00000034957.9	Cebpa	1142.98	1.47122	2.63508	3.61001	7.29301	5.8165	11.4503	1.48012	2.44e-05	up
ENSMUSG00000024539.11	Ptpn2	1213.25	3.13986	3.39545	3.98338	11.8778	10.7304	15.3006	1.48008	5.05e-20	up
ENSMUSG00000076036.1	AC151602.1	222.962	11.2927	14.5583	10.1686	39.8824	26.3943	48.2061	1.47857	2.21e-06	up
ENSMUSG00000031226.7	2610029G23Rik	960.758	2.13687	2.79527	2.57305	8.04597	7.64347	8.0898	1.47734	4.62e-12	up
ENSMUSG00000068629.3	Gm6155	105.325	1.55892	1.80438	1.99813	5.96329	5.20212	5.55253	1.47724	3.02e-05	up
ENSMUSG00000031962.4	Cdh15	2073.06	3.60646	3.82099	3.82215	9.27687	10.6186	15.9306	1.47666	2.33e-17	up
ENSMUSG00000079677.1	Fdx1l	1868.9	13.7988	13.1261	15.1656	43.9673	42.8076	44.1616	1.47659	1.62e-16	up
ENSMUSG00000044550.5	Tceal3	198.565	0.872606	1.34059	0.91036	2.07153	3.25813	4.67073	1.47348	8.38e-05	up
ENSMUSG00000059412.5	Fxyd2	235.67	2.26486	1.50761	2.15446	10.3227	2.29148	7.52042	1.47202	0.0120204	up
ENSMUSG00000026578.6	4930455F23Rik	711.439	1.96009	2.381	2.26346	7.99524	5.19061	7.34721	1.47046	3.77e-10	up
ENSMUSG00000025171.1	Ubtd1	1234.16	4.32826	4.57376	5.40342	18.5612	10.9504	14.7921	1.47037	3.32e-08	up
ENSMUSG00000032388.6	Spg21	1192.36	1.79977	3.1251	2.98484	7.97448	4.40881	12.9796	1.47026	5.07e-05	up
ENSMUSG00000001700.8	Gramd3	1356.13	2.93585	2.92514	3.34522	11.69	5.85351	11.4609	1.47008	2.56e-07	up
ENSMUSG00000040139.8	9430038I01Rik	323.573	1.41214	1.69572	1.92464	4.79291	5.59738	6.22644	1.46994	2.05e-09	up
ENSMUSG00000028121.4	Bcar3	755.184	1.18906	1.48864	1.38224	5.09904	3.82495	3.44841	1.46835	3.03e-07	up
ENSMUSG00000074221.4	Zfp568	2245.22	1.78603	2.19538	2.6145	7.6892	5.28634	8.09393	1.46831	3.6e-11	up
ENSMUSG00000052906.5	Ubxn8	714.442	1.61887	1.32952	1.5254	4.32682	4.21705	5.50673	1.46766	1.25e-14	up
ENSMUSG00000042111.8	Ccdc115	1672.02	5.28434	5.90354	6.22054	18.584	17.3975	17.5818	1.46676	8.75e-16	up
ENSMUSG00000052033.7	Pfdn4	804.54	4.70143	4.42566	6.01635	15.1437	14.8478	19.7435	1.46553	5.98e-13	up
ENSMUSG00000029385.8	Ccng2	2732.86	4.87465	5.45779	6.05415	15.5704	16.5648	21.5612	1.46326	1.78e-21	up
ENSMUSG00000048489.6	8430408G22Rik	2486.19	13.9696	12.8236	6.54288	49.5899	25.6972	26.3291	1.46265	0.000688198	up
ENSMUSG00000032376.6	Usp3	1308.83	1.44921	1.55528	1.52382	5.55604	5.74851	4.99394	1.46151	8.66e-19	up
ENSMUSG00000015837.9	Sqstm1	65264.1	151.988	179.294	217.769	665.902	495.085	510.646	1.46099	1.02e-09	up
ENSMUSG00000006412.4	Pfdn2	4831.09	14.7248	17.3111	19.5745	54.4732	51.7994	51.2554	1.46016	2.42e-13	up
ENSMUSG00000028187.6	Rpf1	1505.42	6.20102	7.51185	7.53405	20.4459	21.781	23.1056	1.45989	6.49e-20	up
ENSMUSG00000018733.3	Pex12	988.689	2.16765	2.58639	2.41229	7.85886	9.59109	7.89357	1.45986	2.66e-11	up
ENSMUSG00000015335.10	Zdhhc12	216.171	1.10153	0.957357	1.11341	3.22356	2.78696	4.4226	1.45986	3.41e-07	up
ENSMUSG00000067344.5	Rps25-ps1	61.4551	0.709989	0.893626	1.13754	2.20844	3.09947	3.12249	1.45729	0.00190399	up
ENSMUSG00000022009.1	Nufip1	922.188	1.22827	1.42132	1.49012	4.86257	3.80665	3.93265	1.45474	4.21e-10	up
ENSMUSG00000057113.7	Npm1	8428.9	27.5728	38.8451	35.7933	100.211	114.75	163.252	1.45179	1.13e-13	up
ENSMUSG00000036208.7	BC027231	553.355	1.09681	1.24872	1.06038	3.55693	3.29133	3.81982	1.4496	4.43e-15	up
ENSMUSG00000033039.8	Micall1	3173.56	2.54477	2.82983	3.11992	9.38251	7.5041	9.0707	1.44938	3.31e-17	up
ENSMUSG00000020994.4	Pnn	2961.13	4.44848	5.79674	5.07576	16.581	13.6004	16.5805	1.44851	2.34e-18	up
ENSMUSG00000021621.8	Zcchc9	971.681	3.44216	4.19566	3.85498	12.6702	10.7061	12.1264	1.44832	1.49e-15	up
ENSMUSG00000036840.4	Siah1a	1733.93	3.59305	6.49949	4.76105	16.5555	16.0917	11.3721	1.44729	8.44e-06	up
ENSMUSG00000087435.1	Gm16323	54.959	0.350233	0.827088	0.589044	1.99159	1.91471	1.34492	1.44671	0.0161361	up
ENSMUSG00000022325.8	Pop1	462.559	0.901456	0.874662	0.869748	1.79372	2.86467	3.36187	1.44635	2.85e-07	up
ENSMUSG00000049988.3	Lrrc25	118.509	0.4829	0.471081	0.703025	1.34119	0.591619	3.53955	1.44517	0.0291776	up
ENSMUSG00000024846.5	Cst6	1362.67	2.01485	2.06541	2.09844	6.16496	6.57155	5.95322	1.44409	6.73e-13	up
ENSMUSG00000028841.8	Cnksr1	5978.51	9.42327	13.3417	21.3071	47.5569	47.3277	40.3436	1.44389	1.19e-05	up
ENSMUSG00000054499.8	Dedd2	881.191	3.33889	2.76418	2.48539	8.50552	9.55144	7.98634	1.44388	8.62e-08	up
ENSMUSG00000071653.3	1810009A15Rik	972.965	9.01223	9.66839	9.68692	26.1645	29.4175	30.9432	1.44383	4.36e-18	up
ENSMUSG00000039844.12	Rapgef1	22183	22.6688	20.082	24.7	94.0887	51.0561	58.1549	1.44363	6.78e-07	up
ENSMUSG00000022235.8	Cmbl	7969.89	50.6508	44.1692	43.728	180.005	105.138	147.676	1.44355	1.5e-08	up
ENSMUSG00000057130.5	Txnl4a	1142.98	4.20847	3.80325	3.69577	12.2141	12.9904	10.9045	1.44259	1.18e-08	up
ENSMUSG00000041219.7	Arhgap11a	287.905	0.238487	0.431527	0.351775	1.08526	0.368298	1.80053	1.44238	0.00332632	up
ENSMUSG00000038623.3	Tm6sf1	1557.25	4.55917	4.01152	3.48386	10.7682	7.55595	20.6135	1.4422	1.09e-05	up
ENSMUSG00000025172.2	Ankrd2	24817.3	36.8955	129.905	245.262	445.769	479.887	270.427	1.44212	0.0763254	up
ENSMUSG00000032667.10	Pon2	4974.45	10.6058	13.0218	14.4475	38.9199	36.7618	37.5723	1.44186	1.86e-15	up
ENSMUSG00000042759.6	Apobr	224.623	0.20734	0.489665	0.70923	0.802033	0.979665	1.64755	1.44087	0.000861869	up
ENSMUSG00000028212.10	Ccne2	470.796	0.961404	1.09924	0.786303	2.96983	2.44597	3.43234	1.43998	1.36e-10	up
ENSMUSG00000019132.4	BC005537	9571.03	13.5448	17.1499	16.3979	44.2243	45.656	53.6526	1.4399	2.44e-30	up
ENSMUSG00000063954.6	Hist2h2aa1	1593.51	11.6937	18.1217	20.0646	69.0141	53.1693	21.6373	1.4397	0.00368754	up
ENSMUSG00000048772.8	Tmem53	249.776	1.66456	1.29743	1.41522	4.59865	5.24994	3.55599	1.43919	9.82e-05	up
ENSMUSG00000055723.5	Rras2	2105.97	3.64037	4.06318	9.05638	14.3681	16.3753	20.3924	1.43745	9.72e-05	up
ENSMUSG00000086167.2	Gm13827	34.7714	0.210351	0.438713	0.876101	1.92325	1.68904	1.11766	1.43721	0.0835832	up
ENSMUSG00000002233.6	Rhoc	4131.24	19.9172	24.5647	24.9111	69.5211	65.6066	76.1544	1.43561	5.06e-24	up
ENSMUSG00000054863.7	Fam19a5	555.865	1.08547	1.31205	1.52892	4.88483	3.48274	3.42653	1.43557	1.01e-06	up
ENSMUSG00000028348.6	Murc	14797.4	38.6688	33.3891	57.9446	133.312	126.791	132.52	1.43515	2.18e-08	up
ENSMUSG00000036896.5	C1qc	2377.33	10.682	13.6923	11.365	29.5239	14.3479	71.6249	1.4346	0.00168501	up
ENSMUSG00000029229.7	Chic2	1276.2	1.01412	1.26431	1.18128	3.94517	3.34658	3.38327	1.43453	8.43e-11	up
ENSMUSG00000030603.9	Psmc4	7854.63	33.5241	35.1784	34.6515	108.368	87.4576	105.178	1.43322	1.2e-26	up
ENSMUSG00000035960.6	Apex1	1405.64	8.64957	8.21716	8.16259	29.1787	21.8458	22.4363	1.43293	1.78e-09	up
ENSMUSG00000018809.2	Smyd4	579.496	1.2145	0.798776	0.994397	4.0041	2.3957	3.25421	1.4321	6.02e-06	up
ENSMUSG00000026213.9	Stk11ip	1641.32	2.30641	3.04508	1.99504	6.97766	6.91619	8.00375	1.4305	6.44e-11	up
ENSMUSG00000083411.2	Rpl30-ps10	46.512	0.949787	0.371556	0.879707	1.69415	2.84777	2.41372	1.43041	0.0280384	up
ENSMUSG00000039756.8	Dnttip2	2642.29	6.17874	7.63598	6.1041	20.6502	18.947	20.2132	1.42993	6.5e-16	up
ENSMUSG00000041929.7	Gm6363	75.3523	0.397458	0.631559	0.48127	1.38751	1.61539	1.56885	1.42968	0.000694198	up
ENSMUSG00000028124.7	Gclm	2122.99	2.20665	3.22621	2.52876	8.81482	6.64754	8.66201	1.42908	2.23e-12	up
ENSMUSG00000056666.6	Retsat	5364.83	11.9822	11.1155	9.78601	33.8717	32.9035	32.1638	1.42783	2.77e-12	up
ENSMUSG00000071359.6	Tbpl1	1729.75	4.33023	3.94841	4.13398	13.2323	12.8819	13.9034	1.42753	1.55e-19	up
ENSMUSG00000024235.4	Map3k8	283.463	0.692832	0.675485	0.800362	1.58384	2.02079	2.8481	1.4272	8.94e-07	up
ENSMUSG00000031107.6	Rbmx2	196.852	0.587954	0.676984	0.756597	2.49089	1.596	2.07297	1.42642	9.13e-06	up
ENSMUSG00000020653.5	Klf11	985.962	1.66123	0.927454	1.91687	4.75058	3.88089	4.93571	1.42589	1.24e-05	up
ENSMUSG00000078201.3	Tmem203	409.442	3.20687	2.74616	2.78357	7.86803	9.79385	8.87197	1.42518	4.99e-09	up
ENSMUSG00000004939.6	Itgb1bp3	4135	16.9334	8.29587	15.0177	37.8485	17.0293	74.7719	1.42508	0.00301531	up
ENSMUSG00000036620.8	Mgat4b	3854.01	9.61157	9.67667	10.7372	29.607	24.6735	35.4867	1.42367	3.42e-24	up
ENSMUSG00000090867.1	Snhg1	608.762	1.35928	1.73084	1.45539	3.59428	4.13178	6.18464	1.42305	5.77e-11	up
ENSMUSG00000075706.3	Gpx4	24170.3	152.429	148.911	155.957	474.711	491.511	393.614	1.42198	2.99e-10	up
ENSMUSG00000020284.9	1810043G02Rik	491.395	1.57104	1.45374	1.19292	4.23326	3.32309	4.63146	1.42164	7.55e-08	up
ENSMUSG00000046687.4	Gm5424	105.074	0.272075	0.628909	0.647402	1.00091	1.69666	1.96524	1.42091	0.00513895	up
ENSMUSG00000026480.6	Ncf2	399.517	0.603542	1.24309	0.971448	1.626	0.73699	6.88664	1.42086	0.04639	up
ENSMUSG00000090553.1	Snrpe	1174.02	12.8081	13.8323	13.4159	36.5004	40.3944	47.9736	1.41959	1.54e-23	up
ENSMUSG00000090877.2	Hspa1b	922.711	1.25965	2.47477	2.30253	5.95157	5.29836	6.76078	1.41821	2.12e-07	up
ENSMUSG00000029177.3	Cenpa	324.87	1.82767	1.55993	1.34285	5.83675	2.47009	5.98911	1.41821	0.00024735	up
ENSMUSG00000028261.6	Ndufaf4	4527.75	8.80765	10.283	10.8017	35.829	31.6423	27.892	1.41717	3.5e-10	up
ENSMUSG00000022510.8	Trp63	760.835	0.946275	1.10064	2.46854	1.81851	3.48581	4.5472	1.41645	0.00249283	up
ENSMUSG00000018042.10	Cyb5r3	7252.5	18.1864	24.2542	21.9573	62.4709	51.8296	81.6848	1.41396	4.22e-20	up
ENSMUSG00000071476.2	Rps19-ps1	121.403	1.24705	1.78566	1.82173	4.23469	4.78647	5.49436	1.41338	1.71e-05	up
ENSMUSG00000035885.4	Cox8a	3007.12	33.2759	31.7444	35.4025	103.313	86.7502	111.126	1.41192	1.29e-20	up
ENSMUSG00000091971.1	Hspa1a	1056.92	1.44617	2.61115	2.58509	6.72711	6.00322	6.88792	1.41061	8.17e-08	up
ENSMUSG00000054277.7	Arfgap3	963.262	1.6106	2.24092	2.89452	5.99139	5.97579	8.28538	1.41036	7.43e-09	up
ENSMUSG00000025591.5	1810029B16Rik	1061.06	2.93091	2.88857	3.41624	9.35235	7.9419	9.01104	1.41031	1.03e-10	up
ENSMUSG00000020083.6	2010107G23Rik	85.2188	0.480771	0.660715	0.22851	1.06269	0.786919	1.28	1.41004	0.0061286	up
ENSMUSG00000003812.7	Dnase2a	756.911	1.999	2.18851	2.44731	4.74886	5.34486	8.7317	1.40812	1.66e-05	up
ENSMUSG00000060860.6	Ube2s	2944.26	16.6003	17.8534	20.0696	42.6247	54.6744	66.3017	1.4061	7.22e-16	up
ENSMUSG00000072548.4	Rps19-ps2	127.774	1.31008	1.88887	1.91009	4.52803	4.96809	5.7286	1.40296	1.12e-05	up
ENSMUSG00000087161.1	Gm16845	66.4849	0.309059	0.260516	0.27707	0.610601	0.827565	1.15637	1.40189	0.00190337	up
ENSMUSG00000061024.7	Rrs1	1996.32	6.44377	6.34962	5.02227	14.5821	22.4851	14.8779	1.40164	4.57e-06	up
ENSMUSG00000024065.7	Ehd3	1031.37	1.00606	2.69437	1.53559	4.67627	4.52539	6.28172	1.40147	5.83e-05	up
ENSMUSG00000042660.7	Wdr55	930.797	4.24457	3.51783	3.57864	10.2549	10.3972	13.3298	1.40004	1.14e-13	up
ENSMUSG00000031379.7	Pir	444.534	1.21409	1.78918	1.99282	5.5523	4.57888	4.73994	1.3997	1.11e-06	up
ENSMUSG00000021009.7	Ptpn21	4419.91	3.97614	3.9393	6.57996	13.2522	14.7446	14.7914	1.39966	5.28e-08	up
ENSMUSG00000035711.4	Dok3	139.359	0.491736	0.681237	0.473719	1.22254	0.834364	3.13074	1.39762	0.00837293	up
ENSMUSG00000075514.4	Gm13375	135.571	0.962192	1.10587	0.836857	2.47331	3.50071	2.46638	1.39628	0.000497851	up
ENSMUSG00000030878.9	Cdr2	473.111	0.929863	1.35062	1.17321	3.84191	2.88144	3.39571	1.39577	3.67e-08	up
ENSMUSG00000046688.8	Tifa	289.17	0.656702	0.867531	1.0763	2.45257	1.55263	3.77983	1.39402	0.000342186	up
ENSMUSG00000062661.6	Ncs1	644.293	0.815866	0.657035	1.06995	2.52268	1.72078	3.4354	1.39274	4.18e-06	up
ENSMUSG00000064220.4	Hist2h2aa2	2452.21	22.3364	27.4231	28.5775	93.4121	74.764	56.2398	1.39163	4.02e-06	up
ENSMUSG00000074802.3	Gas2l3	408.118	0.246847	0.532162	0.343022	1.38258	0.600852	1.3378	1.39141	0.00102783	up
ENSMUSG00000027845.9	Dclre1b	804.9	1.05296	1.43278	0.935353	3.80657	3.20513	3.12736	1.39129	4.44e-07	up
ENSMUSG00000033685.5	Ucp2	3391.72	4.4149	7.49084	5.01906	11.789	8.66842	31.2111	1.39085	0.000992101	up
ENSMUSG00000085156.1	Gm11974	96.773	1.07426	0.834625	0.987261	2.95234	1.93132	4.28826	1.39007	0.000764042	up
ENSMUSG00000057626.1	Gm5621	43.2133	0.22215	0.631203	0.37471	1.20361	1.22117	1.14584	1.38777	0.0254577	up
ENSMUSG00000036887.5	C1qa	2568.17	11.8855	17.6541	16.2953	35.8048	22.2856	83.6927	1.38771	0.000475113	up
ENSMUSG00000004730.7	Emr1	718.627	0.94782	1.5679	1.60996	2.67961	0.893424	9.77077	1.38604	0.0446424	up
ENSMUSG00000063698.3	Sfxn4	136.637	0.595609	0.378997	0.19409	1.99619	1.61382	1.35683	1.38242	0.000771019	up
ENSMUSG00000031167.8	Rbm3	5401.32	23.4819	31.0844	30.3063	78.0298	64.1912	115.121	1.3823	6.48e-14	up
ENSMUSG00000028010.9	Gar1	702.256	3.73924	3.21195	3.92924	9.49345	9.97142	13.3257	1.38097	1.14e-14	up
ENSMUSG00000035572.9	Dcaf10	1638.87	1.27825	1.60573	1.7724	5.20379	3.57053	5.32249	1.37953	8.65e-09	up
ENSMUSG00000019139.9	Isyna1	524.688	1.38377	2.10729	1.82463	4.08283	2.0912	10.3586	1.37912	0.00625239	up
ENSMUSG00000008384.8	Sertad1	838.312	4.33899	4.7035	3.58273	11.9639	12.2638	12.5523	1.37761	1.11e-10	up
ENSMUSG00000028980.8	H6pd	5574.27	7.79556	7.69754	7.37054	23.2585	23.4514	23.8454	1.37488	3.71e-19	up
ENSMUSG00000025178.8	Pi4k2a	2779.94	4.27488	4.45613	4.98369	13.9483	12.2471	13.4457	1.37131	9.06e-16	up
ENSMUSG00000030598.8	Fbxo17	417.326	1.34484	1.16299	1.95806	5.40769	2.65225	5.32048	1.37001	0.00030693	up
ENSMUSG00000067365.4	Tmem128	821.755	4.6398	4.30347	4.30534	14.2783	12.8749	14.4287	1.36923	4.29e-13	up
ENSMUSG00000027935.8	Rab13	527.325	2.87398	2.54045	3.19989	8.45894	7.1934	9.93062	1.36883	3.42e-12	up
ENSMUSG00000002297.9	Dbf4	158.194	0.426499	0.500734	0.353206	1.3792	0.474483	1.93257	1.3688	0.0107245	up
ENSMUSG00000026869.6	Psmd5	1863.24	5.4074	6.26244	4.99638	20.2964	11.677	17.2692	1.366	1.41e-07	up
ENSMUSG00000005950.8	P2rx5	1558.07	3.59825	4.31882	4.24617	11.8363	10.9825	12.185	1.36499	8.14e-18	up
ENSMUSG00000021585.7	Cast	11427.5	19.8425	25.9302	29.3167	75.934	70.5251	70.7554	1.36462	2.77e-11	up
ENSMUSG00000038775.8	Vill	68.4467	0.044779	0.158136	0.242466	0.309882	0.349532	0.633152	1.36399	0.0192524	up
ENSMUSG00000044033.8	Ccdc141	750.828	0.364349	0.607446	0.85436	1.49828	1.74487	3.14137	1.36291	0.000482876	up
ENSMUSG00000052727.4	Mtap1b	2514.49	0.923668	1.55712	1.51677	3.13153	2.22041	6.65685	1.36233	0.000149618	up
ENSMUSG00000030876.6	Mettl9	2036.69	6.47629	7.33133	7.10336	20.7663	16.9482	22.8489	1.3617	1.06e-21	up
ENSMUSG00000020441.6	2310033P09Rik	332.251	1.28956	1.62241	1.92686	5.37915	3.80716	4.68784	1.36071	2.25e-06	up
ENSMUSG00000041153.3	Osgin2	589.263	1.02389	1.38563	1.8237	4.62639	3.22818	4.34788	1.36044	4.8e-06	up
ENSMUSG00000045294.9	Insig1	1711.36	3.75923	3.56748	4.76652	10.8445	10.2293	14.1027	1.35923	3.5e-14	up
ENSMUSG00000045007.9	Tubg2	203.486	0.80644	0.543587	0.798735	1.69799	2.3918	2.10662	1.35778	0.000166179	up
ENSMUSG00000026313.8	Hdac4	1935.9	3.20308	3.1903	2.92608	11.036	7.55129	7.59479	1.35614	5.02e-07	up
ENSMUSG00000021423.5	Ly86	293.347	1.01948	2.19869	2.34476	3.27436	1.55005	12.5225	1.35549	0.0571387	up
ENSMUSG00000001056.3	Nhp2	1426.78	8.61845	8.95207	8.46564	26.0131	19.7699	29.6657	1.35531	4.43e-16	up
ENSMUSG00000084013.1	Gm14270	95.1159	0.737278	0.633691	0.717981	2.15419	1.93482	1.86632	1.35447	0.000508208	up
ENSMUSG00000074088.4	Snrnp40	1315.62	5.45718	4.88025	5.18865	14.7801	14.1975	15.571	1.35177	2.5e-14	up
ENSMUSG00000082044.1	Gm14284	237.805	4.85859	5.56904	5.5609	13.1924	14.4647	18.5767	1.35048	2.9e-09	up
ENSMUSG00000031827.6	Cotl1	1161.64	3.19991	4.36267	5.92963	8.82859	4.45158	28.5383	1.35031	0.0190193	up
ENSMUSG00000007987.8	Rabl5	351.52	1.96249	2.50838	2.79696	7.46592	5.69538	7.63649	1.35023	4.13e-08	up
ENSMUSG00000024533.8	Spire1	1343.68	1.03738	2.06899	1.68276	4.22768	3.59673	6.2546	1.34947	7.43e-07	up
ENSMUSG00000040747.8	Cd53	605.829	0.704442	1.49431	1.91222	2.93421	1.75957	7.7217	1.34861	0.0135365	up
ENSMUSG00000027322.4	Siglec1	248.998	0.236917	0.266578	0.230606	0.2862	0.258484	1.78999	1.34553	0.0618623	up
ENSMUSG00000048495.9	1110034B05Rik	267.232	0.906429	1.0538	1.21921	3.71625	2.85882	3.28054	1.34535	3.76e-07	up
ENSMUSG00000022489.4	Pde1b	279.971	0.581076	0.452188	0.716378	1.33155	1.14309	2.78201	1.34299	0.000195853	up
ENSMUSG00000026288.8	Inpp5d	738.902	0.822775	1.12668	0.965524	2.85052	0.886816	5.2649	1.34177	0.00986187	up
ENSMUSG00000069495.6	Epc2	2259.78	2.50193	3.51796	3.33636	9.64622	7.69093	8.62689	1.34097	2.09e-10	up
ENSMUSG00000033450.7	Tagap	501.308	1.02559	1.14097	0.908047	3.14621	2.52433	3.06221	1.34048	1.65e-09	up
ENSMUSG00000028098.9	Rnf115	12621.9	20.7575	29.9814	55.4262	121.844	91.4182	80.2227	1.3399	0.000794267	up
ENSMUSG00000053581.7	Zfand2a	1524.29	3.14136	2.78837	3.41632	11.198	8.20121	10.4179	1.33667	1.35e-09	up
ENSMUSG00000062929.7	Cfl2	44417.1	81.3023	102.272	103.56	304.597	244.505	253.612	1.33562	4.51e-11	up
ENSMUSG00000064340.1	mt-Tl1	5750.41	497.948	346.426	601.292	1735.65	1384.08	860.518	1.33558	0.000663014	up
ENSMUSG00000019851.7	Perp	193.048	0.435356	0.949327	0.544151	1.71469	1.75067	1.97543	1.3354	0.000345258	up
ENSMUSG00000022831.8	Hcls1	650.608	1.94742	2.02011	2.1491	4.9779	4.42494	8.87089	1.33471	2.23e-07	up
ENSMUSG00000085462.2	5031434O11Rik	162.497	0.314235	0.258052	0.26711	0.681427	1.0832	0.56607	1.33359	0.00319578	up
ENSMUSG00000005057.9	Sh2b2	183.956	0.381971	0.340744	0.491762	1.36362	0.497803	1.70733	1.33357	0.00737956	up
ENSMUSG00000053656.5	2700023E23Rik	59.7045	0.371794	0.613471	0.152448	1.69148	1.06986	1.44609	1.33259	0.0412927	up
ENSMUSG00000036002.6	B230312A22Rik	3724.58	6.36132	7.23447	9.92948	23.9399	20.3253	22.8203	1.33259	3.77e-09	up
ENSMUSG00000038256.9	Bcl9	820.397	0.901481	0.948836	0.919595	3.02268	2.1202	2.27284	1.33162	1.4e-06	up
ENSMUSG00000030512.7	Snrpa1	1386.68	6.61149	6.66523	7.33115	18.2212	20.5885	20.6366	1.32952	7.13e-15	up
ENSMUSG00000028771.7	Ptpn12	2537.04	4.33617	5.47065	5.3869	12.538	13.82	16.2489	1.32933	3.49e-21	up
ENSMUSG00000042684.7	Npl	198.147	0.945093	0.918956	0.811744	1.73717	0.658396	5.85865	1.32718	0.0621397	up
ENSMUSG00000050565.8	Tor1aip2	3463.68	4.47359	5.02628	4.61588	11.9607	12.9534	13.4228	1.32704	7.62e-16	up
ENSMUSG00000030323.7	Ift122	771.613	1.2255	1.02557	1.27729	3.13175	2.77539	4.41514	1.32447	1.15e-10	up
ENSMUSG00000085289.1	Gm15337	134.448	0.152831	0.23054	0.273354	0.641033	0.685827	0.481744	1.32442	0.00232535	up
ENSMUSG00000053801.9	Grwd1	1341.73	4.47133	4.32125	4.69083	13.3922	12.0718	12.7233	1.32361	3.82e-11	up
ENSMUSG00000051439.6	Cd14	331.805	0.863393	1.41647	1.76383	4.04825	1.94185	5.66727	1.32315	0.00251532	up
ENSMUSG00000029683.6	Lmod2	27083.9	51.7551	163.069	52.2727	230.905	277.737	216.633	1.32285	0.00420783	up
ENSMUSG00000051339.8	2900026A02Rik	7720.69	6.23452	6.8776	12.0333	27.0719	21.4031	20.9185	1.32217	3.27e-05	up
ENSMUSG00000052397.8	Ezr	736.272	1.03627	2.0061	1.47293	4.07766	3.185	5.44189	1.32061	2.67e-06	up
ENSMUSG00000050697.8	Prkaa1	2610.1	3.12607	3.4521	4.13903	10.8948	8.13748	11.0412	1.3203	4.36e-12	up
ENSMUSG00000009647.7	Ccdc109a	3663.11	8.25401	7.79089	8.38842	22.3879	19.2621	27.4112	1.31863	2.01e-21	up
ENSMUSG00000038880.7	Mrps34	3374.39	19.2845	21.4321	21.7453	47.3276	43.6789	38.3147	1.31838	6.23e-08	up
ENSMUSG00000022602.7	Arc	227.776	0.737541	0.410588	0.252069	0.655984	0.803699	2.84544	1.31837	0.0491639	up
ENSMUSG00000060063.5	Alox5ap	695.679	2.45586	5.9481	7.58018	15.3335	6.07077	25.1163	1.31794	0.0148091	up
ENSMUSG00000074922.1	Fam122a	673.75	4.35531	5.45562	5.26911	14.5723	12.0673	15.5776	1.31746	3.47e-13	up
ENSMUSG00000022037.8	Clu	5674.1	15.8531	23.1517	21.422	67.1405	49.7146	51.3566	1.3167	6.33e-08	up
ENSMUSG00000050846.7	Zfp623	824.687	1.72075	2.63498	2.06745	7.00173	6.42099	3.89462	1.31515	0.000375912	up
ENSMUSG00000021814.9	Anxa7	4836.34	8.18061	10.2356	14.3542	33.0796	23.4124	36.2856	1.31511	4.37e-08	up
ENSMUSG00000042406.6	Atf4	18305	72.2048	82.7907	71.3424	251.4	192.922	172.805	1.31448	9.8e-08	up
ENSMUSG00000048007.4	Timm8a1	838.563	3.80373	3.53796	3.91529	10.4243	10.3345	10.5767	1.31411	1.76e-11	up
ENSMUSG00000034570.5	Inpp5j	512.731	0.93307	0.703932	1.31373	4.81094	1.93011	1.83221	1.31395	0.010857	up
ENSMUSG00000027293.7	Ehd4	8828.67	11.1644	14.8364	19.6254	44.5432	36.5166	45.5146	1.31316	2e-08	up
ENSMUSG00000044813.8	Shb	423.393	1.11056	0.963291	1.62982	3.0666	3.07995	4.26675	1.31293	2.46e-06	up
ENSMUSG00000065950.1	Gm5908	41.0144	0.533341	0.366593	0.800897	1.34175	1.96553	1.48019	1.31109	0.0403152	up
ENSMUSG00000030790.7	Adm	571.348	2.48825	3.20081	2.21862	10.3129	6.62663	4.27721	1.30854	0.00300262	up
ENSMUSG00000035673.8	Sbno2	1472.82	2.15285	2.02329	2.72446	6.17964	5.30183	9.3486	1.30717	3.53e-08	up
ENSMUSG00000032231.8	Anxa2	8187.54	24.1313	46.0767	39.1419	98.3557	67.2637	141.64	1.30588	6.65e-06	up
ENSMUSG00000071655.5	Ubxn1	8775.59	52.1286	54.1931	56.8784	159.726	140.154	150.375	1.30573	2.07e-15	up
ENSMUSG00000082380.1	Gm12218	94.2551	1.67112	0.962403	1.85435	3.92504	3.83193	4.86019	1.30444	0.00317522	up
ENSMUSG00000056749.7	Nfil3	2762.18	4.46375	11.4458	10.7203	26.2822	27.9705	16.1547	1.30177	0.00254221	up
ENSMUSG00000022420.8	Dnalc4	696.378	2.88098	3.72511	3.39699	10.4847	7.34934	9.21479	1.29935	2.98e-10	up
ENSMUSG00000020766.4	Galk1	320.946	1.44175	1.7676	1.18834	3.11159	2.81892	6.73101	1.29767	0.000356851	up
ENSMUSG00000021591.7	Glrx	2721.98	14.2637	12.4389	12.1935	40.1636	29.5308	37.9877	1.29732	3.57e-10	up
ENSMUSG00000045455.6	Gm9797	217.032	2.11761	1.93928	2.74185	5.59134	6.16758	7.12094	1.29684	3.64e-06	up
ENSMUSG00000031879.7	Fam96b	1443.89	11.8087	12.4198	10.0228	31.5481	30.9662	32.8606	1.2968	4.48e-12	up
ENSMUSG00000085650.2	2310010J17Rik	71.3267	0.654838	1.37927	1.00447	2.24681	2.84042	3.35838	1.2957	0.0057692	up
ENSMUSG00000024902.3	Mrpl11	3133.07	25.7448	23.8217	24.0219	71.1163	66.0555	63.8197	1.29353	1.04e-10	up
ENSMUSG00000020423.6	Btg2	3516.14	6.43565	9.88178	8.64543	21.4027	25.4186	20.3499	1.29172	1.94e-07	up
ENSMUSG00000091952.2	Gm17709	93.7684	0.494524	0.435583	0.68885	1.71128	1.10044	1.73619	1.29166	0.00226677	up
ENSMUSG00000035828.9	Pim3	4039.69	12.188	12.1481	8.41043	30.7163	30.6464	26.6654	1.29145	5.69e-07	up
ENSMUSG00000039153.9	Runx2	207.437	0.26161	0.324224	0.369823	0.501131	0.725622	0.705635	1.29084	0.00644101	up
ENSMUSG00000091383.1	Hist1h2al	134.699	2.14707	2.28271	2.42976	6.71327	7.33669	4.29697	1.28955	0.00384562	up
ENSMUSG00000049670.8	Morn4	110.669	0.484206	0.286972	0.392164	0.844505	1.07458	1.34351	1.28919	0.00179232	up
ENSMUSG00000027613.9	Eif6	2509.16	11.0104	11.2228	10.3818	32.1781	26.2937	32.3324	1.28898	2.25e-16	up
ENSMUSG00000068922.7	Msto1	807.652	2.51195	2.55224	2.70675	6.7542	5.95166	8.86711	1.28731	2.8e-14	up
ENSMUSG00000083992.1	Gm11478	132.988	1.17196	1.38485	1.73177	3.4506	4.48165	3.69033	1.28701	0.000584085	up
ENSMUSG00000004626.8	Stxbp2	221.972	0.422183	0.733488	0.972621	1.52087	0.741976	3.61733	1.28657	0.0393361	up
ENSMUSG00000064030.7	Wibg	919.351	4.61866	4.62667	6.10802	13.9365	11.5951	16.7727	1.28634	1.51e-10	up
ENSMUSG00000067833.2	2900097C17Rik	428.446	5.84691	8.18397	10.5782	16.1582	26.5092	24.2912	1.28584	0.000142574	up
ENSMUSG00000086351.1	6230400D17Rik	446.82	1.49636	1.78626	2.30838	5.66864	6.09035	2.92284	1.28479	0.00354215	up
ENSMUSG00000027397.8	Slc20a1	1085.34	2.31852	2.55644	2.48229	7.09825	6.32612	6.96552	1.28376	8.38e-19	up
ENSMUSG00000045438.6	Cox19	2647.31	9.57846	8.75467	10.7401	30.4912	23.4337	29.1523	1.28245	2.92e-08	up
ENSMUSG00000058779.7	Tomm20	5328.61	22.7398	24.2861	26.5512	66.6705	62.6461	71.1871	1.28232	4.78e-20	up
ENSMUSG00000049882.9	Mettl21d	228.915	1.32293	1.33932	1.66409	3.90926	3.15676	4.89327	1.28143	8.96e-07	up
ENSMUSG00000027263.6	Tubgcp4	938.224	1.8228	1.67581	1.86764	5.19793	3.80753	4.57511	1.2813	2.65e-05	up
ENSMUSG00000067288.6	Rps28	4897.68	79.6285	85.5864	80.5444	206.625	227.667	234.667	1.28125	5.98e-18	up
ENSMUSG00000062169.7	Cnih4	3537.97	6.65979	7.49352	7.15343	22.1338	17.5955	20.4029	1.28088	6.72e-11	up
ENSMUSG00000026353.3	Ubxn4	7392.5	9.13071	11.9085	14.2936	32.7548	28.4226	34.7229	1.2794	6.48e-11	up
ENSMUSG00000030750.7	Nsmce1	943.869	5.78926	5.56015	5.58267	14.3417	13.4916	17.6047	1.27725	1.5e-15	up
ENSMUSG00000031617.9	Tmem184c	1077.54	2.15486	2.79707	3.01319	7.1814	6.51005	8.06044	1.27661	2.52e-12	up
ENSMUSG00000032300.5	1700017B05Rik	612.943	0.70262	0.701806	1.15306	2.47877	1.49854	2.77856	1.2747	3.79e-05	up
ENSMUSG00000087701.2	Gm13493	83.9325	0.656918	0.891226	0.881771	2.01321	1.54397	3.27002	1.27468	0.00298504	up
ENSMUSG00000072940.3	Gm10443	1290.88	31.1437	37.0854	34.3203	85.8929	85.1123	106.354	1.27343	2.94e-22	up
ENSMUSG00000038112.8	AW551984	171.504	0.168606	0.269739	0.586008	0.711035	0.799258	0.887909	1.2729	0.00468474	up
ENSMUSG00000022849.4	Hspbap1	348.881	0.568967	0.495338	0.411091	0.955944	1.3656	1.76188	1.27203	2.75e-05	up
ENSMUSG00000000884.9	Gnb1l	151.808	0.296975	0.294828	0.240966	0.922629	0.550064	0.779779	1.27188	0.000591012	up
ENSMUSG00000025630.8	Hprt	2417.72	10.6222	12.9209	13.2238	33.016	27.5398	39.6951	1.27125	3.1e-18	up
ENSMUSG00000041870.10	Ankrd13a	3834.31	6.48443	7.51147	6.943	24.449	16.8656	17.5565	1.27124	1.34e-08	up
ENSMUSG00000026600.6	Soat1	481.231	0.514953	0.936625	0.529329	1.02193	0.799644	3.95094	1.27108	0.0284545	up
ENSMUSG00000004446.6	Bid	112.089	0.348054	0.38357	0.409684	0.649842	0.72318	1.49494	1.27095	0.00616903	up
ENSMUSG00000028907.7	Utp11l	2098.13	6.29423	6.80833	8.83723	22.0375	21.0172	22.6734	1.27079	2.16e-11	up
ENSMUSG00000030019.5	Fbxl14	1409.3	1.99056	2.137	2.40597	6.38272	5.15579	6.09879	1.27011	8.49e-12	up
ENSMUSG00000086765.1	Gm11827	113.991	0.584039	0.723799	0.456564	1.60255	1.28619	1.94723	1.27003	0.000456545	up
ENSMUSG00000063145.4	Bbs5	289.259	1.21711	1.40917	1.33219	3.53348	2.90232	4.42076	1.26931	9.66e-09	up
ENSMUSG00000034265.7	Zdhhc14	404.792	0.652701	1.0893	0.814418	1.88557	2.1056	2.99038	1.26765	1.27e-06	up
ENSMUSG00000051224.6	Tceanc	411.919	0.56817	0.78618	0.685828	1.78898	1.86509	1.69659	1.26738	2.82e-07	up
ENSMUSG00000050390.6	C77080	503.802	0.476101	0.78018	0.656254	2.05138	1.06863	2.0902	1.26696	0.000117491	up
ENSMUSG00000010554.7	Mettl16	1391.31	0.853634	0.766975	1.18992	2.75322	2.5288	3.1716	1.26599	6.4e-10	up
ENSMUSG00000047676.5	Rpsa-ps10	644.399	3.93285	4.30897	3.99249	9.78266	11.0897	12.2136	1.26526	4.81e-13	up
ENSMUSG00000021456.7	Fbp2	7508.02	36.7355	36.3315	37.933	126.219	87.8074	79.9919	1.26506	4.7e-06	up
ENSMUSG00000008333.6	Snrpb2	1503.42	3.90006	5.48112	5.68642	12.3271	12.2827	15.3441	1.26459	7.78e-13	up
ENSMUSG00000084349.1	Rpl3-ps1	902.042	3.95005	5.95958	4.7995	10.2663	10.2567	20.1921	1.26369	3.12e-06	up
ENSMUSG00000036580.9	Spg20	4097.14	6.81254	6.41933	8.46058	19.9684	19.5229	18.9651	1.2636	3.38e-10	up
ENSMUSG00000027944.8	Hax1	2811.12	16.1296	16.9219	16.3992	49.528	40.3082	42.5866	1.26207	1.39e-10	up
ENSMUSG00000024621.8	Csf1r	3039.57	3.20373	5.44135	4.83331	9.44226	3.83934	23.4175	1.2618	0.0149939	up
ENSMUSG00000059920.8	4930453N24Rik	4950.47	6.25609	5.68241	7.20954	21.5513	17.9262	18.0805	1.26061	1.76e-11	up
ENSMUSG00000045503.9	Sys1	1490.32	5.53493	4.65558	3.76476	17.2421	11.5325	12.7651	1.25989	1.07e-12	up
ENSMUSG00000026639.11	Lamb3	268.971	0.50726	0.322161	0.448569	1.24529	0.925462	1.31411	1.2593	9.77e-05	up
ENSMUSG00000022548.8	Apod	7370.99	16.6706	40.0931	46.6413	63.9975	105.637	93.8338	1.25856	0.000686692	up
ENSMUSG00000001729.7	Akt1	8635.2	21.265	21.0784	22.2133	57.7338	53.6284	60.0636	1.25816	1.73e-19	up
ENSMUSG00000052566.6	Hook2	276.703	0.838612	0.578682	0.642634	1.35735	1.93448	2.34341	1.25607	0.000123553	up
ENSMUSG00000055371.10	Stam2	1571.31	2.081	2.23631	2.30041	5.75517	5.07625	7.3943	1.25545	3.61e-19	up
ENSMUSG00000024754.6	Tmem2	2876.76	2.63421	3.68537	2.28608	8.88284	5.9529	8.17095	1.25525	8.88e-07	up
ENSMUSG00000052730.4	Gm5111	72.9863	0.511085	0.647786	0.309281	1.46014	1.39733	1.03274	1.25519	0.0216572	up
ENSMUSG00000032491.9	Nradd	130.47	0.767179	0.802544	0.681588	1.83222	1.67606	2.71794	1.25509	0.000159537	up
ENSMUSG00000031266.6	Gla	448.502	0.859785	1.05376	0.876054	2.83466	1.53496	3.2542	1.25379	3.8e-05	up
ENSMUSG00000024844.8	Banf1	4683.13	41.8574	42.9551	40.6376	113.139	113.53	105.812	1.25269	2.27e-11	up
ENSMUSG00000021913.7	Ogdhl	164.068	0.387488	0.270207	0.269095	0.664919	0.940227	0.890162	1.25123	0.000833171	up
ENSMUSG00000029038.3	Ssu72	2972.14	12.3185	12.9091	14.7309	37.1541	33.6325	36.1479	1.25086	1.8e-13	up
ENSMUSG00000069516.6	Lyz2	11218	33.2941	60.6582	76.5177	122.822	51.1419	310.072	1.25038	0.0208961	up
ENSMUSG00000021645.9	Smn1	929.741	4.72928	5.22231	5.35486	14.3232	12.0201	14.2347	1.24756	2.35e-12	up
ENSMUSG00000003848.8	Nob1	1839.77	7.06133	7.33065	7.22609	18.4259	18.8012	19.3423	1.24698	1.38e-13	up
ENSMUSG00000027423.9	Snx5	5116.71	11.9838	14.4748	15.3496	28.4215	27.6081	61.4514	1.24625	3.34e-06	up
ENSMUSG00000040877.8	Wdr25	224.229	0.510617	0.615457	0.543556	1.55595	1.39122	1.46785	1.24563	2.49e-06	up
ENSMUSG00000055116.6	Arntl	1715.01	0.690126	0.746851	10.3651	10.44	9.60618	10.9039	1.24504	NA	up
ENSMUSG00000015202.7	Cnksr3	819.973	1.4795	1.68152	1.59129	4.37809	3.64086	4.62146	1.2448	8.89e-14	up
ENSMUSG00000044155.8	Naa38	774.684	4.11253	4.97617	4.30835	10.8038	12.0313	16.2157	1.24467	7.17e-16	up
ENSMUSG00000027199.8	Gatm	1055.26	2.6828	3.80954	2.56098	4.54736	2.19073	19.2123	1.24369	0.0562325	up
ENSMUSG00000091243.1	Vgll3	435.191	0.715375	0.65992	1.2184	2.31574	1.56875	3.16625	1.24341	0.000476101	up
ENSMUSG00000025982.7	Sf3b1	13702.7	12.6278	17.1675	14.2515	43.0821	33.3601	39.6915	1.24299	4.04e-11	up
ENSMUSG00000020075.7	Ddx21	5335.84	6.42501	7.32902	8.60281	18.7595	18.7025	21.8925	1.24259	4.46e-16	up
ENSMUSG00000067579.6	Gm8210	1361.9	8.0979	41.3664	7.80707	48.3322	44.926	55.6818	1.24241	0.0472909	up
ENSMUSG00000024210.2	Ip6k3	9639.92	21.5627	37.9664	24.0192	74.7169	79.7474	61.4807	1.24183	2.17e-05	up
ENSMUSG00000038079.7	Als2cr4	351.83	1.15103	1.33086	1.28943	3.22912	2.31664	4.83998	1.24179	6.09e-06	up
ENSMUSG00000038271.11	Iffo1	1487.72	3.74845	3.01037	3.82059	8.75415	6.86414	13.3218	1.24164	7.5e-07	up
ENSMUSG00000022184.8	Fbxo4	395.558	1.33322	1.70535	2.03416	3.61971	4.55503	5.24263	1.24038	1.16e-06	up
ENSMUSG00000032507.9	Fbxl2	131.517	0.236532	0.306358	0.280852	1.00993	0.517454	1.43605	1.23891	0.00426862	up
ENSMUSG00000050777.7	Tmem37	1318.55	6.95134	5.80176	7.14854	21.6483	14.9927	15.5752	1.23877	8.55e-06	up
ENSMUSG00000031078.9	Cttn	3572.75	7.03341	8.64775	7.76455	22.2531	16.7987	23.2526	1.2387	4.19e-14	up
ENSMUSG00000024776.10	Stambpl1	164.139	0.229644	0.472706	0.818338	0.945204	0.956181	2.47309	1.23829	0.0364297	up
ENSMUSG00000032518.5	Rpsa	29138.1	102.094	106.295	102.604	276.269	262.475	281.583	1.23811	8.92e-18	up
ENSMUSG00000057359.4	Gm17494	431.047	1.488	1.58935	1.66793	4.23702	3.28813	5.20292	1.23794	2.07e-09	up
ENSMUSG00000085213.1	Gm13091	51.385	0.750879	0.746654	0.638379	2.13127	2.00108	1.47975	1.23779	0.0231006	up
ENSMUSG00000069744.7	Psmb3	6522.14	56.7723	55.7279	55.7073	136.993	138.886	148.75	1.23538	3.78e-17	up
ENSMUSG00000022130.9	Tgds	635.241	1.84833	1.80813	1.91085	5.1248	4.13637	5.53428	1.23464	2.25e-11	up
ENSMUSG00000021481.5	Zfp346	1701.66	3.58609	3.77215	4.21637	7.43041	10.5118	13.1131	1.23369	2.93e-09	up
ENSMUSG00000027508.9	Pag1	834.752	0.538984	0.893832	0.692613	2.53338	2.08273	1.26291	1.23315	0.000703315	up
ENSMUSG00000032301.7	Psma4	8103.25	43.0045	51.1568	55.1009	134.186	125.619	143.879	1.23221	3.5e-17	up
ENSMUSG00000045055.4	Rpsa-ps2	310.941	4.55776	3.49826	3.98957	10.9085	10.7676	9.96241	1.23208	2.63e-05	up
ENSMUSG00000019303.8	Psmc3ip	138.184	0.740537	0.847957	0.712107	1.97755	1.83609	2.22262	1.2312	8.14e-05	up
ENSMUSG00000028378.6	Ptgr1	229.055	0.573623	0.72356	0.687126	1.75589	0.878846	2.81495	1.23099	0.00374234	up
ENSMUSG00000035228.8	Ccdc106	139.827	0.371549	0.64861	0.296339	1.32758	2.12024	2.12409	1.229	0.00135764	up
ENSMUSG00000029028.8	Lrrc47	3242.33	6.10773	6.37585	6.44322	18.1712	15.9353	15.7507	1.22829	6.51e-10	up
ENSMUSG00000018861.2	Fdxr	361.818	1.37187	1.59116	0.939606	2.78361	3.55827	3.69175	1.22811	0.000136339	up
ENSMUSG00000017999.9	Ddx27	1181.59	2.86878	3.09505	2.91574	7.50567	7.1129	8.78281	1.22581	3e-21	up
ENSMUSG00000022247.6	Brix1	1644.25	3.57593	4.60166	4.21745	11.2019	10.1917	11.1168	1.22554	2.31e-12	up
ENSMUSG00000047810.7	Ccdc88b	126.623	0.147983	0.154054	0.203811	0.276764	0.364127	0.750162	1.22554	0.00712335	up
ENSMUSG00000027999.8	Pla2g12a	5876.66	27.0297	25.0473	23.2428	93.1127	60.654	38.1573	1.22539	0.00200524	up
ENSMUSG00000021576.5	Pdcd6	1650.78	7.12247	7.9205	6.60723	22.2713	14.6066	19.9048	1.22496	5.03e-08	up
ENSMUSG00000074129.5	Rpl13a	24699.5	190.317	226.014	211.86	554.399	486.979	669.37	1.22272	1.48e-33	up
ENSMUSG00000028337.8	Coro2a	155.422	0.149137	0.543227	0.223406	0.332435	0.453148	1.57284	1.22271	0.0647333	up
ENSMUSG00000057506.4	Bloc1s2	700.51	5.69502	4.65277	5.56313	14.9263	10.8619	16.3318	1.22066	9.43e-08	up
ENSMUSG00000083798.1	Gm14584	105.395	0.899714	1.50877	0.896765	2.4061	2.72996	3.61869	1.21914	0.00187608	up
ENSMUSG00000055301.7	Adh7	329.453	0.277733	1.21476	0.504025	1.92983	1.17039	2.08546	1.21912	0.0286254	up
ENSMUSG00000058446.7	Znrf2	3401.66	3.34014	4.38146	3.91598	12.6663	7.76775	9.66063	1.21859	1.51e-06	up
ENSMUSG00000002396.8	Ocel1	800.794	1.52061	1.89238	1.56957	3.49088	4.45104	4.22028	1.21794	6.32e-08	up
ENSMUSG00000019518.4	Ap4m1	494.513	2.16351	2.03504	1.747	5.43191	4.92466	6.26192	1.21668	1.06e-08	up
ENSMUSG00000030086.9	Chchd6	187.572	0.94468	1.19396	1.08845	3.63133	2.23362	2.7909	1.21537	0.000406765	up
ENSMUSG00000041801.5	Phlda3	19211.4	72.5792	83.8619	113.834	274.733	221.118	192.858	1.21526	1.66e-05	up
ENSMUSG00000024529.6	Lox	4114.38	2.85223	8.98363	6.97979	15.2101	18.3829	13.7633	1.21488	0.00331097	up
ENSMUSG00000048503.6	Tmem136	320.173	0.565421	0.463167	0.806974	1.05303	1.50957	2.34764	1.21335	0.00112912	up
ENSMUSG00000007038.5	Neu1	1589.04	3.54535	3.97049	3.49317	10.8394	8.65987	8.74668	1.21333	1.18e-07	up
ENSMUSG00000083757.1	Gm13253	32.5649	0.525966	0.500794	0.625174	1.1614	1.47274	1.72273	1.21291	0.0383775	up
ENSMUSG00000021178.8	Psmc1	12028.7	49.8161	54.7371	55.0204	144.333	127.457	141.152	1.21224	6.64e-16	up
ENSMUSG00000026426.4	Arl8a	2179.98	7.86708	9.46757	8.82024	20.7041	21.5349	25.4147	1.21205	1.01e-21	up
ENSMUSG00000038622.7	Med30	629.64	4.57712	4.74366	5.21205	10.9227	11.8605	15.3856	1.21198	1.06e-12	up
ENSMUSG00000042312.6	S100a13	1103.51	9.26547	9.58644	13.3101	26.483	25.3875	32.658	1.21173	6.61e-09	up
ENSMUSG00000067924.3	Cxx1b	4745.74	24.6152	26.0285	26.9644	65.5077	76.6318	55.5716	1.21141	1.11e-06	up
ENSMUSG00000024583.2	Txnl1	5994.91	13.2672	16.3552	17.706	47.6352	35.1436	38.769	1.21118	4.22e-08	up
ENSMUSG00000043008.7	Klhl6	265.311	0.553435	0.886772	0.816839	1.96458	0.956749	3.17195	1.21088	0.00665301	up
ENSMUSG00000060036.7	Rpl3	9284.72	37.1178	54.3369	46.7104	101.604	91.2628	174.004	1.21023	3.04e-08	up
ENSMUSG00000048779.4	P2ry6	342.662	1.23827	1.28937	1.01921	1.67328	0.9544	7.54836	1.21017	0.0777658	up
ENSMUSG00000020611.8	Gna13	4079.73	4.27567	4.90702	5.59206	17.9009	11.425	15.041	1.21007	3.34e-10	up
ENSMUSG00000020823.10	Sec14l1	6900.06	12.2238	12.8228	10.3219	26.5108	33.2269	32.0383	1.20894	1.39e-08	up
ENSMUSG00000051316.6	Taf7	1300.48	2.63277	3.19546	3.4037	8.97338	7.63031	6.69421	1.20806	2.88e-06	up
ENSMUSG00000042659.8	Arrdc4	1060.66	1.71904	1.86084	2.22258	12.9692	9.17314	9.53916	1.20673	1.36e-07	up
ENSMUSG00000028381.8	Ugcg	1632.53	2.24535	2.9769	3.23434	6.53773	5.94303	9.27837	1.20668	8.31e-11	up
ENSMUSG00000038954.8	Supt3h	395.162	1.69641	1.85536	1.75416	4.85979	3.762	5.34665	1.20637	1.79e-08	up
ENSMUSG00000008845.3	Cd163	1495.8	1.79038	2.46646	2.5775	4.51914	2.33174	11.9898	1.20627	0.0133934	up
ENSMUSG00000020283.5	Pex13	2306.19	3.29994	4.09857	4.27183	10.3934	9.36783	9.54455	1.20536	1.82e-09	up
ENSMUSG00000028821.2	Syf2	3917.62	18.0011	20.05	20.2664	52.2759	49.311	47.981	1.20524	3.47e-11	up
ENSMUSG00000040540.5	Gm9770	616.218	4.97269	4.92171	5.3657	14.3916	12.6657	12.0004	1.20453	6.86e-07	up
ENSMUSG00000027509.5	Rae1	1192.92	4.46281	5.34733	4.38791	10.7394	12.5429	13.0599	1.2041	5.11e-11	up
ENSMUSG00000042851.10	Zc3h6	993.266	1.36349	1.42859	1.47894	3.25236	4.15777	4.09053	1.20406	4.02e-09	up
ENSMUSG00000091580.1	Gm6467	133.505	1.58604	1.47197	1.31551	3.61703	3.80016	3.91712	1.20331	0.000180847	up
ENSMUSG00000031530.6	Dusp4	261.688	0.509119	0.711136	0.713341	1.75004	1.58074	1.61378	1.20315	1.55e-05	up
ENSMUSG00000062808.4	Hist1h3d	113.022	0.675673	0.421151	0.697137	1.2767	2.01292	1.32968	1.20283	0.013951	up
ENSMUSG00000013707.3	Tnfaip8l2	147.201	0.513568	0.579344	1.56813	1.28839	1.30386	4.7309	1.20176	0.0890554	up
ENSMUSG00000040852.5	Plekhh2	448.824	0.34656	0.52359	0.455238	0.859895	1.10063	1.49326	1.20172	2.61e-06	up
ENSMUSG00000028653.10	Trit1	697.999	2.36368	2.37018	2.20013	5.53648	5.34597	7.20636	1.20009	1.28e-14	up
ENSMUSG00000023845.6	Lnpep	5827.91	6.22843	9.19041	7.47957	16.4601	21.347	20.7183	1.19956	6.19e-09	up
ENSMUSG00000083833.2	Gm13841	1619.93	9.82832	39.9284	7.95607	46.3008	42.2632	54.445	1.19801	0.0455531	up
ENSMUSG00000016541.8	Atxn10	3009.08	8.62393	9.07386	8.52271	22.4088	20.5639	24.2415	1.1977	5.61e-18	up
ENSMUSG00000057789.6	Bak1	1854.91	6.52203	5.31504	5.35486	16.0683	13.0122	16.5529	1.19729	8.72e-10	up
ENSMUSG00000028059.7	Arhgef2	3468.71	4.89544	5.61685	5.88304	11.5646	13.2745	17.7941	1.19591	9.31e-16	up
ENSMUSG00000040998.12	Npnt	788.432	0.564756	1.33906	2.08912	2.74985	1.33891	6.21824	1.19517	0.0634321	up
ENSMUSG00000009291.6	Pttg1ip	5106.64	12.1352	19.2026	15.7586	45.5599	37.5437	36.0045	1.195	1.36e-06	up
ENSMUSG00000028822.5	Tmem50a	4126.86	19.2327	27.4899	23.7706	52.3107	58.654	73.8025	1.19493	1.17e-13	up
ENSMUSG00000029681.6	Bcl7b	2177.51	8.58526	9.14919	9.35158	25.3068	20.8112	19.327	1.19462	3.64e-07	up
ENSMUSG00000037805.8	Rpl10a	13557.8	104.645	113.868	110.909	292.217	236.281	325.114	1.19416	2.5e-20	up
ENSMUSG00000052160.6	Pld4	612.819	1.39158	2.26497	2.6815	4.50151	1.94655	10.8226	1.19244	0.0299913	up
ENSMUSG00000042745.9	Id1	1756.33	11.6172	16.227	9.89868	44.4346	25.172	23.4476	1.19224	0.00156211	up
ENSMUSG00000021615.7	Xrcc4	564.291	2.13063	3.18275	2.28445	6.64924	6.3728	6.14184	1.19162	2.96e-06	up
ENSMUSG00000029249.8	Rest	1544.76	1.27994	1.50912	1.72402	4.90753	3.40906	2.98344	1.19153	0.000125941	up
ENSMUSG00000035232.7	Pdk3	255.395	0.557896	1.21811	0.758653	2.47974	1.49776	2.43995	1.19112	0.00302323	up
ENSMUSG00000069188.3	Gm13192	46.069	1.52624	1.66563	1.15493	3.5816	3.54073	3.81462	1.19101	0.016678	up
ENSMUSG00000030101.9	Sumf1	1456.14	3.309	4.19313	4.06208	9.87795	8.86064	11.0069	1.18998	2.67e-16	up
ENSMUSG00000020733.3	Slc9a3r1	392.065	1.35883	1.25452	1.5142	4.19388	1.86341	4.77753	1.18996	0.00147204	up
ENSMUSG00000079437.3	Tmem179b	348.151	2.60396	3.0667	2.67883	5.87097	6.89047	8.82051	1.1891	2.52e-08	up
ENSMUSG00000027099.9	Mtx2	2718.51	6.69676	7.01777	6.16975	17.4983	16.0462	16.3193	1.18884	1.18e-10	up
ENSMUSG00000023944.8	Hsp90ab1	90358.4	210.647	264.022	257.778	607.561	595.662	661.898	1.18857	6.88e-18	up
ENSMUSG00000070425.5	Trpc2	573.615	1.40961	1.4557	1.61047	3.18757	2.54054	3.7767	1.18831	8.74e-12	up
ENSMUSG00000018677.3	Slc25a39	3903.55	23.0348	16.9119	18.6241	54.539	34.035	50.4056	1.1869	6.27e-07	up
ENSMUSG00000002897.3	Il17ra	581.932	0.816227	1.08586	1.09427	2.28109	2.22822	3.21678	1.18667	5.31e-10	up
ENSMUSG00000030189.8	Csda	77052.7	276.936	308.113	325.867	790.657	771.868	671.594	1.18561	1.25e-08	up
ENSMUSG00000005320.8	Fgfr4	291.814	0.592039	0.636552	0.659674	1.29751	0.547651	3.57501	1.18508	0.0636865	up
ENSMUSG00000068923.6	Syt11	1051.56	1.19084	1.83234	1.55867	4.28673	3.41375	4.10993	1.18466	4.87e-08	up
ENSMUSG00000020230.7	Prmt2	385.438	1.24661	1.23673	1.39624	2.73195	2.43041	4.90758	1.1832	1.98e-05	up
ENSMUSG00000022744.6	Cldn25	3704.81	12.2336	12.73	12.6503	37.2146	25.9798	29.0177	1.18313	9.92e-08	up
ENSMUSG00000058298.6	Mcm9	209.012	0.206533	0.407841	0.267326	0.778507	0.670049	0.78595	1.183	0.000619617	up
ENSMUSG00000028901.7	Gmeb1	1129.24	1.2684	1.7379	1.5669	5.0972	3.38238	5.43347	1.18234	6.13e-10	up
ENSMUSG00000089782.1	Gm3531	262.588	3.10909	4.24129	3.62318	9.18096	9.00819	9.60661	1.18177	1.82e-06	up
ENSMUSG00000091207.1	Purb	391.886	2.44633	2.15026	2.47345	5.53737	5.23763	7.50489	1.18156	1.52e-08	up
ENSMUSG00000071866.5	Ppia	11500.6	57.9058	71.5704	61.3909	172.574	114.314	221.988	1.18137	7.66e-09	up
ENSMUSG00000040659.3	Efhd2	1609.87	4.03022	4.80352	5.00798	10.4951	7.41291	18.5678	1.18061	3e-05	up
ENSMUSG00000020393.9	Kremen1	8434.03	10.0232	12.1069	13.5879	32.1089	31.8776	24.7223	1.18041	3.02e-06	up
ENSMUSG00000029166.8	Mapre3	6677.28	20.9856	20.9509	26.0663	58.5556	53.5879	59.7306	1.18024	5.17e-12	up
ENSMUSG00000029131.8	Dnajb6	8417.7	20.4094	23.5992	22.8536	58.7247	49.9519	49.1213	1.1799	2.78e-09	up
ENSMUSG00000081535.1	Gm15453	107.684	1.13423	2.13686	1.46063	3.54795	3.0767	5.67898	1.17965	0.00435907	up
ENSMUSG00000087497.1	2810001G20Rik	163.654	1.14586	1.19313	1.36238	3.53488	2.45491	3.44576	1.17965	0.000143133	up
ENSMUSG00000025362.5	Rps26	12125.1	172.74	191.018	191.254	446.486	444.098	521.727	1.17938	3.59e-27	up
ENSMUSG00000062933.5	Gm10123	2119.08	17.4074	21.5112	21.2748	47.1468	36.6219	72.7186	1.17867	3.55e-08	up
ENSMUSG00000026308.8	Klhl30	12719	17.2125	17.8561	49.6412	83.7829	57.6568	71.5117	1.17734	0.0078351	up
ENSMUSG00000032977.7	1810008A18Rik	1015.4	2.60061	3.04958	2.91914	7.2557	7.13721	7.18685	1.17674	1.82e-10	up
ENSMUSG00000019850.5	Tnfaip3	707.161	0.987578	0.960227	1.28384	4.57338	1.40161	2.6455	1.17639	0.00705114	up
ENSMUSG00000041353.6	Tmem29	235.681	1.00561	1.4331	1.13	2.56067	3.62902	3.98888	1.17631	0.000126326	up
ENSMUSG00000038354.7	Ankrd35	115.058	0.171657	0.317987	0.186669	0.587777	0.513025	0.612811	1.17589	0.0028977	up
ENSMUSG00000040414.7	Slc25a28	2322.1	9.83798	10.1033	11.4604	23.4301	31.3469	23.6065	1.17549	2.67e-06	up
ENSMUSG00000028680.8	Plk3	136.561	0.434142	0.415182	0.272867	0.755739	0.831604	1.44626	1.17508	0.00239952	up
ENSMUSG00000045546.4	Rnf113a2	1091.54	4.9009	5.09014	6.1664	13.3893	13.3381	14.045	1.17479	6.2e-10	up
ENSMUSG00000090213.1	Tmem189	2277.85	6.34657	7.42807	6.53897	18.902	13.4985	23.1201	1.17351	5.92e-09	up
ENSMUSG00000034993.7	Vat1	3449.26	7.36322	9.33883	8.94765	22.1471	14.7426	29.2039	1.17317	8e-08	up
ENSMUSG00000066705.6	Fxyd6	4849.52	15.532	21.7481	18.4965	35.064	60.0963	43.3736	1.17315	4.49e-05	up
ENSMUSG00000004127.6	Rg9mtd2	205.04	0.447107	0.552412	0.288558	0.797065	1.06911	1.03177	1.17195	0.000126619	up
ENSMUSG00000020706.7	Ftsj3	2523.34	4.7414	6.08347	5.88211	12.2064	13.0136	17.0881	1.17195	8.33e-16	up
ENSMUSG00000038722.11	Bud31	2534.53	18.9557	20.3226	19.9365	49.55	49.4804	47.1126	1.17159	4.21e-10	up
ENSMUSG00000091747.2	D17H6S56E-5	700.26	1.61781	2.0133	0.871335	2.29932	2.20009	7.33685	1.17127	0.0184029	up
ENSMUSG00000081603.1	Gm14681	269.895	3.64719	4.91501	4.95106	9.78429	9.55248	15.3211	1.17094	4.57e-06	up
ENSMUSG00000034936.2	Arl4d	1005.11	4.55611	6.53393	3.89276	9.72961	14.7235	13.0583	1.16974	8.08e-05	up
ENSMUSG00000026208.9	Des	195281	389.91	462.982	478.213	1085.3	1079.91	1182.97	1.16824	2.09e-17	up
ENSMUSG00000061315.7	Naca	43025.2	39.2822	44.2962	50.2265	111.306	110.732	97.4189	1.16791	2.45e-08	up
ENSMUSG00000028850.2	Gpatch3	247.891	0.764827	0.934136	0.87966	1.76446	2.03198	2.76376	1.1676	8.62e-07	up
ENSMUSG00000073490.3	AI607873	783.957	1.11242	2.87703	1.17908	2.63625	3.36061	7.46512	1.16693	0.0153643	up
ENSMUSG00000027811.8	4930579G24Rik	142.036	0.41617	0.598259	0.467301	1.40937	0.761515	1.63346	1.16683	0.00311011	up
ENSMUSG00000084416.2	Rpl10a-ps1	989.238	9.61975	10.0318	10.0121	25.2382	20.6754	31.1372	1.1664	3.24e-13	up
ENSMUSG00000028719.8	Cmpk1	2796.68	5.13909	6.69558	6.49153	17.4573	12.0795	17.334	1.16595	2.98e-09	up
ENSMUSG00000008435.9	Rdh13	1762.28	4.83312	4.41537	4.27478	12.3272	10.5416	11.2632	1.16565	8.75e-08	up
ENSMUSG00000020108.3	Ddit4	7458.18	24.6731	55.0238	12.4628	74.9362	88.2884	61.0792	1.16486	0.0237603	up
ENSMUSG00000051518.7	Rps19bp1	532.957	3.945	4.64564	4.63581	12.052	8.39929	13.0826	1.16476	1.11e-07	up
ENSMUSG00000024048.8	2900073G15Rik	30769.2	136.756	187.171	177.313	367.39	332.154	301.192	1.16455	2.48e-08	up
ENSMUSG00000069135.5	Fgfr1op	1743.44	4.05167	4.24145	3.68928	12.3204	8.17142	9.8879	1.16438	6.01e-06	up
ENSMUSG00000045268.6	Zfp691	1146.83	3.36113	4.10151	4.17983	10.7341	8.79035	7.11125	1.16351	5.11e-05	up
ENSMUSG00000038085.6	4921517L17Rik	515.31	1.24786	1.92206	1.98457	3.51671	4.12985	5.72161	1.16057	7.98e-06	up
ENSMUSG00000038812.10	Trmt112	1369.98	9.43432	10.0199	10.3332	23.9451	25.3226	24.6848	1.16043	2.1e-10	up
ENSMUSG00000028793.8	Rnf19b	1663.29	4.23082	4.84415	5.13492	13.807	11.0037	13.4975	1.16028	5.64e-12	up
ENSMUSG00000081431.1	Gm15483	43.0669	0.543205	0.564323	0.7802	1.52445	1.64419	1.6626	1.16008	0.0270807	up
ENSMUSG00000045128.8	Rpl18a	18353.3	92.6149	98.4493	102.47	231.558	245.299	256.49	1.15935	1.47e-16	up
ENSMUSG00000069379.2	Gm4950	226.276	2.48614	2.46025	2.57157	5.97612	6.37702	6.47258	1.15872	5.2e-06	up
ENSMUSG00000032965.4	Ift57	388.699	0.956301	1.06706	1.14362	2.575	2.43933	3.14969	1.15767	6.88e-10	up
ENSMUSG00000048997.10	Atxn7l2	486.527	1.59287	1.12337	1.33336	3.17365	3.14616	3.24465	1.15704	1.11e-05	up
ENSMUSG00000074578.6	1500012F01Rik	795.058	6.22517	9.51013	7.39197	17.2651	19.5123	21.2883	1.15637	3.5e-08	up
ENSMUSG00000040188.9	Scamp2	3827.09	10.6264	9.69898	13.4333	33.986	22.5049	27.5215	1.15594	6.01e-06	up
ENSMUSG00000019810.9	Fuca2	1361.96	3.4001	2.92313	2.52211	9.32575	7.53291	9.70536	1.15508	2.75e-12	up
ENSMUSG00000039745.7	Htatip2	611.777	2.24062	3.46207	2.9875	7.15597	5.83894	8.829	1.15443	1.69e-07	up
ENSMUSG00000024491.8	Rbm27	1916.19	1.84898	2.29374	2.0837	4.75455	4.79501	6.11217	1.15316	4.42e-20	up
ENSMUSG00000047905.9	Gm8566	344.635	3.81957	4.46985	4.98002	9.74638	11.3231	10.9893	1.15239	2.26e-06	up
ENSMUSG00000083061.1	Gm12191	49.2867	1.09011	0.78926	0.991345	1.88914	2.20163	3.30646	1.15204	0.0241397	up
ENSMUSG00000032806.7	Slc10a3	372.462	0.929943	1.37363	1.53027	2.0965	3.25929	4.318	1.15161	0.000465795	up
ENSMUSG00000079316.4	Rab9	1617.07	7.60208	7.79544	7.76661	19.91	17.6202	20.2266	1.15155	3.85e-13	up
ENSMUSG00000049091.5	Sephs2	2051.5	10.0484	10.693	10.5251	26.77	28.38	21.2719	1.15142	5.59e-06	up
ENSMUSG00000036097.6	Fam178a	2258.11	2.03308	2.38262	2.3963	5.7133	4.78345	6.58062	1.15118	5.2e-17	up
ENSMUSG00000022707.9	Gbe1	13693.5	32.5661	33.9205	32.3189	88.6457	76.3424	65.5454	1.15112	1.37e-06	up
ENSMUSG00000053040.7	Aph1c	178.889	0.212403	0.313468	0.187522	0.477007	0.393798	1.11748	1.1508	0.0209514	up
ENSMUSG00000050192.7	Eif5a2	397.883	0.56371	0.683845	0.400697	1.53023	1.00195	1.61772	1.15079	0.000272026	up
ENSMUSG00000048376.5	F2r	1274.46	1.98861	3.57074	2.48948	6.53867	6.91331	6.23297	1.1504	2.56e-05	up
ENSMUSG00000025484.8	Bet1l	995.694	4.18506	4.78178	4.3383	12.0604	10.8973	9.66824	1.14983	1.56e-06	up
ENSMUSG00000039041.9	Adrm1	8104.39	32.0641	37.5887	38.8287	98.9588	80.0777	78.2983	1.14938	3.13e-07	up
ENSMUSG00000066538.4	Gm6254	698.94	3.76826	4.88697	4.87089	10.0368	11.4131	12.1705	1.14896	2.47e-09	up
ENSMUSG00000083454.1	Gm13226	33.9148	0.545222	0.415995	0.741972	1.14676	1.70399	1.39094	1.14854	0.0778975	up
ENSMUSG00000032118.9	Fez1	277.51	1.15617	1.00297	1.13698	3.16668	2.47121	3.63287	1.14839	2.02e-06	up
ENSMUSG00000020737.6	Hn1	2134.18	10.7338	9.5789	12.2335	21.1863	18.5157	46.3557	1.14824	0.000353684	up
ENSMUSG00000008090.8	Fgfrl1	2101.8	5.23443	6.29148	5.13281	11.9426	12.4562	17.0732	1.14824	5.62e-14	up
ENSMUSG00000064315.5	Rpl21-ps10	150.56	1.89209	1.97339	1.79734	3.94632	5.11929	5.08342	1.14807	0.000217128	up
ENSMUSG00000032754.8	Slc24a6	995.018	2.08423	2.52061	2.83004	4.90792	5.4641	9.10874	1.14806	5.42e-07	up
ENSMUSG00000021537.8	Cetn3	1517.72	9.17372	11.868	10.5832	21.9073	26.0359	30.9671	1.1477	2.82e-12	up
ENSMUSG00000021250.7	Fos	572.46	0.746369	1.91765	3.26495	5.53346	3.20353	5.70127	1.14677	0.0348495	up
ENSMUSG00000003363.9	Pld3	1826.41	4.9328	6.74437	5.33616	11.7239	7.34243	24.978	1.1461	0.00243511	up
ENSMUSG00000027187.4	Cat	13859	35.1291	43.2313	32.0637	96.7363	78.2515	98.8387	1.14492	1.33e-10	up
ENSMUSG00000081378.1	Gm6834	191.839	2.97426	2.59307	3.09111	6.4728	7.7873	7.28596	1.14483	0.000140186	up
ENSMUSG00000059775.3	Rps26-ps1	495.86	7.27841	8.4015	9.28988	16.7405	23.5474	21.2772	1.14446	7.61e-06	up
ENSMUSG00000021114.7	Atp6v1d	6106.98	29.109	29.1506	25.4938	83.7972	65.5874	61.8478	1.1444	1.63e-07	up
ENSMUSG00000025572.10	Tmc6	715.203	1.85324	1.85223	1.88491	4.41928	4.76408	5.85956	1.14395	1.67e-09	up
ENSMUSG00000051989.5	Fam165b	1751.94	22.5162	25.0705	22.4789	62.4623	57.1315	52.5427	1.14327	1.12e-07	up
ENSMUSG00000063001.7	Gm15450	1361.19	19.8631	21.8136	23.894	46.684	60.4666	56.1003	1.14271	2.42e-08	up
ENSMUSG00000041773.7	Enc1	661.724	0.736587	1.43924	0.753989	2.90427	2.00649	2.20647	1.14182	0.00162422	up
ENSMUSG00000028458.6	Tesk1	4673.19	8.81158	7.30428	8.53097	23.6116	18.637	18.3587	1.14001	2.63e-06	up
ENSMUSG00000069972.4	Gm10159	204.095	2.48057	2.77056	2.89646	5.93009	7.17613	6.9501	1.13921	3.39e-05	up
ENSMUSG00000064339.1	mt-Rnr2	192074	935.63	755.124	827.358	2658.34	1786.6	1697.99	1.13917	9.1e-05	up
ENSMUSG00000041629.6	D11Wsu99e	3242.67	8.11037	8.30961	9.35017	21.421	19.8317	21.7452	1.13896	2.02e-12	up
ENSMUSG00000016256.9	Ctsz	3853.59	14.456	22.1473	19.5624	41.4305	31.3129	69.7143	1.13837	1.46e-05	up
ENSMUSG00000057561.3	Eif1a	1499.85	2.77374	4.3699	3.78742	9.12047	6.89114	11.1737	1.13814	1.91e-07	up
ENSMUSG00000084131.1	Rpl3-ps2	104.934	0.403397	0.772927	0.619571	1.07806	1.30414	2.17713	1.13778	0.00886875	up
ENSMUSG00000084940.2	Gm15935	195.289	2.51082	2.44004	2.71249	5.36964	7.02948	6.62496	1.13722	0.00010879	up
ENSMUSG00000033159.7	1810031K17Rik	2112.69	5.25884	6.67047	5.67765	13.6794	14.1302	15.1921	1.13719	2.73e-12	up
ENSMUSG00000018293.3	Pfn1	11054	81.5401	87.6156	99.0875	216.889	196.025	251.174	1.13612	1.77e-18	up
ENSMUSG00000037376.8	Trmt6	1010.7	2.40637	2.7573	2.85496	6.79345	5.91111	6.63677	1.13585	3.58e-10	up
ENSMUSG00000002204.8	Napsa	115.303	0.203994	0.66796	0.726103	1.34489	0.855115	1.81376	1.13509	0.0502702	up
ENSMUSG00000049891.3	Gm7984	163.847	1.73702	1.81711	2.78864	5.87904	4.23857	5.5253	1.13382	0.00172244	up
ENSMUSG00000002129.5	Sf3a1	2683.55	4.12331	3.91994	3.44638	9.634	9.29008	8.99394	1.13349	3.77e-08	up
ENSMUSG00000005625.9	Psmd4	10729.8	49.0039	57.0186	58.1994	129.545	124.368	140.114	1.13349	8.83e-16	up
ENSMUSG00000092062.1	Gm7664	66.4869	0.77337	0.605607	0.450213	1.43379	1.70161	1.34024	1.13266	0.028713	up
ENSMUSG00000010538.7	1700021C14Rik	150.288	1.77905	1.45952	2.07077	4.47648	4.61912	5.03113	1.13239	0.000694198	up
ENSMUSG00000050490.6	Gm8394	408.467	2.99536	2.83103	2.98527	6.93926	6.92827	7.89069	1.13228	1.38e-08	up
ENSMUSG00000039063.3	Echdc3	589.19	2.52963	1.99616	2.17821	5.95019	5.89064	4.75457	1.13226	0.000154369	up
ENSMUSG00000021243.8	Fcf1	1029.61	9.04935	9.34246	10.5579	24.6596	20.3324	26.388	1.13223	3.39e-11	up
ENSMUSG00000042043.5	Tbca	1472.44	17.6709	22.2782	21.4117	46.7437	44.9302	60.1829	1.13215	1.2e-16	up
ENSMUSG00000051390.9	Zbtb22	1699.51	4.40953	4.24941	5.26529	11.1517	11.9813	10.7537	1.13131	7.81e-08	up
ENSMUSG00000040667.4	Nup88	3848.01	11.4124	11.5943	11.1804	26.5073	27.175	29.3948	1.13073	1.09e-15	up
ENSMUSG00000057278.5	Snrpg	745.549	12.1675	13.5687	13.9211	28.1648	29.2985	39.7123	1.13048	9.25e-14	up
ENSMUSG00000037621.7	Atoh8	1117.47	2.65513	5.03782	2.31972	10.4406	6.70511	6.86562	1.12955	0.00404175	up
ENSMUSG00000022016.9	Akap11	2619.06	1.6237	1.8769	2.35175	4.55021	4.40887	5.44285	1.12879	1.47e-10	up
ENSMUSG00000047843.10	Bri3	1801.09	11.1709	13.8396	14.6046	30.452	34.1399	31.4963	1.12818	2.3e-08	up
ENSMUSG00000040205.7	Cuzd1	120.197	0.31351	0.417569	0.385051	1.10462	0.655213	0.976726	1.12783	0.00314458	up
ENSMUSG00000087635.1	Gm13414	106.248	1.0871	1.07143	0.855206	2.95616	2.17245	2.23544	1.12621	0.00567291	up
ENSMUSG00000080746.2	Rpsa-ps12	1153.57	8.46268	8.09479	7.26641	18.562	21.7798	17.5106	1.12619	6.59e-06	up
ENSMUSG00000019732.7	Calr3	332.983	1.39913	1.36738	1.22151	3.62522	2.94105	4.30313	1.12546	4.76e-07	up
ENSMUSG00000078572.2	1810043H04Rik	839.939	7.98767	6.781	7.73343	17.2566	18.8013	18.99	1.12489	6.94e-08	up
ENSMUSG00000009633.2	G0s2	1109.1	6.67883	14.3017	6.95262	31.7506	15.2402	19.8468	1.12438	0.00907777	up
ENSMUSG00000039195.4	1110008P14Rik	1244.53	9.43928	9.02738	12.8161	31.0779	22.4389	25.8649	1.12406	2.16e-06	up
ENSMUSG00000067148.8	Polr1c	1006.63	5.11719	6.91427	5.73975	14.1913	13.5986	15.801	1.124	1.73e-13	up
ENSMUSG00000034674.11	Tdg	1770.85	3.53235	4.13077	4.50892	9.97477	6.91031	10.1009	1.12366	1.27e-07	up
ENSMUSG00000070729.5	Gm12966	502.078	4.49444	3.04936	5.39008	12.5128	10.9407	7.48856	1.1228	0.00571016	up
ENSMUSG00000003873.9	Bax	1108.31	8.12161	8.0678	8.47727	19.9595	16.5029	22.6069	1.12247	3.65e-13	up
ENSMUSG00000072620.3	Slfn2	526.775	1.94242	2.55756	2.16779	4.1417	3.23414	9.71627	1.12075	0.00335606	up
ENSMUSG00000066902.6	Gm10186	121.83	1.44307	1.90612	2.55565	4.39619	4.44637	5.60839	1.12047	0.00195274	up
ENSMUSG00000048234.8	Rnf149	741.09	2.05417	2.42454	1.84374	4.22843	3.23688	8.66461	1.11972	0.000839106	up
ENSMUSG00000085917.1	Gm15899	69.2126	1.17858	2.78974	2.14261	3.58954	5.01617	6.4404	1.11925	0.0297339	up
ENSMUSG00000049517.6	Rps23	15739.6	182.457	230.567	227.275	484.348	489.194	638.645	1.11911	1.65e-20	up
ENSMUSG00000073236.4	2500004C02Rik	101.992	0.49788	0.284257	0.395517	0.734048	1.04294	1.00789	1.11872	0.0125251	up
ENSMUSG00000034321.7	Exosc1	807.534	3.88334	3.38608	3.214	7.87838	8.35587	9.73098	1.11843	1.42e-08	up
ENSMUSG00000029715.5	Pop7	554.916	4.66356	3.74669	4.10016	10.3395	9.753	9.88956	1.11789	5.61e-06	up
ENSMUSG00000066149.5	Cdc26	1898.12	4.38886	4.76326	4.34405	13.5807	11.5508	10.3747	1.11784	1.35e-07	up
ENSMUSG00000039183.5	Nubp2	914.574	4.62476	4.85813	3.95811	11.838	10.8794	9.58212	1.11777	1.13e-05	up
ENSMUSG00000067925.3	Cxx1a	4332.3	22.4982	23.9729	25.0254	56.7303	66.0479	47.8706	1.11771	8.3e-06	up
ENSMUSG00000030538.9	Cib1	450.553	2.91028	3.72935	2.83718	7.10456	5.72925	10.2221	1.11667	2.28e-06	up
ENSMUSG00000091818.1	Rpl19-ps7	69.7809	0.571425	0.666578	0.877127	1.4518	1.92068	1.78335	1.116	0.0134271	up
ENSMUSG00000028631.7	Kcnq4	1390.18	2.76449	2.44697	2.22978	5.08214	4.23166	9.5268	1.11586	7.03e-05	up
ENSMUSG00000021773.3	Comtd1	423.655	1.64396	1.15563	1.51822	5.1116	3.10176	4.30125	1.11571	7.57e-05	up
ENSMUSG00000070520.2	Ndnl2	897.351	0.870095	1.12896	1.18941	2.46441	2.59113	2.64383	1.11542	2.74e-08	up
ENSMUSG00000028018.8	Gstcd	175.451	0.458139	0.284894	0.362331	0.719698	0.61625	1.37324	1.11502	0.00770721	up
ENSMUSG00000041203.8	2310036O22Rik	3226.11	21.4012	23.0503	32.0325	57.6079	58.1581	70.5163	1.11448	2.34e-08	up
ENSMUSG00000047963.5	Stbd1	5761.48	17.8307	15.3003	28.1197	42.3703	51.2355	55.7987	1.11386	5.53e-05	up
ENSMUSG00000025229.9	Pitx3	644.863	2.256	3.72322	3.81508	8.11199	10.7315	4.89509	1.11362	0.0121958	up
ENSMUSG00000058600.7	Rpl30	9070.66	78.6639	99.0954	107.524	231.336	239.673	241.244	1.11352	1.91e-20	up
ENSMUSG00000019897.8	Ccdc59	1353.02	3.33104	4.88273	4.24101	10.3059	9.10133	10.4158	1.11337	1.26e-08	up
ENSMUSG00000030047.8	Arhgap25	270.293	0.529586	0.656139	0.572378	0.780399	0.823686	3.2071	1.11305	0.0418141	up
ENSMUSG00000053740.6	Gm6457	208.83	1.23934	0.717658	0.891812	2.35393	2.40479	2.17599	1.11288	0.00387448	up
ENSMUSG00000040952.9	Rps19	6985.8	59.0003	66.8506	69.2599	143.701	157.443	221.282	1.11279	2.83e-22	up
ENSMUSG00000001767.5	Crnkl1	2078.56	3.77491	4.25386	4.79885	9.77243	10.6252	10.5715	1.11212	7.22e-10	up
ENSMUSG00000046432.5	Ngfrap1	295.162	2.00426	3.38076	1.64525	5.04115	2.9714	10.0903	1.11206	0.0204312	up
ENSMUSG00000070056.5	Mfhas1	1176.92	1.14323	1.47509	1.39895	2.99337	2.65665	4.10309	1.11181	2.25e-12	up
ENSMUSG00000025102.8	3110040N11Rik	509.143	5.31383	4.78567	6.08109	11.8589	13.6119	12.1598	1.11029	8.31e-06	up
ENSMUSG00000020120.9	Plek	367.378	0.38033	0.739317	0.792074	0.991042	0.678169	3.27206	1.10953	0.0576864	up
ENSMUSG00000024800.7	Rpp30	905.456	4.72451	6.02515	5.86601	14.2631	12.3237	13.2925	1.10865	4.19e-08	up
ENSMUSG00000054717.6	Hmgb2	666.648	1.62433	2.02622	1.59724	3.16852	3.37699	6.54352	1.10691	5.96e-05	up
ENSMUSG00000044600.8	9130011J15Rik	5149.81	13.1	13.9342	12.7484	38.5025	29.5942	25.5415	1.10668	1.09e-05	up
ENSMUSG00000014776.6	Nol3	5092.01	11.5561	12.3542	13.72	27.335	33.1154	29.4825	1.10444	1.89e-08	up
ENSMUSG00000040813.9	Tex264	2109.11	9.45426	10.2935	9.96344	26.2849	17.2494	21.4103	1.10372	1.57e-06	up
ENSMUSG00000039163.8	Cmc1	690.641	9.04901	9.84548	10.432	23.3478	22.6323	24.5154	1.10255	1.03e-09	up
ENSMUSG00000041781.8	Cpsf2	2736.54	3.55602	4.0914	3.28159	8.23196	9.23764	8.62869	1.10129	1.67e-08	up
ENSMUSG00000018446.7	C1qbp	4654.32	29.0702	28.8916	26.0085	65.0255	66.8059	70.013	1.1011	1.4e-11	up
ENSMUSG00000032599.6	Ip6k2	1088.99	4.33175	5.73836	5.4784	10.9469	13.697	15.9414	1.10075	1.18e-09	up
ENSMUSG00000026126.8	Ptpn18	144.99	0.593091	0.703531	0.661988	1.35502	0.568372	3.10635	1.10067	0.0699231	up
ENSMUSG00000089999.1	Gm6485	209.898	3.10054	3.63552	3.42232	6.06154	8.10436	10.5485	1.10021	9.28e-05	up
ENSMUSG00000025534.10	Gusb	1584.55	3.73144	5.55152	3.78363	10.0628	5.67836	17.7027	1.09954	0.00350448	up
ENSMUSG00000027215.7	Cd82	913.394	3.02018	4.90853	3.49177	7.21322	6.45274	15.0336	1.09917	0.000187777	up
ENSMUSG00000036934.8	4921524J17Rik	1331.38	4.91217	6.08171	6.79492	14.1764	15.9603	11.6211	1.09871	8.03e-05	up
ENSMUSG00000021018.7	Polr2h	407.067	2.96707	3.51328	2.6153	6.19747	6.47793	9.55407	1.09823	1.57e-06	up
ENSMUSG00000076441.4	Ass1	282.103	0.921381	1.45023	1.35065	1.93408	2.73546	4.05417	1.09817	0.000866677	up
ENSMUSG00000034083.9	C130022K22Rik	865.107	2.91292	2.9113	4.28148	6.87103	6.98914	7.81813	1.098	1.95e-06	up
ENSMUSG00000028609.6	Magoh	1140.46	10.5024	12.6514	11.9729	30.8492	23.7051	29.5326	1.09769	5.65e-09	up
ENSMUSG00000004996.3	Mri1	1200.63	3.02995	3.42178	3.3698	6.62882	7.63024	9.09079	1.09637	3.63e-12	up
ENSMUSG00000047446.12	Arl4a	2216.32	5.08259	7.62766	5.82298	16.7182	17.5791	18.8307	1.09572	2.51e-07	up
ENSMUSG00000037993.7	Dhx38	2092.46	3.38596	3.60371	3.61423	8.83357	7.59029	8.98918	1.09531	5.97e-13	up
ENSMUSG00000021967.3	Mrp63	1616.8	5.02565	4.54038	5.22025	12.4203	10.6757	12.354	1.09482	2.26e-09	up
ENSMUSG00000032435.7	Dync1li1	4346.59	10.0861	10.1774	15.3665	28.6971	28.2859	27.5381	1.09377	7.89e-06	up
ENSMUSG00000027787.8	Nmd3	1808.97	6.40173	7.56371	7.66489	17.0884	18.2501	16.5604	1.0937	3.2e-08	up
ENSMUSG00000030059.9	Tmf1	1765.86	2.96218	3.83661	4.09915	7.48766	8.33984	10.3575	1.09243	1.41e-10	up
ENSMUSG00000079614.3	Seh1l	2129.76	3.80142	4.32892	4.79901	10.8836	8.75159	11.3103	1.09201	8.07e-11	up
ENSMUSG00000028277.7	Ube2j1	3789.49	6.93687	8.73804	7.76522	19.943	16.9623	20.0189	1.09197	6.67e-12	up
ENSMUSG00000033554.9	Dph5	444.425	1.77002	1.73267	2.36429	4.32174	4.28764	5.34779	1.0912	1.02e-06	up
ENSMUSG00000038301.8	Snx10	1078.28	2.67426	4.21577	2.87823	5.41867	6.66102	11.5269	1.09118	7.73e-05	up
ENSMUSG00000091018.1	Rplp2-ps1	707.098	9.73117	12.8874	11.5713	25.0256	24.833	32.3014	1.09096	4.01e-11	up
ENSMUSG00000041453.6	Rpl21	3467.2	21.9537	14.8323	16.1039	55.2869	59.7089	68.9226	1.09095	1.48e-16	up
ENSMUSG00000005779.6	Psmb4	10167.1	55.9897	64.6316	63.7511	141.862	147.062	150.021	1.09095	3.67e-13	up
ENSMUSG00000020130.8	Tbc1d15	3967.12	6.82393	8.35573	7.29053	16.6008	17.8468	19.059	1.09045	1.27e-13	up
ENSMUSG00000042063.9	Zfp386	1562.02	7.13629	8.10963	5.46471	16.8744	13.4237	21.8474	1.09043	2.07e-14	up
ENSMUSG00000059252.4	Gm6790	91.7013	1.14987	1.05755	1.52036	2.74559	3.21574	2.95837	1.09008	0.00746318	up
ENSMUSG00000024360.6	Etf1	10864.4	18.4177	21.2242	23.1558	54.3159	42.1349	53.2661	1.09007	1.4e-10	up
ENSMUSG00000023572.9	Ccndbp1	1826.13	8.30761	8.40072	8.26353	18.1303	18.207	23.4571	1.08984	2.03e-18	up
ENSMUSG00000008540.5	Mgst1	2342.69	16.6718	12.1741	14.1158	39.3984	16.3374	52.8228	1.08949	0.00527453	up
ENSMUSG00000031007.2	Atp6ap2	2319.7	4.70195	9.18863	7.63113	18.0818	12.3605	21.1235	1.08944	0.000103253	up
ENSMUSG00000036523.9	Greb1	374.277	0.13401	0.710139	0.289981	0.56545	0.981102	1.05261	1.08896	0.0542366	up
ENSMUSG00000019362.7	D8Ertd738e	5508.81	57.1597	61.5826	59.7459	150.133	139.671	131.222	1.08819	1.89e-08	up
ENSMUSG00000024767.5	Otub1	3935.46	16.9465	17.4345	16.3574	41.7625	39.3152	36.2063	1.08757	1.24e-07	up
ENSMUSG00000090516.1	Gm6202	296.364	4.18649	4.43107	4.67402	9.77722	9.28455	12.9829	1.08624	1.15e-07	up
ENSMUSG00000020034.7	Tcp11l2	5004.98	13.038	15.0394	11.5672	29.0549	34.2659	29.6985	1.08549	6.67e-07	up
ENSMUSG00000061650.6	Med9	1352.89	5.16635	4.44471	5.40161	10.8294	11.2494	14.0007	1.0852	3.52e-10	up
ENSMUSG00000049232.3	Tigd2	1430.57	2.84916	3.96772	3.39701	8.45883	7.21399	8.50431	1.08506	5.05e-09	up
ENSMUSG00000019659.4	Ccdc12	2386.14	19.5766	20.8005	22.0025	42.3604	49.9328	56.7651	1.08501	2.32e-13	up
ENSMUSG00000036398.7	Ppp1r11	1463.99	6.16563	7.07797	6.34154	14.7639	15.9679	15.6121	1.08481	1.5e-09	up
ENSMUSG00000029291.6	Rufy3	1060.13	1.82195	2.2541	2.32145	4.28427	4.34085	6.7346	1.08478	1.3e-09	up
ENSMUSG00000030061.9	Uba3	3846.75	9.87342	11.6557	12.2422	26.6726	23.9216	30.4859	1.0847	3.51e-16	up
ENSMUSG00000069862.5	Gm10279	283.666	4.12267	4.78162	4.51916	8.95613	8.64195	13.9402	1.08319	5.67e-06	up
ENSMUSG00000031387.7	Renbp	250.339	0.998187	1.76099	1.06225	2.61539	2.04042	5.02956	1.0827	0.00686395	up
ENSMUSG00000039220.9	Ppp1r10	1831.96	2.67383	3.96792	2.79913	7.7108	10.0517	9.63559	1.08268	7.53e-05	up
ENSMUSG00000030793.3	Pycard	110.038	0.495773	0.527761	0.648771	0.939888	0.664402	2.63835	1.08255	0.062382	up
ENSMUSG00000064284.6	2210021J22Rik	1210.68	8.77562	8.52043	10.4967	24.6278	19.8374	20.4948	1.08241	4.29e-06	up
ENSMUSG00000021149.7	Gtpbp4	3406.16	6.45943	9.09453	9.08023	18.9878	18.5861	20.5162	1.08102	1.82e-09	up
ENSMUSG00000085795.1	Zfp703	4365.55	7.98606	14.2641	7.30659	22.2237	22.7834	22.2166	1.08052	0.000224577	up
ENSMUSG00000078453.2	3110003A17Rik	327.841	2.21396	3.40191	3.13645	4.71294	3.78417	13.4817	1.08031	0.0236958	up
ENSMUSG00000011884.7	Gltp	1281.38	4.007	5.69539	6.02777	11.973	8.91116	17.0342	1.08021	8.77e-06	up
ENSMUSG00000021280.7	1200009I06Rik	141.028	0.275674	0.456274	0.29755	0.759739	0.859659	0.806491	1.07997	0.00319564	up
ENSMUSG00000028044.4	Cks1b	239.74	1.87043	2.44288	1.74831	4.66543	2.60564	7.63139	1.07987	0.00833715	up
ENSMUSG00000021112.8	Mpp5	3251.63	3.94928	4.77995	3.93685	10.072	8.03294	12.2191	1.07956	9.38e-12	up
ENSMUSG00000021218.8	Gdi2	11611.8	26.824	36.7039	29.7363	71.4191	61.2627	89.9296	1.07879	2.02e-12	up
ENSMUSG00000042579.1	4632404H12Rik	254.756	0.59189	0.535151	0.826374	1.08882	1.93729	1.57825	1.07784	0.00521171	up
ENSMUSG00000060739.7	Nsa2	5283	12.4191	15.0774	14.8374	31.4741	33.0722	35.1547	1.07626	1.43e-13	up
ENSMUSG00000002728.8	Naa20	2796.24	16.4937	17.1478	19.5237	47.8106	36.304	40.4863	1.07526	2.64e-07	up
ENSMUSG00000073131.5	Vma21	4017.93	5.68217	7.20813	6.29082	14.7574	13.4325	16.879	1.07468	6.53e-16	up
ENSMUSG00000082626.1	Gm12270	178.03	2.63896	2.73595	2.97921	5.72283	7.20459	6.7265	1.07444	0.000322531	up
ENSMUSG00000058297.9	Spock2	2114.88	1.18434	5.14041	2.53983	6.24116	9.46948	4.01222	1.07397	0.0634321	up
ENSMUSG00000027035.2	Lass6	319.252	0.195009	0.479829	0.32023	0.479441	0.376106	1.68844	1.07002	0.0709757	up
ENSMUSG00000048087.5	Gm4737	789.453	3.05966	2.76266	2.31106	6.81144	4.34551	8.43763	1.06994	9.29e-05	up
ENSMUSG00000035840.6	Lysmd3	934.274	1.93029	2.40256	2.11958	5.43515	3.87067	5.99935	1.06986	7.39e-08	up
ENSMUSG00000046364.8	Rpl27a	14348.3	83.04	94.5967	94.5091	236.634	209.924	240.596	1.06938	1.29e-23	up
ENSMUSG00000060032.4	H2afj	639.911	2.24183	2.56404	2.74979	4.82834	6.01765	7.0283	1.06917	4.77e-08	up
ENSMUSG00000059814.4	Gm8355	3646.66	12.2006	13.4145	13.1729	29.1838	32.7154	28.2616	1.06839	9.65e-08	up
ENSMUSG00000041096.6	Tspyl2	1347.7	3.02958	4.00025	3.77533	7.61681	8.74559	8.831	1.06811	9.05e-09	up
ENSMUSG00000001569.9	Nom1	1728.11	2.42429	2.59111	2.66115	5.60187	5.86472	6.54222	1.06785	3.22e-14	up
ENSMUSG00000084166.1	Gm6451	84.6558	0.798223	0.806822	0.912981	1.53308	2.31292	2.09591	1.06731	0.0103169	up
ENSMUSG00000025078.7	Nhlrc2	923.2	1.57988	1.70097	1.77634	3.80566	3.96208	4.07642	1.06696	1.52e-09	up
ENSMUSG00000022105.6	Rb1	2278.03	3.23313	3.75133	3.99687	7.29281	7.46669	11.1282	1.06552	1.87e-11	up
ENSMUSG00000021660.8	Btf3	9758.5	72.4129	78.2138	79.5951	170.112	149.891	174.456	1.06551	9.99e-15	up
ENSMUSG00000030417.9	Pdcd5	2972.71	28.5773	30.5724	34.9286	66.3651	79.3186	73.5791	1.06538	3.86e-08	up
ENSMUSG00000003032.7	Klf4	2333.12	4.19338	7.01587	5.59736	20.1367	9.28799	8.87075	1.06467	0.0113763	up
ENSMUSG00000090605.1	E230013L22Rik	95.2868	0.273593	0.209266	0.619107	0.885308	0.62073	1.12637	1.06444	0.0675007	up
ENSMUSG00000040152.8	Thbs1	3256.99	1.87897	5.10555	5.22373	5.82133	12.5075	9.73284	1.06429	0.0182651	up
ENSMUSG00000012848.8	Rps5	19808.2	177.848	187.987	189.867	429.982	400.46	463.892	1.06396	9.74e-17	up
ENSMUSG00000020265.9	Sumo3	4438.47	12.5221	13.1897	15.4402	74.748	24.8725	41.4726	1.06267	0.00022723	up
ENSMUSG00000060216.8	Arrb2	715.088	2.69772	3.34035	3.47273	5.90556	4.23932	12.3691	1.06196	0.00356781	up
ENSMUSG00000028789.10	Adc	256.171	0.867337	1.45815	1.05034	4.37173	3.12059	2.39827	1.06172	0.00477891	up
ENSMUSG00000069014.2	Gm5641	1421.58	9.67828	12.5043	12.4111	26.4965	24.084	30.531	1.06171	5.43e-12	up
ENSMUSG00000029427.7	Zcchc8	1381.15	2.12131	2.5175	2.33628	4.92032	6.11593	5.08526	1.06154	2.35e-06	up
ENSMUSG00000069833.5	Ahnak	47798.4	20.9495	27.4169	20.5076	41.374	51.3133	69.8697	1.06128	3.79e-06	up
ENSMUSG00000061983.5	Rps12	6762.85	80.4723	104.04	99.4259	195.361	186.671	292.046	1.06093	5.43e-12	up
ENSMUSG00000089698.1	Gm2541	166.395	1.69927	1.60835	1.72125	4.14417	3.89837	3.65625	1.06053	0.000822713	up
ENSMUSG00000032322.8	Pstpip1	211.551	0.400799	1.14822	0.701384	1.31335	1.15524	3.26349	1.05945	0.0375466	up
ENSMUSG00000033486.7	Catsper2	201.814	0.606458	0.780806	0.618307	1.68834	1.77779	1.68421	1.05853	0.000160281	up
ENSMUSG00000046707.7	Csnk2a2	1126.3	2.05848	2.28998	2.12933	5.58869	5.63051	6.70704	1.0579	9.76e-13	up
ENSMUSG00000068749.5	Psma5	3508.05	19.5099	20.7076	21.1894	47.7129	42.9896	53.0105	1.0576	2.87e-17	up
ENSMUSG00000082095.1	Gm11991	124.958	0.712187	0.824569	0.97831	1.6969	1.87866	2.34378	1.05742	0.000835633	up
ENSMUSG00000092086.1	Gm6793	692.227	2.73994	3.22545	3.39234	6.8685	6.45584	8.685	1.0574	3.96e-11	up
ENSMUSG00000061666.6	Gdpd1	561.298	1.42954	2.18538	1.6151	3.93724	3.10414	5.33059	1.05727	1.72e-05	up
ENSMUSG00000083097.2	Gm14494	876.865	7.21825	9.57957	8.42341	19.848	17.0918	19.6936	1.05666	4.78e-09	up
ENSMUSG00000007029.9	Vars	2927.11	5.29801	5.40709	4.97509	11.1685	11.5842	14.4837	1.05651	3.32e-17	up
ENSMUSG00000081051.2	Gm15427	7646.6	99.4752	104.105	99.2643	221.849	247.731	229.418	1.05644	1.81e-09	up
ENSMUSG00000081087.1	Gm14166	52.3722	0.986144	1.08958	0.770147	2.0477	2.20444	2.45172	1.05627	0.0265054	up
ENSMUSG00000042165.6	Gm9774	379.551	2.83987	2.59013	3.35342	7.60481	6.87976	5.70236	1.05623	0.000776935	up
ENSMUSG00000033813.8	Tcea1	3538.5	8.65719	10.4424	9.70493	21.9386	20.7509	24.4531	1.05603	1.72e-16	up
ENSMUSG00000002944.8	Cd36	42651.3	79.9914	89.5524	93.9492	162.505	216.945	235.606	1.05584	3.93e-10	up
ENSMUSG00000020349.4	Ppp2ca	15097.5	13.5374	16.0454	16.7009	39.3866	33.2987	34.3621	1.05525	2.57e-08	up
ENSMUSG00000014349.7	Ube2z	3708.42	6.42217	6.83572	6.86094	16.3781	13.4307	17.1982	1.05486	1.69e-13	up
ENSMUSG00000070572.5	Gm13072	242.767	4.43593	4.68947	4.76798	11.0964	10.7043	10.349	1.05458	7.75e-05	up
ENSMUSG00000025521.8	Tmem192	808.887	5.79337	4.11452	5.6267	12.8484	11.1832	12.2149	1.05405	4.8e-05	up
ENSMUSG00000022560.8	Gpr172b	382.273	0.902662	1.05258	1.11538	2.12984	2.04924	3.08819	1.05399	2.59e-07	up
ENSMUSG00000068699.5	Flnc	138056	44.9771	86.0054	202.621	275.812	263	214.127	1.05294	0.0402677	up
ENSMUSG00000016946.5	Kctd5	1052.71	2.87353	3.19515	3.30037	7.55648	6.15733	8.13012	1.05069	1e-10	up
ENSMUSG00000005481.10	Ddx39	1126.89	4.73428	4.06866	5.31837	10.9664	8.47822	14.4013	1.0506	1.12e-07	up
ENSMUSG00000036873.7	2410004B18Rik	1428.33	7.17499	6.50547	7.10652	16.5617	14.8051	16.9816	1.04959	2.18e-09	up
ENSMUSG00000016559.8	H3f3b	9355.91	28.9957	36.2803	40.8605	88.968	88.9557	104.664	1.04915	4.02e-11	up
ENSMUSG00000027810.8	Eif2a	4684.74	14.5397	16.415	14.7463	33.6527	35.3871	37.0806	1.04897	5.96e-11	up
ENSMUSG00000021457.8	Sykb	590.076	0.609993	0.879411	1.0051	1.49798	0.910034	3.94096	1.04885	0.0381683	up
ENSMUSG00000085287.2	4833418N02Rik	216.07	0.82528	0.905858	1.00709	3.48168	1.45521	1.44363	1.04802	0.0374397	up
ENSMUSG00000068480.5	Gm7551	505.914	3.82797	4.75371	5.33218	10.1997	10.3459	11.6927	1.0479	3.82e-07	up
ENSMUSG00000016619.8	Nup50	2013.52	2.8127	3.36595	3.02453	8.52735	5.5548	7.1556	1.04762	4.54e-06	up
ENSMUSG00000032381.5	Fam96a	2693.12	16.2812	15.1717	15.6954	35.8882	34.0079	39.7982	1.04724	1.89e-12	up
ENSMUSG00000032193.7	Ldlr	1429.49	1.69013	2.30994	2.93475	4.21807	4.56272	7.61347	1.04696	8.87e-05	up
ENSMUSG00000026718.11	Stam	1758.76	3.20348	3.89664	3.76135	8.41405	7.12049	10.7522	1.0467	5.57e-13	up
ENSMUSG00000020485.8	Supt4h1	1538.59	15.9476	14.5589	15.4045	35.5859	36.3392	32.7667	1.04633	4.1e-06	up
ENSMUSG00000066362.2	Rps13-ps1	210.555	3.31292	3.41366	3.28956	7.40861	7.99393	7.67652	1.04427	0.00012275	up
ENSMUSG00000025950.9	Idh1	4725.68	16.6209	20.546	10.6081	39.2756	30.5935	42.3647	1.0433	5.45e-05	up
ENSMUSG00000039616.9	Mocos	349.851	0.786225	0.875405	0.982704	1.92981	2.11026	2.03155	1.04288	1.62e-05	up
ENSMUSG00000029994.9	Anxa4	1752.67	3.82256	7.26044	8.11636	12.3007	9.95808	23.4834	1.04282	0.00344642	up
ENSMUSG00000032245.6	Cln6	965.653	3.18695	3.09647	3.56673	7.30969	7.38619	8.7692	1.04233	9.78e-11	up
ENSMUSG00000056305.3	Usp39	1960.61	6.69049	5.96273	6.41496	15.8797	13.9776	13.9023	1.04193	9.36e-07	up
ENSMUSG00000001380.6	Hars	2607.74	9.29671	10.1487	9.18432	22.2823	19.9968	23.9243	1.0419	8.76e-14	up
ENSMUSG00000023206.9	Il15ra	1439.02	6.32937	8.11233	5.77955	16.8702	14.1075	15.4205	1.04045	2.56e-06	up
ENSMUSG00000039929.8	Urb1	557.88	0.592568	0.510321	0.621628	1.06414	1.34242	1.4936	1.04026	1.14e-05	up
ENSMUSG00000006589.7	Aprt	990.937	8.20077	8.63062	8.14169	19.1502	14.2328	25.2986	1.03973	1.92e-07	up
ENSMUSG00000015656.10	Hspa8	78748.3	208.554	263.002	244.112	592.355	522.781	524.121	1.03856	1.75e-08	up
ENSMUSG00000081094.1	Rpl19-ps11	549.403	5.33671	5.30986	6.01979	12.0395	13.067	13.2616	1.03832	4.32e-07	up
ENSMUSG00000042729.9	Wdr74	773.958	4.51012	4.80188	4.74195	10.4026	9.37409	12.8941	1.0383	2.15e-12	up
ENSMUSG00000060152.8	Pop5	1105.48	7.73384	6.10451	8.34072	24.5324	17.5433	20.5878	1.03822	2.69e-06	up
ENSMUSG00000020495.7	1200011M11Rik	1149.45	2.40738	2.61864	2.7846	6.53412	5.94164	5.24488	1.03772	1.38e-05	up
ENSMUSG00000063904.3	Dpp3	2308.77	6.19165	6.21387	6.38307	15.0815	12.4303	15.9218	1.03765	7.38e-12	up
ENSMUSG00000024177.7	Nme4	122.19	1.00569	0.77962	1.13611	1.64402	1.48057	4.08571	1.03758	0.0353984	up
ENSMUSG00000024381.8	Bin1	41148.6	147.605	135.691	165.994	337.916	339.071	345.13	1.03705	5.32e-09	up
ENSMUSG00000089640.1	Gm6397	516.017	2.97268	3.72187	3.8859	7.69604	7.659	8.99326	1.03639	4.03e-08	up
ENSMUSG00000032834.9	Pwp2	1551.51	2.93533	2.58652	3.21952	6.97605	6.38003	6.6912	1.03596	4.3e-07	up
ENSMUSG00000057572.9	Zbtb8os	797.359	1.2808	1.61673	1.68891	4.46506	3.67101	4.37331	1.03555	9.72e-10	up
ENSMUSG00000017404.6	Rpl19	18794.7	175.432	193.734	183.092	408.967	393.847	470.532	1.03488	1.03e-21	up
ENSMUSG00000050555.8	Hyls1	154.163	0.498369	0.567481	0.515586	0.946755	0.436997	1.19174	1.03468	0.0354836	up
ENSMUSG00000054716.3	Zfp771	402.393	2.21918	2.32311	3.38654	2.90604	7.22976	6.91272	1.03419	0.0231414	up
ENSMUSG00000036046.7	5031439G07Rik	11273.2	12.3523	9.76599	14.216	35.7649	20.5553	26.1035	1.03353	0.000587396	up
ENSMUSG00000031833.8	Mast3	522.915	0.820557	0.77206	0.653369	1.61118	1.00338	2.68509	1.03292	0.00139085	up
ENSMUSG00000030521.8	Mphosph10	1326.5	3.69059	4.5573	5.13477	7.91768	10.6858	12.2084	1.03273	1.33e-06	up
ENSMUSG00000036781.7	Rps27l	3791.29	56.5451	53.7774	51.7507	108.425	137.48	126.045	1.0327	2.38e-07	up
ENSMUSG00000002083.6	Bbc3	145.706	0.455551	0.559664	0.895916	1.22984	1.3142	1.79804	1.03262	0.00944043	up
ENSMUSG00000022151.10	Ttc33	3588.78	14.132	18.2612	15.2395	41.2728	36.3835	32.1058	1.03172	7.55e-07	up
ENSMUSG00000036820.5	Amdhd2	528.682	2.57081	3.31133	2.13739	5.73734	4.92848	7.92328	1.03171	4.52e-05	up
ENSMUSG00000027569.9	1600027N09Rik	511.763	1.38515	1.95094	2.33615	4.19762	3.50527	6.87882	1.0317	1.04e-05	up
ENSMUSG00000020189.7	Osbpl8	2567.23	2.13979	2.92775	2.86925	5.61681	4.74185	8.1141	1.03144	6.16e-08	up
ENSMUSG00000055302.5	Mrfap1	13560	55.6023	62.8263	62.2137	140.859	130.045	141.279	1.03129	1.63e-12	up
ENSMUSG00000077450.5	Rab11b	7644.91	21.8857	20.1256	23.9509	51.9979	47.4651	51.4505	1.03095	5.42e-10	up
ENSMUSG00000000296.6	Tpd52l1	2060.73	11.9961	11.1801	12.129	26.611	28.3233	25.2479	1.03086	8.22e-07	up
ENSMUSG00000025225.7	Nfkb2	1199.44	2.87631	2.8119	2.74705	4.92717	6.09393	8.75091	1.03041	2.31e-07	up
ENSMUSG00000029082.10	Bst1	68.861	0.271838	0.285357	0.340769	0.549125	0.381065	0.898205	1.03018	0.0317624	up
ENSMUSG00000009927.8	Rps25	15111.9	150.333	169.419	166.485	353.781	363.098	393.447	1.02908	2.1e-15	up
ENSMUSG00000079225.1	Gm9531	110.062	1.69262	1.9055	1.84168	3.9678	3.34676	5.37341	1.02823	0.00154245	up
ENSMUSG00000020462.8	Ccdc104	563.461	2.23893	2.99586	2.3654	5.5374	4.54753	7.5366	1.02788	4.09e-06	up
ENSMUSG00000091820.1	Gm1815	93.1843	1.86628	1.67965	3.14334	5.44134	4.74915	5.14568	1.02658	0.0246855	up
ENSMUSG00000081792.2	Anp32b-ps1	386.278	1.63357	2.19502	2.374	4.44411	4.29774	5.50629	1.02625	3.04e-06	up
ENSMUSG00000020074.5	Ccar1	2350.09	2.98369	4.88174	3.75928	7.80106	7.91488	11.0262	1.02602	4.54e-07	up
ENSMUSG00000022300.8	Dcaf13	1245.53	5.74294	6.05153	5.94285	13.434	12.6134	14.4952	1.02579	7.01e-12	up
ENSMUSG00000024667.5	Tmem216	159.442	1.04596	1.20636	1.0425	3.06512	2.42654	2.39336	1.02574	0.0021517	up
ENSMUSG00000025508.7	Rplp2	10783.4	80.059	86.8955	92.7336	179.584	200.951	225.509	1.02531	2.04e-15	up
ENSMUSG00000081926.1	Gm15536	75.669	4.73142	4.46012	5.25326	12.8158	8.55944	11.7908	1.02514	0.0153518	up
ENSMUSG00000083840.2	Gm15459	14045.6	47.5765	55.3006	53.5563	125.081	116.483	111.56	1.02481	2.96e-08	up
ENSMUSG00000090674.1	Gm17082	268.472	1.43879	1.97378	2.00242	3.53653	4.56543	4.15581	1.02468	0.000409276	up
ENSMUSG00000070343.1	Gm10288	122.132	1.72453	1.38841	1.85375	3.83912	3.09316	4.52879	1.02464	0.00271639	up
ENSMUSG00000067038.4	Rps12-ps3	1769.95	23.9787	30.2955	29.0266	59.8491	52.55	79.5749	1.02324	1.16e-11	up
ENSMUSG00000019782.8	Rwdd1	5032.33	32.4889	32.7898	36.2786	81.703	68.9259	80.7338	1.02321	2.07e-10	up
ENSMUSG00000035021.7	Baz1a	479.584	0.552355	0.843736	0.810779	1.41729	1.0884	1.96441	1.02269	0.000119534	up
ENSMUSG00000029363.8	Rfc5	308.944	0.862296	0.833778	0.806493	1.80264	1.31117	2.90051	1.02223	0.000430634	up
ENSMUSG00000002835.7	Chaf1a	162.647	0.452431	0.423584	0.372941	0.593925	0.664081	1.76576	1.02209	0.0331046	up
ENSMUSG00000027597.9	Ahcy	2143.84	6.57692	5.84343	6.07951	15.4163	9.67643	18.0142	1.02185	1.25e-05	up
ENSMUSG00000049734.8	Trex1	272.307	1.59108	2.41778	1.59133	4.03229	3.54757	5.19651	1.02087	0.000244374	up
ENSMUSG00000039001.6	Rps21	6849.98	116.137	129.156	121.646	239.825	294.857	291.192	1.02086	4.94e-12	up
ENSMUSG00000027936.9	Crtc2	1749.2	5.2847	4.83065	5.33981	12.3697	10.9536	10.2714	1.0207	1.52e-06	up
ENSMUSG00000081559.1	Gm12411	320.382	4.32457	5.77237	4.5332	8.62415	11.4712	13.4128	1.0205	7.21e-05	up
ENSMUSG00000078087.2	Gm15887	800.167	10.3707	13.7164	11.6583	24.2018	22.2756	36.111	1.02026	1.06e-07	up
ENSMUSG00000035356.9	Nfkbiz	235.429	0.253231	0.519189	0.49751	1.42455	0.947286	0.734382	1.02007	0.0242478	up
ENSMUSG00000016239.5	Lonrf3	123.886	0.190479	0.594811	0.254961	0.878322	0.496207	1.15245	1.01976	0.0542748	up
ENSMUSG00000056943.2	Gm10015	46.3745	0.768942	0.484421	0.905823	1.31917	1.80559	1.83038	1.01923	0.073888	up
ENSMUSG00000042828.6	Trim72	17020.5	45.0224	47.1763	61.3444	103.109	117.914	127.785	1.01824	2.69e-08	up
ENSMUSG00000026342.4	Slc35f5	2974.18	5.63167	8.89098	10.9409	17.8685	17.4008	22.5563	1.01794	5.5e-05	up
ENSMUSG00000072978.2	Gm5830	83.6266	2.5949	1.57984	1.51706	4.8684	4.86366	3.00507	1.01778	0.0751539	up
ENSMUSG00000031671.4	Setd6	595.89	2.65462	2.84731	2.67144	6.39272	5.65348	6.47957	1.01665	3.34e-08	up
ENSMUSG00000025875.8	Tspan17	868.115	4.2184	3.93431	4.69118	9.38056	7.02951	12.5329	1.01596	1.66e-06	up
ENSMUSG00000036430.7	Tbcc	566.377	1.8381	2.0822	2.87622	4.62082	5.31655	5.4134	1.01593	8.21e-05	up
ENSMUSG00000026393.3	Nek7	11592.3	21.7368	25.9926	28.8713	59.8249	56.5584	55.5064	1.01577	9.22e-08	up
ENSMUSG00000059132.4	Gm9242	570.59	3.80773	5.11227	5.27052	10.4851	9.7721	11.8926	1.01545	2.67e-07	up
ENSMUSG00000071662.3	Polr2g	1509.78	11.7608	13.2047	13.4821	28.3891	29.628	28.4678	1.01534	3.97e-08	up
ENSMUSG00000044341.6	Gm5601	1805.8	9.69824	8.38609	10.3115	22.934	20.8464	19.7779	1.01515	1.08e-05	up
ENSMUSG00000029722.9	Agfg2	871.642	1.41859	3.38516	2.19417	5.3441	5.76197	4.001	1.01471	0.00901706	up
ENSMUSG00000002679.8	Med6	686.73	5.48441	5.22916	5.17948	13.2345	9.92686	12.8689	1.01446	2.18e-09	up
ENSMUSG00000017801.9	Mlx	1244.91	4.65606	4.61065	5.33559	11.4916	10.0525	11.5822	1.01424	7.3e-09	up
ENSMUSG00000082319.2	Gm8822	226.148	0.91929	1.85928	1.04858	2.65555	1.6795	3.753	1.01288	0.000934573	up
ENSMUSG00000001674.5	Ddx18	1552.56	4.68357	5.24092	5.41017	11.7531	11.0719	12.1131	1.01223	1.04e-10	up
ENSMUSG00000059634.3	Gm11942	376.36	6.88109	7.23871	6.51135	16.383	14.4411	14.3344	1.0122	0.000114811	up
ENSMUSG00000024312.9	Wdr46	837.493	2.35575	2.79173	3.27416	5.86525	5.18692	8.28483	1.01207	2.32e-07	up
ENSMUSG00000047260.4	Tmem93	4200.05	21.2838	24.2067	24.3974	55.4677	52.9257	51.8646	1.01204	1.03e-08	up
ENSMUSG00000037563.8	Rps16	8667.8	91.3754	101.893	108.057	210.063	212.407	272.672	1.01191	1.08e-20	up
ENSMUSG00000038718.7	Pbx3	380.245	0.916208	1.10556	1.01036	2.30309	2.02244	2.51951	1.01178	3.79e-07	up
ENSMUSG00000015804.8	Med28	2235.87	4.23707	4.20234	3.9711	12.2861	9.51632	10.2087	1.01145	4.35e-08	up
ENSMUSG00000030214.4	Plbd1	2799.6	11.2246	10.3264	9.33743	27.8541	21.1076	19.6807	1.01099	0.00017314	up
ENSMUSG00000026782.8	Abi2	1012.62	1.10416	1.4445	1.49418	3.42825	2.27468	3.50609	1.01099	1.11e-05	up
ENSMUSG00000031370.5	Zrsr2	1052.52	3.30134	3.45912	3.85277	6.88578	7.01469	7.91589	1.00987	4.68e-09	up
ENSMUSG00000027091.8	Zc3h15	3532.99	10.815	13.6425	13.3234	27.8902	25.0042	31.6714	1.00932	5.2e-14	up
ENSMUSG00000030942.7	Thumpd1	2325.38	5.71636	6.89013	6.85389	16.3834	12.7165	14.5163	1.00885	2.6e-07	up
ENSMUSG00000024853.9	Sf3b2	9128.76	21.1308	21.7643	19.6442	44.6165	48.2312	47.7444	1.00873	1.43e-09	up
ENSMUSG00000074925.3	Ptar1	294.007	1.02508	0.924416	1.19081	2.31285	2.33417	2.43919	1.00866	8.14e-05	up
ENSMUSG00000062963.4	Ufc1	4722.52	38.645	31.8326	35.4941	87.1888	75.6482	82.8936	1.00842	3.42e-07	up
ENSMUSG00000040740.7	Slc25a34	1908.95	6.50082	5.72635	3.51647	9.93052	10.9038	15.4799	1.00802	0.000638273	up
ENSMUSG00000060019.4	Gm10073	574.974	10.6854	12.5449	13.7358	27.7681	27.5598	27.4493	1.00747	3.55e-06	up
ENSMUSG00000021500.8	Ddx46	4205.2	5.19302	5.57606	5.66729	11.4244	12.439	13.1085	1.00616	2.07e-12	up
ENSMUSG00000058625.5	Gm17383	336.368	2.13954	2.50954	2.51283	4.19613	3.62343	8.99661	1.00594	0.00393579	up
ENSMUSG00000027775.8	Mfsd1	2269.47	5.20107	6.10446	5.62748	12.5156	9.66156	16.5835	1.00586	6.18e-09	up
ENSMUSG00000089917.1	Uckl1	1315.97	7.8355	6.97499	6.47444	11.6622	13.2552	15.2052	1.00559	1.69e-08	up
ENSMUSG00000081382.1	Rpl18-ps1	462.449	6.13146	6.08226	7.2903	13.2295	16.3991	13.9158	1.00543	0.000135558	up
ENSMUSG00000035399.6	3230401D17Rik	2110.54	9.22505	9.28803	10.5507	24.5759	19.7006	21.2294	1.00476	1.36e-06	up
ENSMUSG00000003429.9	Rps11	13671	162.154	183.096	178.487	377.84	367.001	436.346	1.00473	2.27e-20	up
ENSMUSG00000026153.8	Fam135a	2211.67	2.14826	2.49275	2.97074	5.73496	5.01502	6.40475	1.00426	5.87e-09	up
ENSMUSG00000049124.2	Gm8186	57.5581	1.61324	2.2287	1.67165	3.36579	2.72929	6.7601	1.00389	0.0630383	up
ENSMUSG00000024896.8	Minpp1	1545.9	3.81709	4.48103	4.83276	9.92125	8.46911	11.2574	1.00388	8.41e-11	up
ENSMUSG00000007892.7	Rplp1	20690.5	301.898	306.933	319.404	651.332	692.309	741.641	1.00285	2.1e-13	up
ENSMUSG00000020018.6	Snrpf	1078.54	8.30663	8.53999	10.981	20.3264	17.6035	25.2737	1.00236	1.12e-07	up
ENSMUSG00000057036.5	Gm7536	1104.9	13.8083	16.9161	17.9387	32.3124	34.6396	42.8103	1.00215	3.6e-10	up
ENSMUSG00000038500.9	Prr3	284.127	0.893741	1.32447	0.877362	2.05228	2.0182	2.45983	1.00128	0.000591053	up
ENSMUSG00000037697.11	Ddhd1	580.772	0.751107	1.28999	1.37374	1.84363	1.62158	3.59048	1.00114	0.00325647	up
ENSMUSG00000050621.4	Gm9846	494.496	10.3639	11.0074	10.5191	22.6266	25.1058	23.4556	1.00086	7.07e-06	up
ENSMUSG00000021715.6	Cwc27	961.039	2.8856	3.25026	4.24845	7.51609	7.12491	8.67563	1.0006	1.61e-06	up
ENSMUSG00000032563.9	Mrpl3	4119.15	21.153	18.3842	19.3478	43.2706	45.7038	40.3751	0.999995	2.24e-06	up
ENSMUSG00000027207.8	Galk2	338.808	1.13173	1.6622	1.21168	3.18101	1.6676	4.52285	0.999761	0.0123655	up
ENSMUSG00000059333.1	Gm10063	501.112	9.48657	10.136	9.38869	19.8403	19.1453	26.8768	0.999596	6.64e-09	up
ENSMUSG00000039617.6	Gm7488	74.937	0.686249	0.904645	0.833657	1.78354	1.64549	2.05447	0.999356	0.00871461	up
ENSMUSG00000087138.1	Gm15545	137.181	1.22306	0.914126	1.19675	2.04657	3.07377	3.24214	0.998972	0.00697093	up
ENSMUSG00000002290.7	Rab11b-ps2	1674.38	7.74573	7.50074	8.82443	18.0807	17.5514	18.1294	0.998918	6.62e-08	up
ENSMUSG00000027566.8	Psma7	6389.48	48.9145	50.2604	53.0876	103.517	110.503	125.55	0.998698	4.11e-15	up
ENSMUSG00000029029.7	Wdr8	754.409	3.17272	3.06318	3.05695	6.25163	7.14787	8.37274	0.9985	7.47e-10	up
ENSMUSG00000030870.5	Ubfd1	2629.89	3.6954	3.98288	4.74234	10.1717	7.863	10.4818	0.99809	7.15e-08	up
ENSMUSG00000035671.4	Zswim4	1204.89	1.87494	1.8214	2.09641	5.02008	3.46934	4.488	0.998073	8.34e-06	up
ENSMUSG00000000346.7	Dazap2	9666.56	37.315	40.8776	38.9693	91.9385	85.9021	81.9039	0.998062	8.7e-08	up
ENSMUSG00000060214.6	Gm8203	1362.74	12.5604	12.8579	13.3461	27.9065	22.4125	37.8274	0.997269	1.61e-08	up
ENSMUSG00000037894.7	H2afz	4677.07	31.7514	33.3038	33.9626	78.4799	56.6955	90.1328	0.996763	2.23e-09	up
ENSMUSG00000034795.7	Ccdc122	90.6274	0.228953	0.641909	0.379817	0.911815	0.818257	1.37534	0.996542	0.0425294	up
ENSMUSG00000060708.3	Cno	502.337	2.39451	2.96879	3.2252	6.45326	6.21431	6.40125	0.995741	8.85e-06	up
ENSMUSG00000036225.7	Kctd1	221.575	0.315266	0.59677	0.525183	1.15912	0.946539	1.07919	0.995416	0.00381996	up
ENSMUSG00000043483.3	Gm6863	1175.61	12.3157	15.6392	12.9615	27.1169	28.1747	36.8682	0.995322	9.09e-11	up
ENSMUSG00000035354.8	Uvrag	1550.06	3.00193	3.88873	3.19035	9.90767	5.30122	7.1167	0.994887	0.000917956	up
ENSMUSG00000031776.9	Arl2bp	3756.98	13.6387	14.0669	15.2677	35.554	28.7066	30.1372	0.994835	6.06e-07	up
ENSMUSG00000031458.7	2410022L05Rik	253.224	2.12273	1.67561	3.21966	5.14973	4.68971	5.94692	0.994619	0.00445505	up
ENSMUSG00000073083.2	Fam177a	1382.8	2.12474	3.01323	2.9376	5.58361	5.6924	6.7529	0.99411	2.08e-08	up
ENSMUSG00000018126.8	Baiap2l2	139.819	0.321647	0.240658	1.05344	0.84204	0.907476	1.64481	0.993975	0.0900008	up
ENSMUSG00000058905.3	Gm10051	515.791	7.91705	8.85202	7.25899	18.0256	18.475	17.2287	0.993936	2.03e-05	up
ENSMUSG00000028271.8	Gtf2b	1377.86	7.36173	8.19252	8.67404	19.1774	15.7465	19.0469	0.991769	8.78e-09	up
ENSMUSG00000021607.8	Mrpl36	2361.27	21.3419	17.2286	19.8162	46.4827	44.0031	38.4865	0.991157	6.73e-05	up
ENSMUSG00000020962.7	Gtf2a1	1747.96	2.11779	2.60444	2.50915	4.11768	5.13357	7.11708	0.991001	1.63e-07	up
ENSMUSG00000025580.9	Eif4a3	3261.28	15.5865	17.1254	15.9464	35.3426	34.5432	39.1877	0.990811	1.54e-14	up
ENSMUSG00000036693.9	Nop14	1759.84	4.06673	5.64826	4.90175	9.68337	10.834	11.9389	0.990346	9.41e-09	up
ENSMUSG00000031754.8	Nudt21	894.511	5.44753	6.37935	6.19439	12.9865	10.5131	17.2427	0.990272	2.47e-08	up
ENSMUSG00000022193.5	Psmb5	7951.77	66.2074	67.1651	70.8283	169.616	126.369	158.709	0.990064	2.98e-08	up
ENSMUSG00000082438.1	Gm15682	97.0348	1.55844	1.38351	1.50083	2.71785	3.6103	3.62391	0.990011	0.00823258	up
ENSMUSG00000026049.5	1700029F09Rik	247.381	1.37479	1.82657	1.26293	4.21066	2.44135	3.59031	0.989901	0.00250065	up
ENSMUSG00000085666.1	Gm9855	119.837	0.841518	0.686115	0.683568	1.88445	1.3535	1.70198	0.988973	0.007978	up
ENSMUSG00000020604.7	Arsg	173.001	0.528743	0.307592	0.496416	0.957526	0.605893	1.18593	0.988851	0.0180656	up
ENSMUSG00000063172.7	Hspb11	189.607	1.99615	2.54043	2.41337	4.03475	5.03037	6.6449	0.988787	0.000493028	up
ENSMUSG00000042451.6	Mybph	7225.02	21.593	29.886	37.4397	68.3863	51.897	78.378	0.988394	2.43e-05	up
ENSMUSG00000037664.6	Cdkn1c	2860.49	10.4971	13.0008	10.1596	20.1691	10.2989	49.477	0.988258	0.0317584	up
ENSMUSG00000018841.10	Rad51l3	488.535	0.950053	1.10864	1.1823	2.99647	2.29685	2.76063	0.987513	2.77e-07	up
ENSMUSG00000031066.4	Usp11	234.125	0.433638	0.577573	0.495465	0.665083	1.09859	1.71566	0.987324	0.0091766	up
ENSMUSG00000000787.6	Ddx3x	25955.6	29.1552	54.3787	41.8352	93.9976	98.1103	79.8815	0.987244	0.000484659	up
ENSMUSG00000043019.5	Edem3	4320.3	4.38941	5.11869	5.2021	9.81974	8.27229	15.3119	0.987112	1.43e-07	up
ENSMUSG00000031848.8	Lsm4	2601.57	20.3608	22.1978	20.5557	47.6089	47.364	43.8311	0.987075	4.27e-07	up
ENSMUSG00000031897.8	Psmb10	979.347	6.74087	5.41471	4.97789	13.902	11.736	12.4641	0.987034	0.000113259	up
ENSMUSG00000089889.1	0610040B10Rik	107.176	1.29291	1.89743	1.25794	2.15804	4.19822	2.53073	0.98666	0.0579708	up
ENSMUSG00000036376.2	Abt1	897.98	4.71364	5.63147	5.40198	13.0711	10.2826	11.3892	0.98662	4.3e-06	up
ENSMUSG00000020063.9	Sirt1	1123.17	2.0964	2.36189	2.04355	4.86019	4.39996	5.43581	0.985715	1.31e-10	up
ENSMUSG00000031948.7	Kars	8333.57	28.6327	30.8388	30.241	66.9493	63.3619	70.6181	0.985391	2.82e-13	up
ENSMUSG00000025487.8	Psmd13	5402.08	20.125	20.636	21.3567	47.6466	46.7826	50.5712	0.984902	4.83e-12	up
ENSMUSG00000064281.6	Rpl19-ps1	80.9636	0.894172	0.943381	1.01033	2.04864	2.25416	2.01982	0.984297	0.0145958	up
ENSMUSG00000029560.7	Snx8	897.183	2.65216	2.8455	2.18266	5.41593	4.35763	8.39214	0.984266	6.69e-06	up
ENSMUSG00000044573.8	Acp1	2596.46	5.91807	6.37486	6.43138	14.8887	11.5764	15.1849	0.984192	8.09e-10	up
ENSMUSG00000078121.4	Gm7671	57.6775	0.833105	1.09631	1.28767	2.27369	1.99731	2.97637	0.984124	0.0303439	up
ENSMUSG00000038522.4	AI317395	529.675	1.22938	1.64584	1.57631	3.01084	3.12683	3.75685	0.984019	1.52e-07	up
ENSMUSG00000030410.9	Dmwd	2669.08	7.67103	8.43134	8.30622	18.248	16.4235	20.9201	0.983906	7.42e-17	up
ENSMUSG00000034035.11	Ccdc17	67.2792	0.451645	0.230698	0.323313	1.00612	0.495089	0.974851	0.983421	0.050367	up
ENSMUSG00000023068.8	Nus1	3367.82	5.43265	5.91677	5.07839	12.3476	10.9385	13.0473	0.98338	1.04e-10	up
ENSMUSG00000060419.6	Rps16-ps2	1685.38	24.8451	30.9394	28.2998	59.2878	57.1068	70.1621	0.983174	2.03e-13	up
ENSMUSG00000007836.6	Hnrnpa0	3900.68	9.07584	11.037	12.6588	19.1646	25.6705	27.8908	0.982451	1.1e-06	up
ENSMUSG00000037594.3	BC022687	66.8601	0.179599	0.272381	0.330269	0.534468	0.521946	0.683722	0.982079	0.0291414	up
ENSMUSG00000066180.4	Gm10155	588.494	8.50944	8.01269	7.80988	16.9981	15.7505	21.8195	0.981882	3.56e-08	up
ENSMUSG00000058640.3	Gm10045	370.894	4.93093	5.89805	5.53515	10.6057	11.8871	14.1305	0.981664	5.45e-07	up
ENSMUSG00000038712.9	Fam63a	3293.36	10.2629	9.99359	14.511	22.9572	27.2733	29.7019	0.981548	9.74e-06	up
ENSMUSG00000090862.1	Rps13	8037.59	95.9123	99.0087	105.411	215.155	218.885	245.806	0.981249	7.18e-15	up
ENSMUSG00000034105.7	4632415K11Rik	424.834	1.34306	1.20297	1.14498	2.60839	2.46168	3.18122	0.981022	2.23e-06	up
ENSMUSG00000026037.8	Orc2	1445.05	2.65234	3.19029	3.37736	6.83621	6.3415	7.37472	0.980877	8.07e-10	up
ENSMUSG00000020358.10	Hnrnpab	9002.29	30.2817	34.1173	33.6524	67.6962	71.6516	88.3178	0.980608	5.61e-20	up
ENSMUSG00000031862.9	Atp13a1	1633.64	2.94229	2.99715	3.42227	5.8048	7.28317	7.66769	0.980434	8.47e-08	up
ENSMUSG00000020549.8	Elac2	2382.14	6.18772	5.95373	5.69421	12.7815	11.8494	14.362	0.979971	3.22e-09	up
ENSMUSG00000050299.7	Gm9843	535.206	6.86853	8.03386	8.95063	14.8311	17.7749	20.4061	0.97986	1.61e-06	up
ENSMUSG00000044786.5	Zfp36	2559.89	8.92187	15.6504	7.74206	27.5821	22.0688	20.2276	0.979628	0.00420432	up
ENSMUSG00000033020.6	Polr2f	1524.79	19.9423	20.2216	22.8762	48.6338	40.2941	50.7956	0.979238	4.2e-09	up
ENSMUSG00000081999.2	Gm13461	399.068	3.31667	2.77619	3.021	6.48843	5.81861	8.10892	0.979034	7.18e-06	up
ENSMUSG00000028967.4	Errfi1	4601.21	9.87867	16.7826	8.54686	33.635	24.6642	21.3835	0.978837	0.00730809	up
ENSMUSG00000087331.2	1810021B22Rik	127.376	1.40078	1.68981	1.91421	3.41738	4.45548	3.77496	0.978386	0.0101573	up
ENSMUSG00000030616.7	Sytl2	577.707	0.849751	1.2289	1.37109	1.90107	1.03443	5.08913	0.978077	0.0621831	up
ENSMUSG00000026341.9	Actr3	5901.17	14.2637	18.245	20.6063	35.8278	29.71	54.0237	0.977492	2.7e-06	up
ENSMUSG00000078919.3	Dpm1	4293.44	14.8332	15.544	23.906	19.2165	26.0884	20.3493	0.977201	0.000227338	up
ENSMUSG00000092203.1	1110038B12Rik	382.188	5.16871	5.18788	4.05245	8.86008	9.30742	14.8961	0.976523	0.000215515	up
ENSMUSG00000083596.2	Rpl21-ps15	1755.8	23.4011	27.7355	25.9916	56.8828	52.6448	62.8625	0.976262	2.37e-14	up
ENSMUSG00000000326.6	Comt	3173.1	14.6923	17.1375	18.7389	33.4235	38.0615	40.6363	0.976193	9.07e-10	up
ENSMUSG00000025151.9	Maged1	3570.06	8.54427	11.3698	8.6257	19.2318	16.6329	28.0958	0.976183	1.29e-07	up
ENSMUSG00000024352.5	Spata24	79.6956	0.615528	0.728747	1.14946	1.17928	1.80552	2.72273	0.975591	0.0578925	up
ENSMUSG00000029649.7	Pomp	4110.45	38.1295	44.4449	43.6286	89.2281	86.6005	102.766	0.975427	2.72e-16	up
ENSMUSG00000022557.9	Bop1	1989.39	6.00015	6.25494	6.64138	13.9496	12.7452	15.4913	0.975102	8.18e-13	up
ENSMUSG00000026094.8	Stk17b	1310.8	2.26183	4.03868	2.7353	6.02228	3.50741	11.1422	0.974559	0.0124163	up
ENSMUSG00000073543.4	Chmp1b	2854.35	8.09586	9.33659	9.51676	21.837	17.2098	20.0301	0.973895	9.58e-08	up
ENSMUSG00000020869.7	Lrrc59	3574.21	8.86635	9.99126	9.52851	22.0889	17.346	23.3361	0.973769	7.9e-11	up
ENSMUSG00000031380.9	Figf	337.887	0.967835	1.57344	1.27051	3.29217	2.2541	2.65289	0.973424	0.00263067	up
ENSMUSG00000082998.2	Gm11221	108.204	1.10682	1.44324	1.37261	3.0986	2.42341	2.76592	0.973231	0.00806198	up
ENSMUSG00000025199.9	Chuk	1546.14	3.8801	3.454	4.49345	7.44454	7.66258	10.2863	0.973095	2.31e-09	up
ENSMUSG00000006221.7	Hspb7	72944.9	67.0599	234.414	302.44	517.429	418.697	344.323	0.973031	0.0585575	up
ENSMUSG00000020544.8	Cox11	847.116	5.47832	4.95978	5.25376	8.97826	12.9662	12.7384	0.972535	5.7e-05	up
ENSMUSG00000029179.8	Zcchc4	702.372	1.64034	2.26049	1.76947	3.49552	4.33167	4.58442	0.972221	8.03e-06	up
ENSMUSG00000081205.2	Gm5940	1086.1	7.18684	9.27218	9.38395	17.9457	17.5219	21.4631	0.972078	8.67e-10	up
ENSMUSG00000034953.7	1700047I17Rik2	1583.15	2.48698	3.48298	3.37008	6.32887	6.4211	7.80936	0.97174	8.36e-09	up
ENSMUSG00000069114.7	Zbtb10	1139.24	1.19563	1.26049	1.17942	2.47758	2.67143	2.58601	0.971609	2.58e-07	up
ENSMUSG00000084383.1	Gm13370	1778.38	25.5818	29.5459	27.9463	55.704	58.1843	69.4717	0.971533	1.09e-14	up
ENSMUSG00000090137.1	Uba52	22357.7	280.497	231.112	251.499	542.663	549.919	518.572	0.971528	5.34e-07	up
ENSMUSG00000003131.5	Pafah1b2	2680.21	4.97865	5.08297	4.8607	12.4801	9.22385	11.0939	0.971325	5.56e-08	up
ENSMUSG00000026380.9	Tcfcp2l1	531.729	0.40453	0.496111	0.393546	1.69126	0.430112	0.657878	0.971302	0.0877797	up
ENSMUSG00000025208.7	Mrpl43	3191.73	21.5596	19.4448	19.4932	42.759	45.0254	41.7815	0.970414	6.92e-07	up
ENSMUSG00000043702.8	Pde12	792.672	1.68166	1.77306	1.60299	3.9105	3.26371	3.95689	0.970332	1.27e-07	up
ENSMUSG00000056076.8	Eif3b	8284.39	19.9241	22.4388	21.2365	44.1538	43.443	51.9836	0.970274	5.72e-19	up
ENSMUSG00000083692.1	Gm9575	105.143	0.529023	0.561282	0.667056	1.37119	0.96391	1.59022	0.970224	0.00748825	up
ENSMUSG00000028677.11	Rnf220	3674.04	13.7512	15.1923	13.8444	37.0943	29.7017	32.4499	0.970121	7.07e-08	up
ENSMUSG00000058603.8	Rpl28-ps1	885.632	15.3651	16.9457	15.8923	34.61	34.4636	36.5857	0.969918	1.62e-08	up
ENSMUSG00000066270.2	Gm10157	653.616	13.4339	14.2476	15.3285	29.765	35.7656	27.5888	0.969785	0.000255309	up
ENSMUSG00000070462.3	Mesdc1	702.771	1.1697	1.35003	1.60896	2.6779	2.52212	4.01732	0.968534	3.6e-06	up
ENSMUSG00000036606.9	Plxnb2	2973.88	3.42381	4.0333	3.25966	6.00643	6.77944	11.3037	0.967027	4.8e-06	up
ENSMUSG00000025857.6	Heatr2	1323.98	2.48439	3.19971	3.01035	6.24231	5.74282	7.08064	0.966681	1.7e-10	up
ENSMUSG00000083016.2	Gm11703	243.479	3.63206	3.7956	3.3567	7.2681	8.10672	8.18606	0.966047	0.000139515	up
ENSMUSG00000061684.3	Rpl21-ps8	584.373	9.18659	9.33027	9.06006	17.1809	18.3978	22.9963	0.965699	5.22e-08	up
ENSMUSG00000025024.6	Smndc1	2244.02	7.58981	8.84719	7.45058	18.6123	16.9954	16.1111	0.965424	4.2e-06	up
ENSMUSG00000004508.5	Gab2	1086.64	1.07035	1.58042	1.46553	3.44885	2.42933	3.07279	0.96525	6.89e-05	up
ENSMUSG00000083240.3	Gm13453	339.201	6.69063	7.05793	7.68818	11.7109	19.602	15.2325	0.964633	0.00313568	up
ENSMUSG00000001416.7	Cct3	6395.68	22.9573	23.8197	25.3486	57.8319	45.6422	57.6507	0.964297	1.54e-09	up
ENSMUSG00000037300.10	Ttc13	1786.31	4.26969	4.76802	4.63136	8.77247	10.0193	11.1334	0.963536	6.89e-12	up
ENSMUSG00000047547.8	Cltb	8452.44	26.0064	29.6425	31.6912	71.7151	58.9256	58.5095	0.96331	4.44e-06	up
ENSMUSG00000068397.4	Gm10240	2000.7	28.6384	33.3588	31.8693	62.2589	64.8587	78.9833	0.963114	2.75e-15	up
ENSMUSG00000022204.8	Ngdn	1046.47	6.01118	6.63552	7.12523	16.2118	13.5303	12.9391	0.962693	5.25e-05	up
ENSMUSG00000024187.8	Itfg3	5317.28	14.9645	12.6524	12.742	31.551	21.7984	28.9291	0.962398	2.96e-06	up
ENSMUSG00000006715.4	Gmnn	296.279	2.68949	2.20544	2.00012	4.41053	4.51462	6.15293	0.961968	0.00025061	up
ENSMUSG00000020325.9	Fstl3	304.766	0.939357	1.73693	1.14243	2.62825	2.32582	2.80286	0.961607	0.00762694	up
ENSMUSG00000004667.11	Polr2e	2467.6	15.6209	17.4371	15.419	34.0297	35.1346	35.9703	0.961578	1.49e-09	up
ENSMUSG00000078125.2	Gm10916	228.077	3.2831	3.62379	3.76544	6.72213	7.95566	8.67905	0.961526	9.5e-05	up
ENSMUSG00000040843.5	Tiprl	1748.02	7.86789	7.06933	7.97611	16.8315	15.3274	17.4912	0.96148	3.68e-08	up
ENSMUSG00000021134.9	Srsf5	9254.61	30.9158	32.1332	47.4965	98.7599	92.0893	65.4691	0.961462	0.000246686	up
ENSMUSG00000025794.7	Rpl14	12736.3	103.194	114.787	118.094	231.308	216.708	276.245	0.961454	7.42e-20	up
ENSMUSG00000010095.7	Slc3a2	3244.04	8.40774	10.6326	8.89703	20.0685	20.0703	21.153	0.961186	3.67e-09	up
ENSMUSG00000010054.3	Tusc2	2436.41	11.0181	12.1801	10.0247	24.7566	25.6526	21.0063	0.96057	5.71e-05	up
ENSMUSG00000069986.3	Gm8054	156.932	2.72774	2.36666	2.44042	4.76443	5.88791	5.85648	0.960538	0.00232551	up
ENSMUSG00000086290.1	Snhg12	317.21	3.38916	4.07078	3.2855	6.47393	8.16498	8.34326	0.960523	2.39e-05	up
ENSMUSG00000023791.7	Pigx	676.449	4.86948	5.20329	5.8587	12.7571	10.2473	13.3378	0.959372	8.19e-07	up
ENSMUSG00000073469.4	Rnaset2a	2064.83	15.7839	13.7774	16.5038	29.5055	35.1303	35.9996	0.959361	6.52e-07	up
ENSMUSG00000052336.5	Cx3cr1	94.1575	0.152776	0.249542	0.171329	0.022065	0.024668	1.40873	0.95916	NA	up
ENSMUSG00000027377.2	Mall	594.274	2.47154	2.33773	1.87361	4.59556	5.2201	4.68601	0.95849	0.000252224	up
ENSMUSG00000036104.5	Rab3gap1	3823.72	6.70537	6.91486	6.79935	15.1027	12.9035	16.7242	0.958445	3.72e-13	up
ENSMUSG00000039911.7	Spsb1	1738.67	3.37321	7.641	2.28182	8.46063	11.0487	8.01617	0.957955	0.048572	up
ENSMUSG00000082465.1	Rps6-ps3	272.704	2.45625	2.80599	2.966	5.14341	5.7639	7.18812	0.957617	1.67e-05	up
ENSMUSG00000026377.6	Mki67ip	1704.63	6.7784	7.25065	6.43137	15.9434	13.4601	15.3062	0.957018	6.88e-08	up
ENSMUSG00000090733.1	Rps27	9084.13	186.051	209.039	203.031	393.047	464.838	435.085	0.956936	3.58e-08	up
ENSMUSG00000043858.10	Nup62	2304.27	6.9517	5.81562	6.96676	14.9924	12.5226	15.3365	0.956617	2.02e-07	up
ENSMUSG00000029507.9	Pus1	764.526	3.59707	3.27873	3.02153	6.85788	7.4456	8.1678	0.956404	2.71e-08	up
ENSMUSG00000068798.6	Rap1a	4802.2	12.3466	15.8113	17.4271	33.3006	29.1325	36.6984	0.956133	1.31e-08	up
ENSMUSG00000066443.3	Gm10163	1912.35	26.2843	31.264	30.8165	57.5488	60.461	72.9189	0.955982	4.92e-14	up
ENSMUSG00000068014.4	Gm14648	1748.06	25.0702	27.64	27.7229	51.6491	54.2136	67.2505	0.954329	1.19e-13	up
ENSMUSG00000029265.4	Dr1	2698.72	5.31877	7.36133	7.30622	14.6043	13.2198	15.4692	0.953859	7.16e-08	up
ENSMUSG00000035697.8	Hmha1	538.384	0.609331	1.17939	1.33505	1.50007	1.18268	4.50351	0.953791	0.0672259	up
ENSMUSG00000046636.4	Gm7729	69.4023	0.504741	0.583337	0.532449	1.15573	1.13464	1.24133	0.953059	0.0173156	up
ENSMUSG00000032508.7	Myd88	682.458	2.26518	2.80907	2.83494	6.11014	3.78604	7.56975	0.952857	0.00029586	up
ENSMUSG00000024096.9	Ralbp1	3321.08	6.36935	7.69187	6.72324	14.0375	13.3621	18.0093	0.952514	1.87e-15	up
ENSMUSG00000045996.5	Polr2k	1261.42	16.2195	16.2515	13.7643	33.1387	33.7399	32.9581	0.951433	4.28e-06	up
ENSMUSG00000037262.7	Kin	466.136	2.39119	2.83358	2.23638	3.50793	5.25167	7.73354	0.951256	0.00158877	up
ENSMUSG00000026473.9	Glul	36070.7	59.682	168.642	72.7882	198.937	232.72	202.704	0.950675	0.0175684	up
ENSMUSG00000023868.8	Pde10a	1167.71	0.68957	0.738223	2.08618	2.73999	2.3977	2.52623	0.9506	0.0457815	up
ENSMUSG00000025485.6	Ric8	1761.6	4.08693	4.46042	4.2375	8.35609	7.42049	12.1363	0.950507	4.15e-09	up
ENSMUSG00000083496.1	Gm11263	253.206	2.27549	2.81613	2.60087	5.18874	5.1503	6.40952	0.950298	1.4e-05	up
ENSMUSG00000021025.7	Nfkbia	4670.59	21.356	31.6883	14.6537	59.0826	49.5037	33.4565	0.949851	0.0173817	up
ENSMUSG00000042305.6	Tmem183a	1382.94	3.29393	3.16952	3.45518	7.19637	5.84034	8.71993	0.94929	6.9e-09	up
ENSMUSG00000029186.6	Pi4k2b	330.038	0.64106	0.992839	0.969054	1.59831	1.27839	2.58807	0.948967	0.0072924	up
ENSMUSG00000020782.11	Llgl2	593.905	1.04946	1.22958	1.6902	2.8729	3.22582	2.9595	0.948775	0.000437712	up
ENSMUSG00000026854.9	Usp20	1024.82	1.55983	1.61643	1.92011	3.78217	3.03495	6.85543	0.948016	2.81e-05	up
ENSMUSG00000020925.9	Ccdc43	4794.11	15.3138	16.7691	18.1011	35.2092	33.3175	40.7333	0.947986	2.28e-12	up
ENSMUSG00000040797.9	Iqsec3	268.974	0.270211	0.206318	0.337926	0.471513	0.318801	1.0976	0.947896	0.037667	up
ENSMUSG00000041313.8	Slc7a1	548.168	0.447914	0.694252	0.605943	1.35375	0.890524	1.57543	0.947552	0.000456409	up
ENSMUSG00000092065.1	Gm17241	99.1828	2.09158	2.06298	2.48221	4.98381	4.90991	4.30391	0.947213	0.0162517	up
ENSMUSG00000027540.7	Ptpn1	2426.59	4.1246	4.35702	4.69463	9.87904	7.86293	11.1359	0.946347	1.55e-10	up
ENSMUSG00000079480.3	Pin4	850.574	10.2603	15.1262	14.3719	27.2733	24.7372	34.5553	0.946181	1.53e-06	up
ENSMUSG00000085704.1	4921531C22Rik	140.441	0.574638	0.997587	0.707127	1.03948	1.86239	1.26719	0.945368	0.00911999	up
ENSMUSG00000009555.10	Cdk9	1815.34	6.50988	8.2477	8.12132	18.4286	12.6668	17.2643	0.945137	4.49e-08	up
ENSMUSG00000039483.4	Asb6	827.482	1.98906	1.63948	2.23124	4.38145	3.38345	3.53796	0.945134	4.97e-05	up
ENSMUSG00000063382.5	Bcl9l	3632.36	4.51075	6.282	4.89674	13.2438	10.975	8.8328	0.944983	0.000957969	up
ENSMUSG00000006395.9	Hyi	115.055	0.649166	1.36737	1.27176	1.6542	1.97537	3.39151	0.944693	0.0400394	up
ENSMUSG00000079427.3	Gm2382	259.163	2.17431	2.97425	2.6003	5.70521	3.98674	7.28512	0.944634	0.000979649	up
ENSMUSG00000051736.2	1700025K23Rik	60.0458	0.604725	0.48699	0.393089	0.969674	1.15445	1.93964	0.944555	0.0565692	up
ENSMUSG00000073374.2	C030034I22Rik	116.118	0.645981	0.653856	0.48654	1.48756	1.19474	1.15289	0.944474	0.0195003	up
ENSMUSG00000048330.8	Ric3	379.073	0.405438	0.749134	0.640557	1.23271	1.51132	1.37837	0.944266	0.00153362	up
ENSMUSG00000027890.10	Gstm4	833.451	3.71337	3.65521	3.76705	8.52654	7.65871	7.66001	0.94363	1e-05	up
ENSMUSG00000046573.6	Lyrm4	542.345	2.94699	2.79541	2.39515	5.83047	6.15775	5.4376	0.943422	0.000309032	up
ENSMUSG00000001120.8	Pcbp3	191.4	0.582127	0.608786	0.79215	1.72824	1.2496	1.53782	0.94315	0.0025767	up
ENSMUSG00000036403.9	Cep135	198.291	0.269535	0.244238	0.30362	0.522168	0.413758	0.880471	0.942869	0.00415446	up
ENSMUSG00000032316.7	Clk3	2515.98	7.47868	6.21039	9.2934	14.1841	17.9846	17.3468	0.942844	0.000111029	up
ENSMUSG00000031628.8	Casp3	226.136	1.29321	0.976299	1.25218	2.29424	1.68153	3.93516	0.942732	0.0109571	up
ENSMUSG00000078120.4	Gm14958	50.9648	0.740868	0.978763	1.14899	1.93238	1.74226	2.6726	0.94262	0.0525909	up
ENSMUSG00000006095.6	Tbcb	1499.98	7.79454	7.66488	8.80576	16.6098	15.1607	21.1932	0.942082	1.3e-10	up
ENSMUSG00000075276.4	Gm13653	115.028	1.57102	1.85971	1.75454	3.28832	4.04649	3.88177	0.941788	0.00559204	up
ENSMUSG00000081752.1	Gm14680	1354.98	8.76889	9.73314	9.62249	25.8732	13.7466	20.9518	0.941659	0.000795256	up
ENSMUSG00000031811.8	Fbxo31	6159.85	25.6096	27.5881	24.1679	51.2093	55.8501	59.5016	0.94135	2.65e-10	up
ENSMUSG00000055835.8	Zfp1	854.288	3.23246	3.63773	3.56093	7.57614	7.36256	7.3821	0.941218	1.05e-06	up
ENSMUSG00000041040.6	Fam117b	1666.93	1.8969	3.25625	1.78963	6.01526	4.4318	4.42905	0.941044	0.00480515	up
ENSMUSG00000078713.2	Tomm5	2211.76	25.8837	25.3788	26.057	65.8659	48.6303	50.4938	0.939904	5.46e-05	up
ENSMUSG00000031534.8	AI316807	2123.02	10.6212	12.111	12.0063	25.3225	26.7153	21.3507	0.939553	6.64e-05	up
ENSMUSG00000037447.9	Arid5a	1108.93	1.93266	2.57222	2.55551	3.08581	6.52491	4.87451	0.939269	0.00152163	up
ENSMUSG00000038374.6	Rbm8a	2496.1	7.12482	7.24069	7.55131	15.3738	14.0648	17.9552	0.938304	5.53e-14	up
ENSMUSG00000018599.5	Smcr7	7424.68	24.4535	23.0758	22.9271	58.1261	54.8899	38.9737	0.938138	0.00111878	up
ENSMUSG00000079884.2	Gm10698	954.73	11.5196	13.7023	10.8387	27.4697	24.7171	24.6313	0.938066	2.21e-05	up
ENSMUSG00000036275.6	9530068E07Rik	9027.65	23.5979	31.1127	29.8348	61.2649	56.3393	63.1456	0.937696	4.28e-09	up
ENSMUSG00000078941.3	Taf9	2113.22	15.2452	17.3954	16.368	36.4119	33.9428	34.0504	0.937476	2.45e-07	up
ENSMUSG00000017421.10	Zfp207	5587.33	17.4085	21.143	17.001	54.2722	29.9872	33.379	0.937419	0.0014203	up
ENSMUSG00000039747.6	Orai2	317.011	0.430874	0.948379	0.596265	1.15629	1.25644	1.73273	0.936809	0.00705193	up
ENSMUSG00000017831.7	Rab5a	4939.51	13.5197	17.7191	16.9354	34.0792	35.0765	33.0059	0.936768	1.11e-06	up
ENSMUSG00000042254.7	Cilp	4113.3	3.94994	8.56423	10.4526	18.2561	10.923	20.2357	0.936439	0.0133185	up
ENSMUSG00000017747.7	Ghdc	668.416	1.84887	1.89722	2.57794	4.79312	4.13363	4.43063	0.936031	0.000180847	up
ENSMUSG00000018166.8	Erbb3	822.523	1.13291	1.10316	0.887039	1.7074	1.75799	3.48778	0.935596	0.00110788	up
ENSMUSG00000031647.4	Mfap3l	843.794	0.953118	1.04284	1.05561	2.58591	1.17033	2.94331	0.93548	0.00568839	up
ENSMUSG00000019854.9	Reps1	1673.8	4.84235	5.06557	5.59626	11.6279	9.96695	11.2924	0.935049	2.65e-07	up
ENSMUSG00000033488.5	BC026585	104.374	0.343178	0.765204	0.383829	1.12689	0.767014	1.45446	0.934952	0.0568035	up
ENSMUSG00000022982.9	Sod1	8207.41	90.9985	98.7294	101.713	195.497	209.17	218.342	0.934734	7.14e-11	up
ENSMUSG00000028483.7	Snapc3	563.999	2.15304	2.04441	2.33621	5.87217	5.57917	6.23916	0.933774	4.36e-08	up
ENSMUSG00000061536.6	Sec22c	571.79	0.891349	0.889192	1.29209	2.58266	1.36579	1.9717	0.933132	0.0021105	up
ENSMUSG00000027942.9	4933434E20Rik	3985.51	18.6143	17.1076	16.144	47.2252	41.6841	36.4151	0.933034	2.01e-05	up
ENSMUSG00000021103.6	Mnat1	1145.1	3.05822	3.75487	3.69552	7.69272	7.31231	7.28428	0.932855	2.17e-06	up
ENSMUSG00000052658.4	5830454E08Rik	85.8466	1.11981	0.67718	0.858982	2.07685	1.68896	2.01064	0.932299	0.0370331	up
ENSMUSG00000049482.9	Ctu2	575.59	1.6265	1.45682	1.35134	2.77974	3.45118	4.24463	0.93229	3e-06	up
ENSMUSG00000020427.5	Igfbp3	3194.4	8.2097	13.2517	9.06741	16.6892	29.1378	17.6692	0.932047	0.00812089	up
ENSMUSG00000029922.8	Mkrn1	1391.51	3.34475	4.07886	4.84446	10.1354	7.25102	11.4355	0.931098	1.55e-05	up
ENSMUSG00000039703.9	Nploc4	9788.18	17.7102	18.5611	18.6285	42.1162	36.8506	38.018	0.930891	1.81e-07	up
ENSMUSG00000040463.9	Mybbp1a	7066.5	11.4215	14.1592	12.4103	24.3749	26.4824	30.0155	0.930851	1.16e-11	up
ENSMUSG00000028116.7	Myoz2	9241.68	40.021	80.4237	68.3914	119.841	156.49	121.697	0.930692	0.00263187	up
ENSMUSG00000071532.4	Gm10335	2731.02	42.6244	46.6265	43.9727	87.7343	100.262	94.9011	0.930258	1.67e-07	up
ENSMUSG00000035505.8	Cox18	438.696	2.677	2.63866	2.66581	6.1761	5.64958	6.19417	0.930195	1.9e-05	up
ENSMUSG00000015671.9	Psma2	5919.68	15.5101	17.689	17.842	38.1066	32.4196	38.3077	0.930084	3.96e-10	up
ENSMUSG00000014353.7	Tmem87b	2200.45	3.42283	4.43466	4.15747	8.48178	8.52825	10.5922	0.929988	1.81e-11	up
ENSMUSG00000080859.1	Rpl10-ps1	1495.43	16.1979	19.2161	17.9001	37.06	35.514	41.3952	0.929939	3.41e-11	up
ENSMUSG00000038393.7	Txnip	73729.1	195.793	132.994	277.611	625.93	305.654	345.894	0.929867	0.0259025	up
ENSMUSG00000063556.3	Gm10132	2744.69	37.9423	41.9127	39.6037	79.085	90.4701	83.7581	0.929776	4.13e-07	up
ENSMUSG00000021782.7	Dlg5	936.249	0.703504	1.23352	1.05558	2.09244	1.95364	2.43534	0.929566	5.95e-06	up
ENSMUSG00000032503.10	Arpp21	597.482	1.77554	1.53168	1.5803	2.34007	2.37871	6.19054	0.92953	0.0111932	up
ENSMUSG00000020212.7	Mdm1	154.34	0.376376	0.477429	0.269158	0.902801	0.535248	1.03995	0.928872	0.0257723	up
ENSMUSG00000038155.8	Gstp2	5661.13	56.1678	58.0416	59.4547	124.911	123.012	120.217	0.928749	9.35e-08	up
ENSMUSG00000054252.9	Fgfr3	873.375	1.33712	2.74202	1.07672	4.35115	3.27698	3.09967	0.928625	0.0375605	up
ENSMUSG00000048538.7	Gm9826	101.84	0.71349	0.491066	0.570808	1.26748	1.01788	1.60084	0.928288	0.0184415	up
ENSMUSG00000071141.7	Rpl36a-ps3	717.574	14.664	17.0309	19.782	36.2656	34.6349	38.6551	0.92744	2.61e-06	up
ENSMUSG00000042167.5	Papd4	876.867	3.10445	3.76898	3.91797	7.3231	6.99406	8.7623	0.927274	3.23e-09	up
ENSMUSG00000092074.1	Dynlt1a	466.532	5.18711	4.47724	4.72834	11.0093	8.10855	11.9215	0.926378	8.02e-05	up
ENSMUSG00000028643.4	Ccdc23	650.456	5.68602	7.64397	7.00767	9.49409	7.5091	28.7266	0.92586	0.0460829	up
ENSMUSG00000023106.9	Denr	3209.9	10.0152	11.0155	11.1177	23.4121	20.9605	25.0121	0.925815	2.71e-11	up
ENSMUSG00000030432.6	Rpl28	13777.8	160.633	167.143	161.371	330.997	358.939	380.641	0.925581	5.16e-11	up
ENSMUSG00000024217.9	Snrpc	2544	22.19	21.3251	20.8826	48.7151	44.4944	44.2138	0.925548	3.17e-06	up
ENSMUSG00000035401.7	2210018M11Rik	1337.73	2.37477	2.88099	2.79065	5.66846	5.76657	5.48311	0.924666	1.52e-06	up
ENSMUSG00000069106.2	Gm8910	189.114	0.835153	0.960186	0.797028	1.96997	1.16113	2.51962	0.924419	0.0087259	up
ENSMUSG00000042211.6	Fbxo38	3075.76	5.19124	5.62279	5.33023	10.428	11.6768	12.2173	0.92432	6.28e-10	up
ENSMUSG00000007891.8	Ctsd	56962.2	226.657	222.255	231.256	489.814	438.18	488.469	0.923115	1.86e-09	up
ENSMUSG00000036181.1	Hist1h1c	19586.5	77.5137	90.4303	122.392	226.231	185.381	199.655	0.922973	0.000103851	up
ENSMUSG00000027245.5	2310003F16Rik	3046.16	13.4273	14.0181	15.1352	31.4694	43.0436	48.144	0.922813	3.76e-12	up
ENSMUSG00000000301.9	Pemt	104.914	0.745132	0.812758	1.0358	2.12422	1.54499	2.2157	0.922465	0.0107729	up
ENSMUSG00000081441.2	Gm6161	377.935	2.24195	2.82536	2.83728	5.32611	5.42846	6.03909	0.922311	1.02e-05	up
ENSMUSG00000035150.9	Eif2s3x	7630.4	12.8074	21.9003	14.1227	28.997	42.7969	29.4317	0.922279	0.00374533	up
ENSMUSG00000078813.3	Leng1	972.5	3.57026	3.45622	3.02531	7.28801	7.20066	6.74898	0.92222	5.09e-05	up
ENSMUSG00000029518.9	Rab35	3133.59	8.57939	9.21671	9.15507	20.0555	16.6325	18.4321	0.921928	1.94e-07	up
ENSMUSG00000027865.4	Gdap2	888.6	2.43094	2.42705	2.06496	4.90608	4.21521	6.01465	0.921704	8.45e-07	up
ENSMUSG00000034867.9	Ankrd27	2101.76	3.62051	2.90263	4.7444	7.15752	8.16406	8.66277	0.921131	0.000236968	up
ENSMUSG00000020219.6	Timm13	3209.23	22.6101	18.0518	19.4571	41.4953	41.7712	44.7501	0.920619	3.22e-06	up
ENSMUSG00000028837.2	Psmb2	4508.23	38.8596	40.7238	41.7396	83.7399	88.6739	82.6162	0.920215	4.07e-07	up
ENSMUSG00000022706.9	Mrpl40	1443.73	10.0789	9.58586	9.83809	22.4263	19.8621	20.8045	0.920085	2.63e-06	up
ENSMUSG00000030888.7	Rrp8	1330.4	4.54762	3.94584	3.69387	8.89529	7.94255	8.97164	0.919784	4.21e-06	up
ENSMUSG00000074649.6	BC029722	2089.79	9.79325	8.92178	11.0937	21.4522	22.1595	18.8972	0.919289	0.000112634	up
ENSMUSG00000029401.7	Rilpl2	426.381	2.1315	2.65618	2.29031	5.56949	3.40254	6.25704	0.919152	0.000774745	up
ENSMUSG00000037020.9	Wdr62	257.846	0.327907	0.700098	0.572843	0.595747	1.1655	1.24256	0.918957	0.0504604	up
ENSMUSG00000078126.2	Rpl23a-ps3	1382.36	21.8038	22.3004	23.635	43.5588	45.6388	55.2404	0.918749	1.7e-11	up
ENSMUSG00000064202.7	4430402I18Rik	144.304	0.964397	0.337287	0.90264	1.97732	1.75971	0.843031	0.918654	0.0793967	up
ENSMUSG00000051579.4	Tceal8	1531.08	7.57909	10.1629	10.2748	18.7581	15.6421	25.4987	0.918504	6.09e-06	up
ENSMUSG00000014769.9	Psmb1	7937.49	53.7213	62.6246	60.8904	123.135	122.163	128.463	0.918442	4.2e-10	up
ENSMUSG00000040734.8	Ppp1r13l	416.076	0.968642	1.49255	0.921734	2.60418	2.29057	1.94458	0.917343	0.00481728	up
ENSMUSG00000039782.7	Cpeb2	1702.68	1.61158	1.38042	2.80106	3.89468	4.13436	4.1935	0.917342	0.00435344	up
ENSMUSG00000086922.1	Gm13835	1724.89	17.3104	20.4824	21.8838	43.6301	37.042	45.6236	0.917258	1.7e-08	up
ENSMUSG00000028703.8	Lrrc41	1716.71	3.91143	4.64003	4.53096	8.77917	8.6977	10.3088	0.917177	3.87e-12	up
ENSMUSG00000031029.6	Eif3f	7844.79	22.8249	25.3262	24.4119	46.0619	53.6503	54.2617	0.916949	2.86e-09	up
ENSMUSG00000041837.2	Pdcd7	1324.26	3.63223	3.65628	5.18279	9.43164	7.61827	9.33206	0.9163	7.61e-05	up
ENSMUSG00000080885.1	Gm4167	1354.41	14.7058	17.2248	16.8901	34.0488	32.2116	36.959	0.916105	7.06e-10	up
ENSMUSG00000027875.6	Hmgcs2	218.829	0.4275	0.734407	0.384621	0.667197	1.40735	1.16622	0.915226	0.0488281	up
ENSMUSG00000078151.3	Gm12226	455.679	3.88842	3.71979	4.38559	8.45927	8.00196	8.93976	0.915218	1.31e-05	up
ENSMUSG00000008682.7	Rpl10	16398	131.649	162.627	153.689	317.709	288.91	341.736	0.915007	7.15e-12	up
ENSMUSG00000021903.5	Galntl2	5170.96	6.19475	7.11723	5.60735	13.6526	15.1324	10.4222	0.914308	0.00118016	up
ENSMUSG00000027746.7	Ufm1	2510.51	6.07288	6.92454	6.43544	15.8707	10.8304	14.306	0.914233	7.77e-06	up
ENSMUSG00000053870.5	Fpgt	620.345	1.15602	1.38433	1.63478	2.55165	2.78552	3.45185	0.914028	3.55e-06	up
ENSMUSG00000022412.6	Smcr7l	2459.23	3.78814	3.98785	3.79787	9.99381	8.53337	8.1188	0.914018	5.38e-05	up
ENSMUSG00000035597.11	Prpf39	1398.91	2.21575	2.65736	3.18622	6.28052	4.5392	6.86884	0.914014	4.6e-05	up
ENSMUSG00000034024.7	Cct2	8504.98	30.2211	36.3552	33.9567	68.2697	62.1146	83.2938	0.91397	9.91e-17	up
ENSMUSG00000036452.10	Arhgap26	876.684	0.780528	1.36172	1.62535	2.97153	3.72702	2.76213	0.913821	8.42e-05	up
ENSMUSG00000039715.8	Wdr34	228.351	0.922939	0.920572	1.12428	2.15084	1.34505	2.91061	0.913721	0.00659947	up
ENSMUSG00000036006.12	Fam65b	383.187	0.416823	0.34673	1.0699	1.60726	1.27275	1.85945	0.913383	0.0309115	up
ENSMUSG00000031119.4	Gpc4	1856.29	5.16951	4.36345	6.6408	8.78459	13.3778	11.9289	0.913269	0.00126535	up
ENSMUSG00000041278.4	Ttc1	2874.56	14.8942	15.0921	14.7645	36.3987	26.1072	33.8234	0.913091	2.44e-06	up
ENSMUSG00000059461.5	Gm7331	958.85	19.6729	18.0957	16.4751	36.4086	43.6487	33.5567	0.912943	0.00108018	up
ENSMUSG00000023025.8	Larp4	4978.14	5.16375	6.89886	5.67091	11.271	11.9704	14.2463	0.912663	4.53e-10	up
ENSMUSG00000024787.7	Snx15	774.819	4.02137	3.3287	4.2739	9.40089	6.56108	9.24237	0.912648	0.000110079	up
ENSMUSG00000023852.7	Chd1	1899.95	1.60657	2.17873	2.06095	4.2079	4.3211	4.88479	0.911811	4.13e-09	up
ENSMUSG00000024218.6	Taf11	1386.45	7.42129	7.99204	7.91591	18.244	16.6339	16.7309	0.911227	2.63e-07	up
ENSMUSG00000047554.7	Tmem41b	2078.91	4.00727	4.45386	4.75982	12.5	9.96522	9.61699	0.911093	1.57e-06	up
ENSMUSG00000020736.6	Nt5c	482.562	3.56719	4.90964	4.56906	8.5117	7.60668	11.8946	0.911058	2e-05	up
ENSMUSG00000071077.4	Gm9104	114.546	1.64216	1.78273	1.69054	2.98328	4.01363	3.79178	0.910927	0.00970805	up
ENSMUSG00000000782.8	Tcf7	122.722	0.31761	0.535482	0.294949	0.987379	0.411839	1.14089	0.910468	0.0801981	up
ENSMUSG00000061104.4	Gm10094	1331.57	13.039	14.091	12.4013	27.9167	27.8838	26.9328	0.910327	3.58e-06	up
ENSMUSG00000050675.6	Gp1ba	201.421	0.476251	0.618163	0.460293	0.74952	1.25182	0.977268	0.910268	0.0479973	up
ENSMUSG00000028633.7	Ctps	1461.07	4.26759	3.8538	4.39065	7.38422	8.69025	10.5677	0.909822	2.3e-07	up
ENSMUSG00000075307.3	Kbtbd10	66585.5	165.534	204.017	243.319	436.968	441.612	392.3	0.909282	6.15e-05	up
ENSMUSG00000004267.10	Eno2	121.677	0.181832	0.685842	0.603302	0.651928	0.79814	1.22847	0.908544	0.0856453	up
ENSMUSG00000052429.10	Prmt1	6323.04	24.6456	24.6798	26.6262	47.6432	56.5348	62.2143	0.907914	2.25e-11	up
ENSMUSG00000049647.3	Purb	1452.95	6.83076	8.04034	7.15349	14.7981	9.29197	23.8559	0.9076	0.00194414	up
ENSMUSG00000031090.8	Nadsyn1	230.804	0.699795	1.10167	0.692767	1.42984	1.50995	1.52592	0.907524	0.00141378	up
ENSMUSG00000046032.10	Snx12	2139.1	7.3189	7.22126	7.05351	16.3967	14.5775	14.7072	0.907354	1.55e-06	up
ENSMUSG00000032423.6	Syncrip	7094.28	10.0114	10.6446	12.3355	26.3194	22.0535	28.5347	0.906729	4.65e-11	up
ENSMUSG00000042289.5	Hsd3b7	975.752	3.12773	4.17451	4.00342	9.78708	6.18442	9.09933	0.906652	0.00108338	up
ENSMUSG00000014361.5	Mertk	774.246	0.85123	1.96331	1.41555	1.74345	1.68493	5.97828	0.906316	0.080555	up
ENSMUSG00000074582.4	Arfgef2	4957.94	4.23757	4.20591	4.88515	9.748	9.62299	9.26643	0.906181	1.08e-06	up
ENSMUSG00000024429.8	Gnl1	2082.51	5.43182	6.43717	6.39346	11.6019	11.9978	13.8716	0.906109	3.41e-12	up
ENSMUSG00000048807.2	Slc35e4	3220.71	6.5439	9.70102	8.3377	20.5449	16.4889	13.2431	0.904917	0.00245694	up
ENSMUSG00000073676.4	Hspe1	3768.06	36.8816	36.02	40.0357	71.081	76.7734	90.4167	0.904486	4.67e-11	up
ENSMUSG00000061468.4	Gm3724	61.7728	1.09817	1.33677	1.56265	2.8897	2.66323	2.87794	0.903749	0.0432264	up
ENSMUSG00000061079.6	Zfp143	953.93	2.28339	2.22054	2.83938	5.51753	4.68618	5.21682	0.902877	2.78e-05	up
ENSMUSG00000004849.8	Ap1s1	1162.26	6.15957	7.19099	6.76129	14.6923	9.40804	19.0951	0.902745	0.000159324	up
ENSMUSG00000056413.9	Adap1	143.239	0.283233	0.536909	0.682415	1.01037	0.65461	1.58977	0.902615	0.0665027	up
ENSMUSG00000020354.8	Sgcd	2065.19	8.62799	9.43727	11.6661	21.1441	20.5697	20.0621	0.902209	2.07e-05	up
ENSMUSG00000063785.6	Utp14a	1332.24	3.36413	5.11176	3.98825	6.63302	9.74791	9.69655	0.902082	0.000294292	up
ENSMUSG00000053289.6	Ddx10	1064.85	1.99125	2.65212	2.74292	4.811	4.32909	6.4908	0.901725	7.94e-07	up
ENSMUSG00000020627.8	Klhl29	398.889	0.40714	0.488226	0.421042	0.811184	1.01488	0.918002	0.901446	0.000292653	up
ENSMUSG00000058443.3	Rpl10-ps3	1682.49	16.0634	19.3238	18.488	36.4639	35.3525	40.9932	0.900974	1.16e-10	up
ENSMUSG00000085442.1	Gm3362	1128.66	17.9397	18.693	19.7293	36.44	38.5935	43.1595	0.900492	3.41e-09	up
ENSMUSG00000011114.10	Tbrg1	2791.81	13.1773	14.2869	13.8648	29.8368	27.5469	28.0132	0.899904	4.13e-07	up
ENSMUSG00000051223.8	Bzw1	6678.44	17.7092	19.1524	18.0424	38.1764	35.2044	41.648	0.899764	6.91e-13	up
ENSMUSG00000027166.8	Dnajc24	255.441	1.76117	2.00679	2.112	4.12943	2.83272	6.04594	0.899522	0.000410477	up
ENSMUSG00000046721.9	Rpl14-ps1	2014.83	20.8371	23.534	23.1333	44.4953	41.5727	56.2775	0.899198	1.07e-14	up
ENSMUSG00000026781.9	Acbd5	2939.05	5.76035	7.26911	6.1201	12.1428	13.6257	14.7398	0.898783	2.33e-08	up
ENSMUSG00000004843.6	Chmp2b	3296.13	13.0185	14.2011	14.5928	30.296	26.6394	30.2481	0.898457	5.32e-09	up
ENSMUSG00000025337.4	Sbds	2153.2	9.61697	12.2199	10.9261	24.7133	20.7383	22.7361	0.897859	2.34e-06	up
ENSMUSG00000038936.6	Sccpdh	2619.38	10.0995	11.2321	9.99712	17.9574	20.7219	28.2955	0.897594	2.81e-08	up
ENSMUSG00000064128.6	Cenpj	248.874	0.427957	0.561687	0.340743	0.69331	0.806657	1.35101	0.897046	0.00915236	up
ENSMUSG00000036528.8	Ppfibp2	992.009	2.30005	1.90603	2.07458	2.85618	4.76562	5.94237	0.896317	0.00214853	up
ENSMUSG00000063412.2	Gm10131	337.713	8.11888	9.72176	7.15168	16.5181	14.7912	21.4799	0.895616	0.000112683	up
ENSMUSG00000037730.7	Mynn	1344.16	2.45759	2.52131	2.58485	5.4236	5.2278	5.07926	0.89537	5.08e-06	up
ENSMUSG00000039952.9	Dag1	24840.9	37.3818	41.1617	55.6751	80.3022	108.67	86.2616	0.894077	0.000815478	up
ENSMUSG00000063334.9	Krr1	2736.84	4.23374	5.52473	6.67435	10.7332	9.97584	10.9109	0.893501	3.77e-10	up
ENSMUSG00000005846.10	Rsl1d1	4546.47	17.8388	20.8542	18.5286	39.6163	39.5962	39.7404	0.893438	1.4e-08	up
ENSMUSG00000051978.7	Erich1	207.025	0.870809	0.989396	1.21429	2.37304	2.03543	1.90481	0.892812	0.00718523	up
ENSMUSG00000027905.10	Ddx20	1089.63	2.72098	3.50058	2.66496	7.02362	6.14502	6.36192	0.892615	9.42e-06	up
ENSMUSG00000023272.3	Creld2	554.611	2.63551	3.58046	3.31674	6.6873	4.97947	8.41735	0.892498	7.42e-05	up
ENSMUSG00000008301.5	Phax	1449.96	5.32031	6.84581	5.51176	11.1416	12.2794	12.9466	0.892353	5.66e-07	up
ENSMUSG00000061207.5	Stk19	559.018	3.91285	3.90469	3.45025	10.2272	7.6438	7.5542	0.891936	0.000796687	up
ENSMUSG00000039456.6	Morc3	1262.71	1.79498	2.82954	2.48662	5.05219	3.61832	6.26846	0.8916	0.000181185	up
ENSMUSG00000081344.3	Gm14303	123.859	4.91819	6.05873	5.88985	10.0288	13.8809	10.783	0.891482	0.020098	up
ENSMUSG00000034723.5	Tmx4	2248.47	2.73156	3.46858	3.42255	6.6265	6.23315	7.07565	0.891302	1.22e-08	up
ENSMUSG00000039611.2	2810432L12Rik	1794.7	4.64327	5.65057	5.50055	11.1217	12.7837	11.9716	0.891261	7.47e-07	up
ENSMUSG00000078532.2	Nkain1	1854.5	6.54761	5.14886	5.189	12.8017	7.93751	15.2236	0.891192	0.000881894	up
ENSMUSG00000049878.6	Rlf	1554.21	1.53878	2.10181	2.0355	4.23569	3.0858	4.58542	0.891049	2.71e-06	up
ENSMUSG00000026663.5	Atf6	4636.71	4.29628	5.41438	4.85973	9.09965	8.90516	12.5955	0.890532	4.25e-12	up
ENSMUSG00000037938.4	Chchd5	579.717	3.59589	3.62073	3.16154	7.66711	8.54208	8.5243	0.890341	1.3e-05	up
ENSMUSG00000001134.3	Uxt	842.658	8.39832	7.41219	9.02434	17.8674	19.0201	16.8639	0.890221	0.000153808	up
ENSMUSG00000032002.9	Dcun1d5	3482.79	22.2066	21.3265	24.1934	47.7547	45.5616	46.9129	0.890192	5.2e-07	up
ENSMUSG00000064264.6	Zfp428	193.213	0.975372	1.62033	1.31721	3.17663	2.08181	2.84788	0.890096	0.0112584	up
ENSMUSG00000004100.5	Ppan	534.617	2.68254	2.58618	2.36391	4.08429	4.96986	6.70647	0.889767	4.16e-05	up
ENSMUSG00000029642.7	Polr1d	3317.23	21.2879	22.3809	22.13	43.9984	40.2565	56.163	0.889307	1.26e-14	up
ENSMUSG00000035953.7	Tmem55b	1772.37	5.30435	6.21039	4.69442	10.1406	9.6882	12.1279	0.888108	6.32e-10	up
ENSMUSG00000006390.9	Elovl1	960.108	3.80859	4.98149	4.30402	8.89093	6.66114	12.3578	0.888086	1.73e-05	up
ENSMUSG00000032267.6	Usp28	9223.41	12.2426	12.0933	27.4405	41.3392	30.5632	34.3601	0.886423	0.020067	up
ENSMUSG00000020422.7	Tns3	1912.38	1.76995	2.85073	2.18386	4.24173	2.85261	6.00829	0.885523	0.00216002	up
ENSMUSG00000026430.9	Rassf5	220.572	0.316421	0.702321	0.608415	1.06331	0.592919	1.71081	0.885458	0.0757077	up
ENSMUSG00000091905.1	Gm6395	182.991	1.90721	2.20243	1.78681	4.80403	3.71935	3.55618	0.884126	0.0116289	up
ENSMUSG00000025190.7	Got1	54449.6	245.144	193.3	178.934	463.389	505.687	285.478	0.8838	0.0131768	up
ENSMUSG00000033475.9	Tomm6	1221.05	14.9461	11.2257	17.3031	35.3423	31.5785	16.3564	0.883614	0.0400869	up
ENSMUSG00000001707.7	Eef1e1	884.958	6.63001	6.95694	6.50159	14.7804	11.1906	15.9071	0.883372	1.6e-06	up
ENSMUSG00000030079.9	Ruvbl1	1587.33	7.50995	6.57967	8.08209	14.5169	15.0557	16.6562	0.883315	1.19e-06	up
ENSMUSG00000030254.9	Rad18	154.184	0.292029	0.58301	0.389399	1.11338	0.402716	0.961167	0.883247	0.0809764	up
ENSMUSG00000002307.9	Daxx	1307.38	4.004	4.34884	4.16924	7.7576	9.30978	9.00995	0.88318	1.74e-07	up
ENSMUSG00000083774.1	Gm7180	155.259	2.70459	2.12865	2.17623	5.21214	3.87156	5.65605	0.882962	0.00785902	up
ENSMUSG00000059058.5	Gm15431	812.46	22.9388	50.6112	25.2717	73.0666	78.1519	44.7311	0.882054	0.0507829	up
ENSMUSG00000033790.9	Tubgcp5	1012.22	2.1015	2.15427	2.19055	4.06555	4.5792	4.95539	0.881315	5.89e-08	up
ENSMUSG00000078495.3	Gm13157	317.748	0.76352	1.00021	1.14802	2.00569	1.42189	2.40189	0.87954	0.0018619	up
ENSMUSG00000058546.8	Rpl23a	20112	265.717	298.35	280.829	554.907	567.583	616.885	0.879122	1.16e-11	up
ENSMUSG00000035765.8	Dym	6082.27	18.2047	19.6167	20.0635	42.7343	37.2875	38.4517	0.879087	1.15e-06	up
ENSMUSG00000027714.5	Exosc9	1396.99	5.64624	7.35305	7.39809	12.1655	12.8828	17.6888	0.878535	1.16e-07	up
ENSMUSG00000033543.10	Gtf2a2	2041.18	17.9079	18.5661	18.7141	44.3255	39.5582	42.071	0.87852	1.11e-07	up
ENSMUSG00000047648.7	Fbxo30	1606.08	2.32034	2.58608	2.56396	4.38853	4.70398	6.5979	0.878267	3.85e-09	up
ENSMUSG00000062270.7	Morf4l1	13630.1	49.6936	61.5876	58.9745	120.179	108.951	116.681	0.877768	6.72e-08	up
ENSMUSG00000049751.6	Rpl36al	4749.38	66.1636	68.5359	75.4243	151.003	123.265	151.162	0.877638	1.95e-07	up
ENSMUSG00000001025.4	S100a6	3927.35	28.1049	45.2807	56.1885	82.7754	55.4266	135.946	0.877086	0.0097621	up
ENSMUSG00000023971.7	Rrp36	729.405	4.55433	4.37284	5.1421	10.4972	8.10572	10.5081	0.876966	2.36e-05	up
ENSMUSG00000085172.1	Gm6542	236.21	2.25409	3.15351	1.78598	5.26888	4.11017	5.48883	0.876689	0.00793825	up
ENSMUSG00000053253.9	Ndfip2	1525.85	4.31537	5.38188	5.18583	11.5591	8.86967	9.99573	0.876307	4.56e-07	up
ENSMUSG00000015176.8	Nolc1	2849.96	7.2783	8.23659	7.35709	16.3325	16.8928	14.1907	0.876225	2.21e-07	up
ENSMUSG00000034575.7	Papd7	1030.28	1.8765	2.32545	1.91093	4.57286	4.02247	3.82694	0.875184	0.00017942	up
ENSMUSG00000034974.5	Dapk3	1184.01	5.75672	6.47697	6.58854	10.7531	13.0304	15.1188	0.874744	1.17e-07	up
ENSMUSG00000071001.3	Hrct1	270.38	1.53099	1.33548	1.52713	3.50426	2.36448	3.20757	0.874218	0.00293323	up
ENSMUSG00000044533.9	Rps2	27327.9	184.936	198.486	234.509	409.11	393.884	448.11	0.874124	3.69e-08	up
ENSMUSG00000075701.8	H47	1922.1	9.71307	13.4354	14.8328	25.3427	25.3394	26.7726	0.87372	2.95e-05	up
ENSMUSG00000031950.7	Gabarapl2	5336.41	24.4685	24.6592	26.4853	59.1562	46.5901	47.5345	0.873619	4.89e-05	up
ENSMUSG00000033294.5	Noc4l	1235	4.99396	4.84926	4.72871	9.6217	9.74125	10.4082	0.873303	8.73e-07	up
ENSMUSG00000028426.9	Rad23b	11544.4	19.9628	23.5685	28.688	55.1211	44.8671	51.3126	0.873111	7.98e-06	up
ENSMUSG00000030060.8	8430410A17Rik	291.955	1.3162	1.9096	1.68458	2.81989	2.85254	4.21652	0.872989	0.000610909	up
ENSMUSG00000036822.6	Topors	1416.37	2.45708	3.11453	3.11161	5.83357	5.58502	6.36673	0.872821	7.59e-08	up
ENSMUSG00000037905.9	Bri3bp	358.819	0.344564	0.451075	0.419077	0.808681	0.722006	0.9789	0.872176	1.84e-05	up
ENSMUSG00000039068.9	Zzz3	2233.81	2.32367	2.76572	2.56205	6.17611	4.09449	5.4569	0.871898	2.65e-05	up
ENSMUSG00000063875.4	Rps6-ps1	67.094	0.529217	0.752015	0.679034	1.18467	1.20185	1.7209	0.871853	0.0357747	up
ENSMUSG00000048440.9	Cyp4f16	253.916	0.873717	0.968576	1.33098	3.25215	2.89885	3.19955	0.871209	0.000313549	up
ENSMUSG00000040021.6	Lats1	2372.98	2.51356	2.76738	2.48106	5.59241	5.04948	5.17161	0.871137	2.39e-06	up
ENSMUSG00000029314.8	Agpat9	471.714	1.11574	1.53415	1.2945	1.97106	2.47309	3.62734	0.870639	0.000460602	up
ENSMUSG00000021939.6	Ctsb	35939.8	62.1593	65.2303	51.4121	119.419	71.3953	189.699	0.870351	0.00364011	up
ENSMUSG00000020385.10	Clk4	2516.79	10.9276	11.3356	11.3038	24.2921	24.2559	20.7343	0.870269	2.93e-05	up
ENSMUSG00000016257.9	Slmo2	3969.91	21.489	19.4787	19.2857	40.6254	38.6806	46.8775	0.870257	7.89e-09	up
ENSMUSG00000041351.9	Rap1gap	597.179	1.80994	2.07686	1.88681	4.75603	4.2305	2.6185	0.870113	0.013221	up
ENSMUSG00000027981.8	Rnpc3	632.715	1.51783	2.45007	2.27698	6.2949	3.09884	4.93612	0.870015	0.000925461	up
ENSMUSG00000029191.9	Rfc1	2139.04	3.38181	4.50879	4.30865	7.71464	7.45928	8.9122	0.86909	9.85e-10	up
ENSMUSG00000039005.7	Tlr4	654.207	0.770092	1.68997	1.44212	2.64369	2.27629	4.1556	0.869027	0.01282	up
ENSMUSG00000003269.8	Cyth2	1593.34	5.59447	5.60585	5.87519	10.5872	10.9485	15.3294	0.867848	1.33e-10	up
ENSMUSG00000049300.8	Prmt6	518.101	1.25913	1.57642	1.49719	3.23032	2.87375	3.45122	0.867048	3.57e-06	up
ENSMUSG00000000901.8	Mmp11	398.095	1.40089	1.22352	1.81744	2.64214	2.05014	5.1502	0.866627	0.011273	up
ENSMUSG00000083179.1	Gm12693	472.403	8.17361	6.84518	8.01396	14.7143	14.5632	18.2296	0.866326	3.21e-05	up
ENSMUSG00000024527.8	Afg3l2	8221.26	23.9053	19.6841	19.5219	46.4992	39.2095	43.5799	0.866281	3.48e-05	up
ENSMUSG00000087298.2	Gm9392	468.829	1.80623	2.37115	2.06406	4.15855	3.85605	4.74457	0.865899	5.42e-06	up
ENSMUSG00000007812.9	Zfp655	1406.87	4.30234	4.9087	4.42334	24.2358	23.0825	18.7468	0.865889	6.94e-06	up
ENSMUSG00000031918.9	Mtmr2	2379.53	6.0459	6.149	5.40372	13.8406	11.2887	11.9515	0.865432	4.64e-05	up
ENSMUSG00000036057.7	Ptpn23	1074.77	1.50866	1.59324	1.6595	3.3165	3.09247	3.28179	0.865113	1.32e-06	up
ENSMUSG00000034892.8	Rps29	10430.6	206.225	202.371	223.314	380.024	440.579	472.868	0.865111	1.25e-08	up
ENSMUSG00000062694.6	Cav3	3382.99	25.2565	18.8745	24.4904	51.7409	34.067	56.7098	0.865008	0.000468995	up
ENSMUSG00000025381.2	Cnpy2	1846.43	13.114	15.2497	14.6518	25.171	29.723	33.1353	0.864721	1.36e-08	up
ENSMUSG00000022722.11	Arl6	202.303	1.17345	1.15105	0.957375	2.31213	1.75485	2.93424	0.864593	0.00337167	up
ENSMUSG00000022346.8	Myc	468.08	1.68162	2.28794	1.17226	3.59744	2.65534	4.46918	0.864222	0.00998724	up
ENSMUSG00000037601.5	Nme1	1531.11	4.53295	3.72751	4.0197	6.08744	7.94459	11.1819	0.864139	0.000115286	up
ENSMUSG00000005378.10	Wbscr22	1339.64	8.3569	8.63559	8.52965	17.0477	16.3174	17.5407	0.863877	5.19e-07	up
ENSMUSG00000029913.8	Prdm5	178.261	0.946199	1.06117	0.506839	1.43553	1.90241	2.207	0.863679	0.0169427	up
ENSMUSG00000056501.3	Cebpb	1489.11	6.77416	11.9667	4.87219	11.9798	20.1924	15.0693	0.863059	0.0362337	up
ENSMUSG00000002221.7	Paxip1	1133.88	1.69482	2.01142	1.6101	3.89264	3.25927	3.64281	0.862796	2.06e-05	up
ENSMUSG00000026384.7	Ptpn4	1590.29	1.91912	2.40688	7.55107	7.77341	7.7191	9.69738	0.86258	0.0896896	up
ENSMUSG00000022787.3	Wdr53	426.001	2.45643	2.90781	2.10239	5.53073	5.0067	4.83525	0.862351	0.000924624	up
ENSMUSG00000038274.4	Fau	8858.01	115.525	130.871	128.039	237.215	228.377	303.703	0.862319	1.12e-18	up
ENSMUSG00000045999.8	AY036118	1015.75	9.51983	12.4898	11.5172	14.4613	12.547	45.8214	0.861951	0.0555088	up
ENSMUSG00000079435.3	Rpl36a	3944.82	54.6454	66.5051	65.5187	90.6952	109.074	165.295	0.861491	1.56e-09	up
ENSMUSG00000009097.8	Tbx1	3313.86	13.9234	13.0755	17.3766	20.8417	39.2312	29.262	0.860724	0.00644164	up
ENSMUSG00000031148.8	Gpkow	1878.84	4.12827	4.65308	3.77839	9.00974	7.70805	9.05242	0.859908	1.18e-06	up
ENSMUSG00000041974.8	2310008H04Rik	267.617	0.526935	0.860922	0.561125	1.74994	1.16186	0.926428	0.8598	0.0536514	up
ENSMUSG00000025075.8	Habp2	143.625	0.279692	0.464519	0.460242	1.02597	0.666257	0.732003	0.859455	0.0425294	up
ENSMUSG00000027160.10	Ccdc34	189.291	0.704031	0.975629	0.532794	1.2248	1.10909	2.18019	0.859204	0.0280955	up
ENSMUSG00000055943.5	2900064A13Rik	4030.51	5.19359	5.7688	5.45599	11.4469	10.6513	11.1039	0.858901	1.58e-07	up
ENSMUSG00000059179.5	Gm8991	211.694	1.60784	1.76952	2.13736	3.41457	3.56471	4.32924	0.858892	0.000851176	up
ENSMUSG00000035890.7	Rnf126	2674	12.5231	13.621	13.3138	28.0294	24.423	27.57	0.858697	6.48e-08	up
ENSMUSG00000026623.10	Lpgat1	4477.39	4.33212	4.91329	5.61835	10.3808	9.26646	11.0369	0.858504	4.37e-08	up
ENSMUSG00000037845.6	Fdxacb1	472.013	1.50823	1.16489	1.5114	3.48524	2.46232	2.52318	0.858486	0.00804062	up
ENSMUSG00000059714.7	Flot1	4465.14	19.2359	20.1751	19.6854	39.932	38.3934	43.7856	0.858131	5.89e-10	up
ENSMUSG00000019848.7	Popdc3	2216.74	8.18855	9.09407	12.0654	19.8584	16.0816	26.3018	0.857721	9.11e-05	up
ENSMUSG00000027079.9	Clp1	371.552	1.4946	1.77305	1.39739	4.23242	2.29179	3.09009	0.857187	0.0216606	up
ENSMUSG00000006273.8	Atp6v1b2	5817.19	14.2488	16.1536	18.7058	35.251	26.3164	39.4565	0.85685	1.57e-06	up
ENSMUSG00000027610.9	Gss	627.413	2.77536	2.6945	2.45066	6.64982	4.02114	6.03938	0.856754	0.000176046	up
ENSMUSG00000062458.5	Gm8623	110.178	1.69324	1.8248	2.44431	3.40512	4.26539	4.49684	0.856749	0.0201283	up
ENSMUSG00000005732.8	Ranbp1	1289.31	8.59473	9.98104	9.77535	18.3674	14.9046	25.3151	0.85671	1.37e-06	up
ENSMUSG00000026202.7	Tuba4a	42306.8	166.635	164.478	157.516	395.251	342.954	227.965	0.856435	0.00693916	up
ENSMUSG00000032411.8	Tfdp2	6126.13	7.76396	12.4816	9.27164	20.8281	30.8345	23.1124	0.856059	0.000740231	up
ENSMUSG00000028961.9	Pgd	1664.62	4.6355	6.57854	6.64897	13.0307	7.38904	16.7788	0.856013	0.00373339	up
ENSMUSG00000083678.1	Gm12989	221.643	1.88132	2.60617	2.7229	5.2195	4.31051	5.05153	0.855484	0.00287723	up
ENSMUSG00000066324.2	Impad1	11003.7	11.543	15.2419	13.3262	30.6366	24.6165	25.0013	0.854878	7.27e-05	up
ENSMUSG00000024182.9	Axin1	1600.29	3.34753	3.51901	4.18444	8.77097	6.01351	7.00698	0.85441	0.000304156	up
ENSMUSG00000016487.9	Ppfibp1	4209.15	4.54831	8.11832	11.1099	15.155	15.3881	19.42	0.854242	0.00441002	up
ENSMUSG00000030225.8	Dera	662.089	3.37347	3.11907	2.50895	6.86657	3.31983	8.64535	0.853886	0.0190041	up
ENSMUSG00000063236.5	1110038F14Rik	941.212	7.21426	7.17112	7.73274	14.3922	13.992	16.633	0.853881	3.09e-08	up
ENSMUSG00000038525.10	Armc10	565.121	1.76469	2.55719	1.92052	3.7637	3.61226	5.19385	0.853824	4.12e-05	up
ENSMUSG00000030471.11	Zdhhc13	465.103	1.3996	1.48737	1.70153	2.8237	2.8475	3.90213	0.852823	9.04e-06	up
ENSMUSG00000026511.6	Srp9	3122.26	17.1457	19.2941	18.4527	41.9127	35.9918	40.7062	0.852648	1.39e-08	up
ENSMUSG00000081254.1	Gm12112	54.6011	1.69749	1.60904	2.23801	3.6505	3.43234	4.23768	0.852462	0.0705119	up
ENSMUSG00000027201.10	Myef2	384.661	1.00153	1.06804	1.13123	1.5194	1.48447	3.81014	0.852281	0.0277489	up
ENSMUSG00000038545.7	Cul7	1349.85	1.89578	2.32431	2.42238	3.5112	3.76613	5.33494	0.852265	1.49e-07	up
ENSMUSG00000033767.8	D930015E06Rik	753.184	1.26958	1.25096	1.15754	1.97574	1.87379	3.86339	0.852242	0.00152846	up
ENSMUSG00000006519.9	Cyba	891.476	6.92822	10.9943	10.4096	16.6706	9.35049	34.3323	0.852109	0.0484716	up
ENSMUSG00000091026.1	Gm6900	99.1548	1.22108	1.07098	1.08021	2.11634	2.47336	2.21279	0.851814	0.0272779	up
ENSMUSG00000039105.6	Atp6v1g1	11431.8	74.8575	83.5129	81.5636	147.442	167.596	168.635	0.851578	2.29e-08	up
ENSMUSG00000092531.1	AC141469.5	2416.82	5.1689	5.03223	4.87017	9.77981	9.80309	10.9893	0.851533	1.35e-08	up
ENSMUSG00000035824.6	Tk2	486.873	1.4971	1.50376	1.82248	3.05055	2.8897	3.91645	0.851465	1.09e-05	up
ENSMUSG00000019297.7	2610027L16Rik	1101.58	4.22315	3.55609	3.88879	8.16769	6.54123	8.98314	0.851213	1.69e-05	up
ENSMUSG00000021282.9	Eif5	15186.9	24.7904	32.3402	35.5512	69.5897	56.9219	57.5887	0.85105	0.000251453	up
ENSMUSG00000058745.3	Gm9174	113.299	2.40856	3.87163	4.16389	6.45891	7.63842	6.88378	0.850992	0.0355569	up
ENSMUSG00000025613.6	Cct8	9352.4	29.7558	33.0511	30.3855	63.8768	54.5552	70.7402	0.850243	1.31e-11	up
ENSMUSG00000074576.2	Mocs3	224.047	0.835948	0.752068	1.10748	1.01144	2.15595	2.36561	0.849981	0.0490661	up
ENSMUSG00000085622.2	3110056K07Rik	138.809	1.22715	0.86968	0.964434	1.87858	2.00058	2.42588	0.849462	0.0138358	up
ENSMUSG00000028902.4	Sf3a3	1282.26	5.41302	5.86101	5.57698	12.722	10.8044	11.3717	0.849121	6.26e-06	up
ENSMUSG00000070420.3	Zfp498	591.708	2.46956	2.4278	2.13875	5.55553	4.72709	3.68043	0.84903	0.00837293	up
ENSMUSG00000068396.7	Rpl34-ps1	112.35	2.31552	2.38755	2.60352	3.59166	5.61302	5.07993	0.84834	0.0346348	up
ENSMUSG00000041769.7	Ppp2r2d	3174.65	12.3024	13.8283	13.4747	29.8307	25.3523	21.8816	0.847221	0.000235004	up
ENSMUSG00000027223.8	Mapk8ip1	1018.58	2.0562	3.44843	2.56475	4.89813	5.23602	5.10321	0.84679	0.000379746	up
ENSMUSG00000026281.9	Dtymk	751.764	6.13692	6.10082	5.59687	10.5439	10.2839	14.4033	0.846754	1.92e-07	up
ENSMUSG00000029111.6	Whsc2	823.588	1.80599	1.80155	1.96212	3.61015	3.58834	3.93485	0.845873	1.36e-06	up
ENSMUSG00000038206.6	Fbxo8	2112.12	8.22089	8.47388	8.2598	19.1266	15.3353	15.7349	0.845184	8.05e-05	up
ENSMUSG00000042726.8	Trafd1	3732.22	11.9883	11.9139	15.2158	26.1879	26.2208	24.8607	0.845145	3.53e-05	up
ENSMUSG00000018076.8	Med13l	3315.87	2.40397	3.03227	3.08363	5.58449	5.82796	5.56671	0.844884	8.87e-06	up
ENSMUSG00000022889.7	Mrpl39	2033.34	8.0184	6.82636	6.36287	13.4042	15.5395	14.3827	0.844649	0.000188864	up
ENSMUSG00000004096.8	Cwc15	4288.76	30.6023	31.4448	30.0242	64.9402	57.0085	62.9746	0.844584	2.65e-07	up
ENSMUSG00000037363.8	Letm2	350.925	1.32589	1.52197	1.13763	2.35757	2.84901	2.80321	0.843861	0.00110837	up
ENSMUSG00000090613.1	Gm17630	437.664	0.72289	0.946691	0.694542	1.78623	1.56639	1.31373	0.843857	0.00705773	up
ENSMUSG00000026930.8	Gpsm1	436.595	1.28105	1.79311	1.24211	3.19816	2.59712	2.92212	0.8437	0.00117526	up
ENSMUSG00000070697.3	Utp3	2456.12	11.146	13.3541	12.1922	23.3469	25.0303	25.0416	0.84367	4.19e-07	up
ENSMUSG00000047281.3	Sfn	155.173	0.775698	0.724147	0.780732	1.83	1.41181	1.30518	0.843356	0.0245096	up
ENSMUSG00000028944.8	Prkag2	1526.88	4.22337	4.09393	6.0309	8.18666	11.2587	7.43251	0.84335	0.00681206	up
ENSMUSG00000023846.9	Riok2	1700.19	3.75559	4.49844	4.60255	9.10755	7.47526	9.12183	0.84248	9.09e-07	up
ENSMUSG00000020530.7	Ggnbp2	3270.99	8.30478	10.7756	8.77266	19.506	18.6075	18.7054	0.842115	6.2e-06	up
ENSMUSG00000042709.7	Atpaf2	1953.2	8.52938	8.83175	8.83594	22.4142	16.334	17.9508	0.84036	0.000275613	up
ENSMUSG00000037341.7	Slc9a7	278.022	0.906982	0.803546	1.09998	1.78698	1.3286	2.73626	0.839596	0.00690014	up
ENSMUSG00000034135.7	Sik3	4308.88	6.96159	8.44585	7.53711	19.3783	18.5268	16.5397	0.838693	5.04e-05	up
ENSMUSG00000002477.4	Snrpd1	739.167	6.33193	6.76207	8.05165	12.5238	11.7532	18.9304	0.838624	3.35e-05	up
ENSMUSG00000050931.6	Sgms2	446.372	0.428243	0.887941	0.544056	0.709739	1.16348	1.94887	0.838306	0.0498082	up
ENSMUSG00000022617.8	Chkb	1978.95	9.51973	7.70425	9.71254	15.7481	14.1638	16.4267	0.838062	0.000339933	up
ENSMUSG00000047617.5	BC029214	596.69	4.76852	5.31828	5.37281	9.40909	9.14506	10.803	0.837905	3.71e-07	up
ENSMUSG00000021131.7	Erh	1577.41	11.1076	10.1824	9.94732	19.1813	17.742	25.3629	0.837688	9.83e-08	up
ENSMUSG00000021692.8	Dimt1	380.115	1.03015	1.16519	1.38316	2.14786	2.24225	2.83104	0.837192	8.6e-05	up
ENSMUSG00000075581.3	Gm16409	328.032	2.99139	3.46981	3.39518	5.71427	6.79093	7.22705	0.836675	0.000165354	up
ENSMUSG00000005225.9	Plekha8	572.311	0.683166	0.719282	0.628509	1.29282	1.27041	1.52509	0.836431	2.35e-06	up
ENSMUSG00000027940.11	Tpm3	5499.9	18.5578	26.6349	25.5669	24.1896	103.012	44.7972	0.835929	0.0493011	up
ENSMUSG00000028809.9	Srrm1	5411.01	12.5846	12.4006	12.1145	25.9625	21.516	22.5013	0.835243	9.02e-06	up
ENSMUSG00000021832.6	Psmc6	8064.16	23.6789	31.9222	33.5147	55.566	56.3635	66.0134	0.834775	3.93e-07	up
ENSMUSG00000022283.8	Pabpc1	8151.25	19.1864	27.9846	22.7931	39.2318	37.2929	66.3666	0.834364	7.72e-05	up
ENSMUSG00000011752.6	Pgam1	1511.72	6.30742	6.97265	6.52432	15.0825	7.43287	18.0191	0.834179	0.00653676	up
ENSMUSG00000020328.4	Nudcd2	903.298	4.44683	5.20927	4.67601	9.03136	7.61391	13.2225	0.833757	4.03e-05	up
ENSMUSG00000062580.3	Timm17a	8145.86	71.9272	63.4079	67.7463	146.579	130.026	127.247	0.833644	7.38e-05	up
ENSMUSG00000041747.2	Utp15	670.558	1.41212	1.38814	1.13771	2.96959	2.10503	2.83084	0.833226	0.000680971	up
ENSMUSG00000036733.9	Rbm42	2616.89	12.257	13.2589	13.7739	28.5608	24.2711	23.679	0.833024	7.77e-05	up
ENSMUSG00000033099.3	Nol12	1364.75	3.84183	4.06087	3.93653	6.78627	5.80028	7.77497	0.832928	3.92e-08	up
ENSMUSG00000028057.8	Rit1	1463.04	9.44875	9.71393	7.53604	20.2159	14.0333	19.5515	0.83254	0.000139437	up
ENSMUSG00000084284.1	Gm16469	51.1549	0.756456	0.733702	0.85024	1.23481	1.57715	1.87513	0.832187	0.083835	up
ENSMUSG00000079724.3	Rnaset2b	2186.98	16.1104	17.0686	18.6656	30.4706	35.1883	37.9295	0.831883	1.41e-07	up
ENSMUSG00000031982.4	Arv1	134.163	0.767309	0.864163	1.12315	1.65848	1.77216	2.11295	0.831834	0.0105366	up
ENSMUSG00000068882.6	Ssb	3682.21	11.8177	16.7488	16.5151	27.2861	27.193	36.4928	0.831801	7.39e-07	up
ENSMUSG00000040111.8	Gramd1b	1384.56	2.11244	1.62146	1.87532	3.44004	1.93606	5.33745	0.831758	0.0178632	up
ENSMUSG00000001627.5	Ifrd1	4881.1	6.61917	10.042	19.3184	23.5636	24.019	24.4898	0.830795	0.0399832	up
ENSMUSG00000036779.6	Papd5	1752.86	2.79272	3.76923	3.40108	6.45814	5.74214	7.23951	0.830674	7.96e-08	up
ENSMUSG00000030739.9	Myh14	2740.95	3.25451	3.9243	3.52405	6.34887	8.44324	7.2599	0.830388	0.000118009	up
ENSMUSG00000005087.10	Cd44	1709.98	2.3673	4.08986	2.60223	5.31004	4.43136	10.4092	0.830286	0.0169542	up
ENSMUSG00000005204.5	Senp3	2526.29	8.82612	9.35068	10.0793	19.0099	15.9039	18.8412	0.829484	7.55e-07	up
ENSMUSG00000087370.2	Tmem170b	2718.05	2.77171	2.98314	3.37703	5.83488	5.30717	7.19397	0.829207	1.38e-09	up
ENSMUSG00000032215.8	Rsl24d1	2221.53	12.3065	12.1272	11.5297	24.4906	20.8703	24.6429	0.828594	5.87e-07	up
ENSMUSG00000035615.6	Frmpd1	135.75	0.228808	0.177283	0.211386	0.484797	0.210781	0.676015	0.828201	0.0846442	up
ENSMUSG00000029430.7	Ran	7023.93	23.8167	22.519	24.5742	48.5536	37.8074	56.086	0.82813	1.96e-07	up
ENSMUSG00000026020.2	Nop58	935.046	2.45624	3.02633	3.23469	5.43524	4.74639	7.3839	0.828083	5.1e-06	up
ENSMUSG00000027206.7	Cops2	7278.54	17.8803	26.3663	22.867	43.5548	40.4258	47.2922	0.828034	2.8e-08	up
ENSMUSG00000025439.4	Clns1a	2326.31	13.4196	11.8289	11.882	25.0667	23.6795	25.1536	0.827866	1.09e-05	up
[truncated: 3,709 more rows]
