# Supplementary material for: The paradox of hnRNPK: both absence and excess impair skeletal muscle function in mice
Source: Skelet Muscle. 2025 Aug 7;15:20. doi: 10.1186/s13395-025-00393-3 (PMC12329970; doi:10.1186/s13395-025-00393-3)
Supplement: Supplementary file 3 — Supplementary Material 3 [file 13395_2025_393_MOESM3_ESM.xlsx]

## Sheet: Upregulation
The list of enrichment pathway for upregulated genes between WT and Hnrnpk aKO mice.
GroupID	Category	Term	Description	LogP	Log(q-value)	InTerm_InList	Symbols	InTerm_InList
1_Member	Reactome Gene Sets	R-MMU-8953854	Metabolism of RNA	-72.3453	-68.0846	11651,11810,11837,11991,12181,13204,13681,14109,14113,14791,14884,15387,15388,15481,15507,15511,16785,16898,17149,17420,17463,17749,17975,18141,18226,18458,18789,18949,18983,19052,19069,19166,19167,19170,19171,19172,19173,19175,19179,19185,19192,19899,19921,19933,19934,19943,19946,19982,20042,20055,20085,20090,20103,20104,20116,20220,20227,20384,20462,20595,20630,20637,20639,20641,20643,22121,221…	Akt1,Apobec1,Rplp0,Hnrnpd,Bop1,Dhx15,Eif4a1,Fau,Fbl,Emg1,Gtf2h1,Hnrnpk,Hnrnpl,Hspa8,Hspb1,Hspa1b,Rpsa,Rps2,Magoh,Mnat1,Psmd7,Polr2k,Ncl,Nup50,Nup62,Pabpc1,Papola,Pnn,Cnot7,Ppp2ca,Nup88,Psma2,Psma3,Psmb1,Psmb10,Psmb4,Psmb5,Psmb6,Psmc1,Psmd4,Psme3,Rpl18,Rpl19,Rpl21,Rpl22,Rpl28,Rpl30,Rpl36a,Rps12,Rps16,Rps19,Rps29,Rps5,Rps6,Rps8,Sap18,Sart1,Srsf5,Tra2b,Smn1,Snrpc,Snrnp70,Snrpb2,Snrpd1,Snrpe,Rpl13a,P…	231/582
2_Member	GO Biological Processes	GO:0042254	ribosome biogenesis	-54.2053	-50.4217	11837,12181,12261,13205,14109,14113,14300,14645,14791,16418,16785,17089,17725,18148,18150,18432,18813,19069,19384,19428,19896,20042,20055,20085,20103,20104,20116,20227,22596,27207,28126,30946,50911,52202,52521,52530,52705,54127,54364,55989,56095,56200,57294,57315,57808,59014,59050,60321,64934,65961,66138,66164,66181,66254,66282,66409,66475,66481,66538,66583,66711,66942,67025,67045,67115,67205,672…	Rplp0,Bop1,C1qbp,Ddx3x,Fau,Fbl,Frg1,Glul,Emg1,Eif6,Rpsa,Lyar,mt-Rnr2,Npm1,Npm3,Mybbp1a,Pa2g4,Nup88,Ran,Rasl2-9,Rpl10a,Rps12,Rps16,Rps19,Rps5,Rps6,Rps8,Sart1,Xrcc5,Rps11,Nop16,Abt1,Exosc9,Rbm34,Zfp622,Nhp2,Krr1,Rps28,Rpp30,Nop58,Ftsj3,Ddx21,Rps27,Wdr46,Rpl35a,Rrs1,Nsa2,Wbp11,Pes1,Utp3,Bud23,Nip7,Nop10,Dimt1,Tma16,Rsl1d1,Rps23,Rps21,Rps19bp1,Exosc1,Sbds,Ddx18,Rpl11,Riok2,Rpl14,Utp11,Srfbp1,Rrp15,Me…	143/310
3_Member	Reactome Gene Sets	R-MMU-72766	Translation	-28.5771	-25.5716	11837,13627,13681,13685,14109,14548,16341,16785,16898,18100,18458,19899,19921,19933,19934,19943,19946,19982,20042,20055,20085,20090,20103,20104,20116,22121,22186,26451,26905,27058,27207,27367,27370,27393,27397,27979,54127,55949,56040,56347,57294,57808,64656,64659,65019,66047,66085,66419,66475,66481,66483,67025,67115,67186,67248,67308,67427,67674,67681,67840,67891,67941,68052,68436,73830,75398,756…	Rplp0,Eef1a1,Eif4a1,Eif4ebp1,Fau,Mrps33,Eif3e,Rpsa,Rps2,Mrpl40,Pabpc1,Rpl18,Rpl19,Rpl21,Rpl22,Rpl28,Rpl30,Rpl36a,Rps12,Rps16,Rps19,Rps29,Rps5,Rps6,Rps8,Rpl13a,Uba52,Rpl27a,Eif2s3x,Srp9,Rps11,Rpl3,Rps26,Mrpl39,Mrpl17,Eif3b,Rps28,Eef1b2,Rplp1,Eif3c,Rps27,Rpl35a,Mrps23,Mrps14,Rpl23,Mrpl54,Eif3f,Mrpl11,Rps23,Rps21,Rpl36al,Rpl11,Rpl14,Rplp2,Rpl39,Mrpl46,Rps20,Trmt112,Mrpl18,Mrpl57,Rpl4,Rps27l,Rps13,Rp…	90/224
4_Member	Reactome Gene Sets	R-MMU-8953897	Cellular responses to stimuli	-23.7869	-20.9412	11651,11758,11966,11984,12013,12359,12428,12448,12575,12608,12868,12955,13057,13058,13627,13875,14281,14775,14782,14828,14869,15267,15361,15368,15481,15511,15516,15519,15526,17135,17246,17463,17750,17751,17970,18141,18226,18412,18477,19069,19166,19167,19170,19171,19172,19173,19175,19179,19185,19192,19645,19646,19744,20655,20657,21898,22123,22142,22143,22145,22146,22151,22166,22186,22187,22190,227…	Akt1,Prdx6,Atp6v1b2,Atp6v0c,Bach1,Cat,Ccna2,Ccne2,Cdkn1a,Cebpb,Cox8a,Cryab,Cyba,Cybb,Eef1a1,Erf,Fos,Gpx1,Gsr,Hspa5,Gstp2,H2ac18,Hmga1,Hmox1,Hspa8,Hspa1b,Hsp90ab1,Hsp90aa1,Hspa9,Mafk,Mdm2,Psmd7,Mt2,Mt3,Ncf2,Nup50,Nup62,Sqstm1,Prdx1,Nup88,Psma2,Psma3,Psmb1,Psmb10,Psmb4,Psmb5,Psmb6,Psmc1,Psmd4,Psme3,Rb1,Rbbp4,Rheb,Sod1,Sod3,Tlr4,Psmd3,Tuba1a,Tuba1b,Tuba4a,Tuba1c,Tubb2a,Txn1,Uba52,Ubb,Ubc,Dnajc2,Dnaj…	139/507
5_Member	Reactome Gene Sets	R-MMU-6798695	Neutrophil degranulation	-19.9322	-17.2155	11501,11717,11758,11821,11886,11984,12182,12267,12306,12359,12461,12469,12475,12491,12505,12508,12512,12514,13010,13014,13030,13033,13040,13057,13058,13200,13205,13244,13627,13830,14127,14130,14319,14569,14595,14824,14825,14869,15481,15511,15516,15519,15926,16211,16411,16414,16784,16819,17105,17159,17463,18010,18173,18405,18475,18648,18793,18813,19025,19166,19170,20201,20430,20568,20719,20932,216…	Adam8,Ampd3,Prdx6,Aprt,Asah1,Atp6v0c,Bst1,C3ar1,Anxa2,Cat,Cct2,Cct8,Cd14,Cd36,Cd44,Cd53,Cd63,Cd68,Cst3,Cstb,Ctsb,Ctsd,Ctss,Cyba,Cybb,Ddost,Ddx3x,Degs1,Eef1a1,Stom,Fcer1g,Fcgr2b,Fth1,Gdi2,B4galt1,Grn,Cxcl1,Gstp2,Hspa8,Hspa1b,Hsp90ab1,Hsp90aa1,Idh1,Kpnb1,Itgax,Itgb2,Lamp2,Lcn2,Lyz2,Man2b1,Psmd7,Neu1,Slc11a1,Orm1,Pafah1b2,Pgam1,Plaur,Pa2g4,Ctsa,Psma2,Psmb1,S100a8,Cyfip1,Slpi,Serpinb6a,Surf4,Dynlt1b,…	132/513
6_Member	GO Biological Processes	GO:0022618	protein-RNA complex assembly	-18.5169	-15.8472	11837,12181,12729,12812,14109,15519,16418,16785,17725,20085,20103,20104,20595,20630,20641,20643,22596,26905,27275,28035,30946,50783,53975,54127,56351,56504,56505,57294,59014,66405,66877,66978,67025,67148,67465,67832,67941,67959,68011,68184,68219,68995,69878,69902,75062,75617,78688,81898,98985,108143,110816,110954,212880,216766,217011,217869,234344,235036,239528,268449,320632,328110,100503670,1026…	Rplp0,Bop1,Clns1a,Coil,Fau,Hsp90aa1,Eif6,Rpsa,mt-Rnr2,Rps19,Rps5,Rps6,Smn1,Snrpc,Snrpd1,Snrpe,Xrcc5,Eif2s3x,Nufip1,Usp39,Abt1,Lsm4,Ddx20,Rps28,Ptges3,Srpk3,Ruvbl1,Rps27,Rrs1,Mcts2,Crnkl1,Luc7l,Rpl11,Ramac,Sf3a1,Brix1,Rps27l,Puf60,Snrpg,Denr,Nudt21,Mcts1,Snrpf,Mrto4,Sf3a3,Rps25,Nol3,Sf3b1,Clp1,Taf9,Pwp2,Rpl10,Ddx46,Gemin5,Nle1,Eif5,Naf1,Ppan,Ago2,Rpl23a,Snrnp200,Prpf39,Rpl5,Snrpert,Rps6-ps4	65/176
7_Member	GO Biological Processes	GO:0042273	ribosomal large subunit biogenesis	-17.4763	-14.9638	11837,12181,16418,17725,18148,19896,28126,52202,52521,52530,56095,57808,59014,59050,64934,66164,66282,66409,66942,67025,67115,67223,67832,67920,67949,68083,69237,69902,70285,74035,107071,110954,207932,217011,225215,231452,235036,268449,100503670	Rplp0,Bop1,Eif6,mt-Rnr2,Npm1,Rpl10a,Nop16,Rbm34,Zfp622,Nhp2,Ftsj3,Rpl35a,Rrs1,Nsa2,Pes1,Nip7,Tma16,Rsl1d1,Ddx18,Rpl11,Rpl14,Rrp15,Brix1,Mak16,Nifk,Pak1ip1,Gtpbp4,Mrto4,Rpf1,Nol9,Wdr74,Rpl10,Urb1,Nle1,Rsl24d1,Sdad1,Ppan,Rpl23a,Rpl5	39/75
8_Member	GO Biological Processes	GO:0030163	protein catabolic process	-15.813	-13.5208	11651,11816,11865,12005,12367,12380,12759,13030,13033,13039,13040,13194,13198,13803,14109,14466,14794,14824,14828,15481,16172,16784,16835,17246,17381,17463,17772,18104,18412,18786,19141,19166,19167,19170,19171,19172,19173,19175,19179,19185,19359,19820,20437,20438,20439,20844,21929,22123,22186,22187,22190,22213,22223,23830,23996,23997,26440,26441,26442,26443,26444,26445,26446,26572,26889,27060,273…	Akt1,Apoe,Bmal1,Axin1,Casp3,Cast,Clu,Ctsb,Ctsd,Ctsl,Ctss,Ddb1,Ddit3,Enc1,Fau,Gba1,Spsb2,Grn,Hspa5,Hspa8,Il17ra,Lamp2,Ldlr,Mdm2,Mmp12,Psmd7,Mtm1,Nqo1,Sqstm1,Plaa,Lgmn,Psma2,Psma3,Psmb1,Psmb10,Psmb4,Psmb5,Psmb6,Psmc1,Psmd4,Rad23b,Rlim,Siah1a,Siah1b,Siah2,Stam,Tnfaip3,Psmd3,Uba52,Ubb,Ubc,Ube2g2,Uchl1,Capn10,Psmc4,Psmd13,Psma1,Psma4,Psma5,Psma6,Psma7,Psmb2,Psmb3,Cops3,Cln8,Tcirg1,Dnajb9,Fbxl6,Fbxo8,F…	159/739
9_Member	CORUM	CORUM:3047	Parvulin-associated pre-rRNP complex	-13.8231	-11.6628	11837,12181,12607,14113,17975,18432,19899,19921,19933,20104,20116,22121,22154,27367,55989,56095,56200,59014,64934,66942,67115,67891,67949,69237,69902,76808,228889,100503670	Rplp0,Bop1,Cebpz,Fbl,Ncl,Mybbp1a,Rpl18,Rpl19,Rpl21,Rps6,Rps8,Rpl13a,Tubb5,Rpl3,Nop58,Ftsj3,Ddx21,Rrs1,Pes1,Ddx18,Rpl14,Rpl4,Nifk,Gtpbp4,Mrto4,Rpl18a,Ddx27,Rpl5	28/50
10_Member	Reactome Gene Sets	R-MMU-3700989	Transcriptional Regulation by TP53	-12.3203	-10.221	11651,12028,12227,12428,12448,12534,12575,12868,13000,13163,13197,13716,14782,14884,15257,16009,17246,17420,17749,18148,18477,18607,18983,19052,19079,19352,19646,19744,20833,20922,21399,22061,22166,22186,22187,22190,22631,23942,24074,24075,24116,27354,52846,54170,55948,60599,66359,66420,66491,67655,67673,67710,68033,68240,68776,69260,69802,69833,72151,74747,78294,78783,105787,107951,108099,108143…	Akt1,Bax,Btg2,Ccna2,Ccne2,Cdk1,Cdkn1a,Cox8a,Csnk2a2,Daxx,Gadd45a,Ell,Gsr,Gtf2h1,Hipk1,Igfbp3,Mdm2,Mnat1,Polr2k,Npm1,Prdx1,Pdpk1,Cnot7,Ppp2ca,Prkab1,Rabggtb,Rbbp4,Rheb,Ssrp1,Supt4a,Tcea1,Trp63,Txn1,Uba52,Ubb,Ubc,Ywhaz,Mta2,Taf7,Taf10,Nelfa,Nbn,Cnot11,Rragc,Sfn,Trp53inp1,Cox20,Polr2e,Polr2l,Ctdp1,Elob,Polr2g,Cox19,Rpa3,Taf11,Ing2,Cox11,Polr2f,Rfc5,Ddit4,Rps27a,Brpf1,Prkaa1,Cdk9,Prkag2,Taf9,E2f8,Ehm…	76/288
11_Member	GO Biological Processes	GO:0043065	positive regulation of apoptotic process	-10.917	-8.86045	11501,11535,11606,11651,11910,11911,11938,12015,12018,12028,12042,12045,12048,12122,12125,12226,12257,12261,12367,12505,12759,13033,13039,13040,13078,13144,13163,13197,13198,13205,13244,13653,14082,14184,14373,14419,14595,14824,15368,15468,15510,16007,16009,16331,16798,16819,16852,17000,17691,17869,17872,17970,18104,18198,18432,18742,19045,19255,19712,20104,20201,20220,20437,20438,20612,20655,206…	Adam8,Adm,Agt,Akt1,Atf3,Atf4,Atp2a2,Bad,Bak1,Bax,Bcl10,Bcl2a1b,Bcl2l1,Bid,Bcl2l11,Btg1,Tspo,C1qbp,Casp3,Cd44,Clu,Ctsd,Ctsl,Ctss,Cyp1b1,Dapk3,Daxx,Gadd45a,Ddit3,Ddx3x,Degs1,Egr1,Fadd,Fgfr3,G0s2,Gal,B4galt1,Grn,Hmox1,Prmt2,Hspd1,Ccn1,Igfbp3,Inpp5d,Lats1,Lcn2,Lgals1,Ltbr,Sik1,Myc,Ppp1r15a,Ncf2,Nqo1,Musk,Mybbp1a,Pitx3,Ppp1ca,Ptpn2,Rest,Rps6,S100a8,Sap18,Siah1a,Siah1b,Siglec1,Sod1,Sox4,Tgfbr1,Tgm2,Thb…	131/651
12_Member	GO Biological Processes	GO:2001233	regulation of apoptotic signaling pathway	-11.081	-9.02175	11606,11651,11740,11910,11911,12015,12018,12028,12042,12048,12050,12122,12125,12505,12759,12913,13039,13040,13043,13051,13144,13163,13198,13205,13806,14082,14130,14373,14630,14775,14869,15368,15387,15507,16151,16854,16905,17000,17246,17869,18787,18793,19045,19099,19192,19246,19255,19645,20201,20437,20438,20439,20612,20655,21812,21825,21898,21929,21987,22061,22070,22187,26941,26943,27279,50755,509…	Agt,Akt1,Slc25a5,Atf3,Atf4,Bad,Bak1,Bax,Bcl10,Bcl2l1,Bcl2l2,Bid,Bcl2l11,Cd44,Clu,Creb3,Ctsl,Ctss,Cttn,Cx3cr1,Dapk3,Daxx,Ddit3,Ddx3x,Eno1,Fadd,Fcgr2b,G0s2,Gclm,Gpx1,Gstp2,Hmox1,Hnrnpk,Hspb1,Ikbkg,Lgals3,Lmna,Ltbr,Mdm2,Myc,Serpine1,Plaur,Ppp1ca,Mapk8ip1,Psme3,Ptpn1,Ptpn2,Rb1,S100a8,Siah1a,Siah1b,Siah2,Siglec1,Sod1,Tgfbr1,Thbs1,Tlr4,Tnfaip3,Tpd52l1,Trp63,Tpt1,Ubb,Nherf1,Serinc3,Tnfrsf12a,Fbh1,Pdcd7,…	98/436
13_Member	GO Biological Processes	GO:0031396	regulation of protein ubiquitination	-10.8243	-8.77048	11651,11799,12005,12042,12070,12257,12328,13163,13205,14184,14828,15519,16792,16898,18148,18230,18412,18570,18786,19716,20439,20677,20698,21812,21929,22187,24064,54354,55982,56424,56486,65019,66245,66412,66647,67025,67245,68098,69216,69237,72330,72400,76273,77891,99982,105193,106021,106052,107995,108705,192656,208650,216869,225896,228775,232341,268373,406217,100503670	Akt1,Birc5,Axin1,Bcl10,Bex3,Tspo,Caml,Daxx,Ddx3x,Fgfr3,Hspa5,Hsp90aa1,Laptm5,Rps2,Npm1,Nxn,Sqstm1,Pdcd6,Plaa,Bex1,Siah2,Sox4,Sphk1,Tgfbr1,Tnfaip3,Ubb,Spry2,Rassf5,Paxip1,Stub1,Gabarap,Rpl23,Hspbp1,Arrdc4,Nsmce3,Rpl11,Peli1,Rchy1,Svbp,Gtpbp4,Klhl40,Pinx1,Ndfip2,Ube2s,Kdm1a,Nhlrc1,Topors,Fbxo4,Cdc20,Pttg1ip,Ripk2,Cblb,Arrb2,Ubxn1,Trib3,Wnk1,Ppia,Bex4,Rpl5	59/211
14_Member	GO Biological Processes	GO:0033365	protein localization to organelle	-10.6924	-8.64388	11606,11651,11781,11845,11865,12028,12122,12257,12328,12514,12534,12575,12615,12759,12953,13163,13175,13198,13205,14312,14828,15239,15275,15481,15510,15519,15525,16154,16211,16784,16792,16905,17246,17381,17713,17872,18035,18141,18226,18412,18711,18747,19069,19338,19357,19384,19428,19645,19881,20610,20682,20823,20844,20848,20963,21376,21854,21929,22166,22218,22590,22631,23950,27008,27058,27060,300…	Agt,Akt1,Ap4m1,Arf6,Bmal1,Bax,Bid,Tspo,Caml,Cd68,Cdk1,Cdkn1a,Cenpa,Clu,Cry2,Daxx,Dclk1,Ddit3,Ddx3x,Brd2,Hspa5,Hgs,Hk1,Hspa8,Hspd1,Hsp90aa1,Hspa4,Il10ra,Kpnb1,Lamp2,Laptm5,Lmna,Mdm2,Mmp12,Grpel1,Ppp1r15a,Nfkbia,Nup50,Nup62,Sqstm1,Pikfyve,Prkaca,Nup88,Rab33b,Rad21,Ran,Rasl2-9,Rb1,Rom1,Sumo3,Sox9,Ssb,Stam,Stat3,Syk,Tbrg1,Timm17a,Tnfaip3,Txn1,Sumo1,Xpa,Ywhaz,Dnajb6,Micall1,Srp9,Tcirg1,Timm13,Timm8a1,…	148/770
15_Member	GO Biological Processes	GO:0051338	regulation of transferase activity	-9.81358	-7.78842	11606,11651,11816,11991,12005,12015,12367,12391,12428,12448,12452,12461,12575,12577,12978,13163,13167,13197,13205,13627,13867,14184,14186,14466,14727,14728,14869,15239,15259,15312,15507,15516,15519,16007,16600,16798,16898,17289,17420,17751,17869,18148,18173,18198,18226,18706,18712,19052,19246,19255,19645,20655,20963,21454,21825,21898,21929,21987,22034,22196,22223,22248,22596,22695,23825,23991,240…	Agt,Akt1,Apoe,Hnrnpd,Axin1,Bad,Casp3,Cav3,Ccna2,Ccne2,Ccng2,Cct2,Cdkn1a,Cdkn1c,Csf1r,Daxx,Dbi,Gadd45a,Ddx3x,Eef1a1,Erbb3,Fgfr3,Fgfr4,Gba1,Lilrb4b,Lilrb4a,Gstp2,Hgs,Hipk3,Hmgn1,Hspb1,Hsp90ab1,Hsp90aa1,Ccn1,Klf4,Lats1,Rps2,Mertk,Mnat1,Mt3,Myc,Npm1,Slc11a1,Musk,Nup62,Pik3ca,Pim1,Ppp2ca,Ptpn1,Ptpn2,Rb1,Sod1,Syk,Tcp1,Thbs1,Tlr4,Tnfaip3,Tpd52l1,Traf6,Ube2i,Uchl1,Unc119,Xrcc5,Zfp36,Banf1,Cib1,Spry2,Taf7…	135/702
16_Member	GO Biological Processes	GO:0031329	regulation of cellular catabolic process	-9.69035	-7.67021	11501,11651,11740,11792,11810,11816,11991,12028,12122,12125,12193,12227,12257,12306,12683,12696,12795,13043,13167,13198,15368,15384,15926,16009,16151,16154,16418,16792,16835,17149,17425,17751,17772,17869,17874,17928,18145,18148,18173,18412,18458,18475,18550,18747,18983,19025,19052,19246,20539,20556,20848,21428,21857,21929,22040,22590,22695,23879,28114,29810,50721,50911,51800,51810,52502,52639,541…	Adam8,Akt1,Slc25a5,Apex1,Apobec1,Apoe,Hnrnpd,Bax,Bid,Bcl2l11,Zfp36l2,Btg2,Tspo,Anxa2,Cidea,Cirbp,Plk3,Cttn,Dbi,Ddit3,Hmox1,Hnrnpab,Idh1,Igfbp3,Ikbkg,Il10ra,Eif6,Laptm5,Ldlr,Magoh,Foxk1,Mt3,Mtm1,Myc,Myd88,Myog,Npc1,Npm1,Slc11a1,Sqstm1,Pabpc1,Pafah1b2,Furin,Prkaca,Cnot7,Ctsa,Ppp2ca,Ptpn1,Slc7a5,Slfn2,Stat3,Mlx,Timp1,Tnfaip3,Trex1,Xpa,Zfp36,Fxr2,Nsun2,Bag3,Sirt6,Exosc9,Bok,Hnrnpu,Carhsp1,Wipi1,Rragc…	126/644
17_Member	GO Biological Processes	GO:0006457	protein folding	-8.86792	-6.8673	12461,12462,12466,12469,12759,12955,14828,15481,15507,15510,15511,15516,15519,15525,15526,15528,17713,18158,18637,21371,21454,22791,23950,30931,50497,52653,54673,56351,56424,56445,56612,66411,67285,67738,67838,68833,69253,72170,72726,73316,104009,109054,110920,193740,268373,270166,272589	Cct2,Cct3,Cct6a,Cct8,Clu,Cryab,Hspa5,Hspa8,Hspb1,Hspd1,Hspa1b,Hsp90ab1,Hsp90aa1,Hspa4,Hspa9,Hspe1,Grpel1,Nppb,Pfdn2,Tbca,Tcp1,Dnajc2,Dnajb6,Tor1a,Hspa14,Nudcd2,Sh3glb1,Ptges3,Stub1,Dnaja2,Pfdn5,Tbcb,Cwc27,Ppid,Dnajb11,Pdcl3,Hspb2,Chchd4,Tbcc,Calr3,Qsox1,Pfdn4,Hspa13,Hspa1a,Ppia,Clpx,Tbcel	47/167
18_Member	GO Biological Processes	GO:0061024	membrane organization	-8.71627	-6.72275	11443,11501,11651,11740,11750,11777,11816,11938,11981,12015,12018,12028,12048,12050,12122,12125,12328,12391,12759,12767,13244,14127,14129,14130,14131,14251,15239,15519,15525,16409,16414,16792,16905,17869,18145,18198,18457,18570,18711,19332,20194,20288,20655,20848,21648,21825,22234,22320,23825,24052,26889,26941,27008,29816,30055,30059,30931,30948,30960,51800,53331,53333,53334,54194,54673,56217,562…	Chrnb1,Adam8,Akt1,Slc25a5,Anxa7,Ap3s1,Apoe,Atp2a2,Atp9a,Bad,Bak1,Bax,Bcl2l1,Bcl2l2,Bid,Bcl2l11,Caml,Cav3,Clu,Cxcr4,Degs1,Fcer1g,Fcgr1,Fcgr2b,Fcgr3,Flot1,Hgs,Hsp90aa1,Hspa4,Itgam,Itgb2,Laptm5,Lmna,Myc,Npc1,Musk,Bloc1s6,Pdcd6,Pikfyve,Rab20,S100a10,Msr1,Sod1,Stat3,Dynlt1b,Thbs1,Ugcg,Vamp8,Banf1,Sgcd,Cln8,Nherf1,Micall1,Hip1r,Timm13,Timm10,Tor1a,Bin1,Vapa,Bok,Stx7,Tomm40,Gosr1,Akap8l,Sh3glb1,Pals1,Ar…	130/694
19_Member	GO Biological Processes	GO:0065004	protein-DNA complex assembly	-8.51068	-6.52415	12615,13163,13486,14312,15077,18148,19365,19646,20682,20833,24074,24075,27221,50708,52808,53605,56086,59001,66172,66929,66999,67177,67279,67381,67628,68776,69790,69792,75613,80509,80859,83602,93762,94112,101612,107435,108143,192191,217578,225895,229906,235459,319149,319944,404634	Cenpa,Daxx,Dr1,Brd2,H3c14,Npm1,Rad52,Rbbp4,Sox9,Ssrp1,Taf7,Taf10,Chaf1a,H1f2,Tspyl2,Nap1l1,Set,Pole3,Med11,Asf1b,Med28,Cdt1,Med31,Med4,Anp32b,Taf11,Med30,Med6,Med25,Med8,Nfkbiz,Gtf2a1,Smarca5,Med15,Grwd1,Hat1,Taf9,Med9,Baz1a,Taf6l,Gtf2b,Gtf2a2,H3c4,Taf2,Macroh2a2	45/160
20_Member	KEGG Pathway	mmu05132	Salmonella infection - Mus musculus (house mouse)	-8.49613	-6.5119	11651,11845,12018,12028,12306,12367,12475,12675,14082,14281,15516,15519,16151,16573,16593,17869,17874,17907,18035,18643,18706,19158,20194,20430,21414,21648,21898,22034,22142,22143,22145,22146,22151,22154,22166,56378,56382,66395,66713,66724,66824,67268,67951,68089,68724,71732,73710,74117,74769,76709,105504,105855,192656,213575,227613,235661,271457,100040531,100040563,100041194,100310872	Akt1,Arf6,Bak1,Bax,Anxa2,Casp3,Cd14,Chuk,Fadd,Fos,Hsp90ab1,Hsp90aa1,Ikbkg,Kif5b,Klc1,Myc,Myd88,Mylpf,Nfkbia,Pfn1,Pik3ca,Cyth2,S100a10,Cyfip1,Tcf7,Dynlt1b,Tlr4,Traf6,Tuba1a,Tuba1b,Tuba4a,Tuba1c,Tubb2a,Tubb5,Txn1,Arpc3,Rab9,Ahnak,Actr2,Tab3,Pycard,Myl12a,Tubb6,Arpc4,Arl8a,Vps11,Tubb2b,Actr3,Pik3cb,Arpc2,Exoc5,Nckap1l,Ripk2,Dync2li1,Tubb4b,Dync1li1,Rab5a,Dynlt1f,Dynlt1c,Ahnak2,Dynlt1a	61/251

## Sheet: Downregulation
The list of enrichment pathway for downregulated genes between WT and Hnrnpk aKO mice.
GroupID	Category	Term	Description	LogP	Log(q-value)	InTerm_InList	Symbols	InTerm_InList
1_Member	KEGG Pathway	mmu04820	Cytoskeleton in muscle cells - Mus musculus (house mouse)	-26.1979	-21.9372	11468,11474,11603,11735,11931,11932,12335,12715,12825,12826,12827,12831,12832,12833,12834,12835,12842,12843,12845,13179,13405,13717,13808,14118,14199,14201,14268,15529,15530,16401,16403,16420,17879,17880,17882,17884,17885,17886,17897,17901,17929,17930,17996,18073,18074,20650,20740,20742,20969,20970,21826,21827,21916,21953,21957,22003,22004,22138,24131,30794,50874,53867,58522,58916,59011,67399,705…	Actg2,Actn3,Agrn,Ank3,Atp1b1,Atp1b2,Capn3,Ckm,Col3a1,Col4a1,Col4a2,Col5a1,Col5a2,Col6a1,Col6a2,Col6a3,Col1a1,Col1a2,Comp,Dcn,Dmd,Eln,Eno3,Fbn1,Fhl1,Fhl3,Fn1,Sdc2,Hspg2,Itga4,Itga6,Itgb6,Myh1,Myh11,Myh2,Myh4,Myh8,Myh9,Myl3,Myl1,Myom1,Myom2,Neb,Nid1,Nid2,Sntb2,Sptan1,Sptbn1,Sdc1,Sdc3,Thbs2,Thbs3,Tmod1,Tnni2,Tnnt3,Tpm1,Tpm2,Ttn,Ldb3,Pdlim4,Tmod4,Col5a3,Trim54,Myot,Myoz1,Pdlim7,Tln2,Daam2,Sun1,Ankrd2…	92/229
2_Member	GO Biological Processes	GO:0030198	extracellular matrix organization	-20.9752	-17.0654	11787,11803,11804,12389,12390,12406,12818,12819,12822,12825,12826,12827,12831,12832,12833,12837,12842,12843,12845,13717,13805,14114,14230,14268,14453,14758,15530,16777,16779,16949,16950,17181,17228,17387,17388,17390,17880,18073,18214,18451,18858,19288,20319,21808,22370,23794,23876,26427,26561,30806,53867,56401,56429,56693,57764,58859,64074,67896,69675,69700,71602,72043,74199,76293,78892,81877,943…	Apbb2,Aplp1,Aplp2,Cav1,Cav2,Serpinh1,Col14a1,Col15a1,Col18a1,Col3a1,Col4a1,Col4a2,Col5a1,Col5a2,Col6a1,Col8a1,Col1a1,Col1a2,Comp,Eln,Eng,Fbln1,Fkbp10,Fn1,Gas2,Gpm6b,Hspg2,Lamb1,Lamb2,Loxl1,Loxl3,Matn2,Cma1,Mmp14,Mmp15,Mmp2,Myh11,Nid1,Ddr2,P4ha1,Pmp22,Ptx3,Sfrp2,Tgfb2,Vtn,Adamts5,Fbln5,Creb3l1,Mmp23,Adamts8,Col5a3,P3h1,Dpt,Crtap,Ntn4,Efemp2,Smoc2,Ccdc80,Pxdn,Col22a1,Myo1e,Sulf2,Vit,Mfap4,Crispld2,…	95/278
3_Member	Reactome Gene Sets	R-MMU-397014	Muscle contraction	-16.0405	-12.5579	11468,11474,11475,11669,11931,11932,11937,12295,12313,12314,12315,12322,12323,12325,12372,13405,16438,16439,16493,16514,16515,17178,17380,17885,17897,17901,17996,18125,18160,18821,20190,20541,20928,21916,21953,21957,22003,22004,50874,53313,54195,54378,56188,60596,76757,93689,98660,98932,100986,104158,109552,109700,110893,230103,233199,242202,320707,326618,381290	Actg2,Actn3,Acta2,Aldh2,Atp1b1,Atp1b2,Atp2a1,Cacnb1,Calm1,Calm2,Calm3,Camk2a,Camk2b,Camk2g,Casq1,Dmd,Itpr1,Itpr2,Kcna5,Kcnj11,Kcnj12,Fxyd3,Mme,Myh8,Myl3,Myl1,Neb,Nos1,Npr1,Pln,Ryr1,Slc8a1,Abcc9,Tmod1,Tnni2,Tnnt3,Tpm1,Tpm2,Tmod4,Atp2a3,Gucy1b1,Cacng6,Fxyd1,Gucy1a1,Trdn,Lmod1,Atp1a2,Myl9,Akap9,Ces1d,Sri,Itga1,Slc8a3,Npr2,Mybpc2,Pde5a,Atp2b3,Tpm4,Atp2b4	59/153
4_Member	GO Biological Processes	GO:0001944	vasculature development	-15.6706	-12.2551	11482,11537,11600,11607,11622,11826,12215,12389,12562,12662,12822,12825,12826,12827,12831,12837,12842,12843,12845,13617,13642,13666,13713,13805,13809,13819,13846,14089,14230,14257,14268,14370,14609,14612,14613,14734,15200,15370,15530,16000,16449,16523,16542,16775,17168,17286,17390,17886,18018,18121,18127,18131,18132,18186,18187,18194,18212,18590,18591,18596,18605,18613,18750,18760,18763,18764,187…	Acvrl1,Cfd,Angpt1,Agtr1a,Ahr,Aqp1,Bsg,Cav1,Cdh5,Chm,Col18a1,Col3a1,Col4a1,Col4a2,Col5a1,Col8a1,Col1a1,Col1a2,Comp,Ednra,Efnb2,Eif2ak3,Elk3,Eng,Enpep,Epas1,Ephb4,Fap,Fkbp10,Flt4,Fn1,Fzd8,Gja1,Gja4,Gja5,Gpc3,Hbegf,Nr4a1,Hspg2,Igf1,Jag1,Kcnj8,Kdr,Lama4,Nprl3,Meox2,Mmp2,Myh9,Nfatc1,Nog,Nos3,Notch3,Notch4,Nrp1,Nrp2,Nsdhl,Ntrk2,Pdgfa,Pdgfb,Pdgfrb,Enpp1,Pecam1,Prkca,Prkd1,Pkd1,Pkd2,Plcd1,Prrx1,Ppp3cb,Pt…	148/616
5_Member	GO Biological Processes	GO:0030029	actin filament-based process	-14.6997	-11.3421	11350,11474,11826,11856,12053,12293,12335,12372,12633,12797,12798,12922,13717,13822,13824,14086,14107,14178,14201,14453,14613,16456,16493,16523,17118,17880,17882,17885,17886,17912,17920,17929,17930,17974,17996,18016,18590,18591,18596,18645,18858,19201,20266,20292,20377,20416,20474,20740,20741,20742,20928,20947,21346,21872,21916,21957,22003,22004,22138,22240,24131,29856,30794,50768,50874,50932,541…	Abl1,Actn3,Aqp1,Arhgap6,Bcl6,Cacna2d1,Capn3,Casq1,Cflar,Cnn1,Cnn2,Crhr2,Eln,Epb41l2,Epb41l4a,Fscn1,Fat1,Fgf7,Fhl3,Gas2,Gja5,F11r,Kcna5,Kcnj8,Marcks,Myh11,Myh2,Myh8,Myh9,Myo1b,Myo6,Myom1,Myom2,Nck2,Neb,Nf2,Pdgfa,Pdgfb,Pdgfrb,Pfn2,Pmp22,Pstpip2,Scn1b,Ccl11,Sfrp1,Shc1,Six4,Sptan1,Sptb,Sptbn1,Abcc9,Swap70,Tagln2,Tjp1,Tmod1,Tnnt3,Tpm1,Tpm2,Ttn,Dpysl3,Ldb3,Smtn,Pdlim4,Dlc1,Tmod4,Mink1,Arhgef7,Arhgef5,P…	140/585
6_Member	GO Biological Processes	GO:0061061	muscle structure development	-14.5888	-11.2824	11474,11537,11600,11790,12023,12180,12292,12335,12372,12389,12390,12633,12804,12825,12833,12845,12922,13405,13549,13617,13717,13805,13819,14199,14362,15370,16000,16011,16523,16716,17069,17286,17295,17306,17700,17701,17880,17886,17897,17929,17930,17996,18007,18121,18205,18591,18596,18858,19056,19221,20190,20429,20474,20541,20969,21407,21808,21821,21916,21957,22003,22138,22160,22288,22339,22417,224…	Actn3,Cfd,Angpt1,Speg,Barx2,Smyd1,Cacna1s,Capn3,Casq1,Cav1,Cav2,Cflar,Cntfr,Col3a1,Col6a1,Comp,Crhr2,Dmd,Dyrk1b,Ednra,Eln,Eng,Epas1,Fhl1,Fzd1,Nr4a1,Igf1,Igfbp5,Kcnj8,Ky,Ly6e,Meox2,Met,Sypl2,Mstn,Msx1,Myh11,Myh9,Myl3,Myom1,Myom2,Neb,Neo1,Nog,Ntf3,Pdgfb,Pdgfrb,Pmp22,Ppp3cb,Ptgfrn,Ryr1,Shox2,Six4,Slc8a1,Sdc1,Tcf15,Tgfb2,Ift88,Tmod1,Tnnt3,Tpm1,Ttn,Twist1,Utrn,Vegfa,Wnt4,Wnt5a,Adamts5,Aplnr,Ldb3,Pdlim…	135/558
7_Member	GO Biological Processes	GO:0007507	heart development	-13.9167	-10.7352	11479,11482,11600,11607,11622,11790,11920,12160,12180,12369,12576,12818,12825,12831,12833,13543,13544,13617,13717,13805,13846,14013,14118,14268,14362,14609,14613,14734,14936,15530,16401,16449,16468,16514,16523,16542,17069,17127,17168,17189,17295,17306,17390,17701,17880,17897,17996,18018,18121,18127,18186,18187,18591,18596,18605,18763,18764,18821,19056,20112,20190,20319,20348,20416,20429,20520,205…	Acvr1b,Acvrl1,Angpt1,Agtr1a,Ahr,Speg,Atm,Bmp5,Smyd1,Casp7,Cdkn1b,Col14a1,Col3a1,Col5a1,Col6a1,Dvl2,Dvl3,Ednra,Eln,Eng,Ephb4,Mecom,Fbn1,Fn1,Fzd1,Gja1,Gja5,Gpc3,Gys1,Hspg2,Itga4,Jag1,Jarid2,Kcnj11,Kcnj8,Kdr,Ly6e,Smad3,Nprl3,Mb,Met,Sypl2,Mmp2,Msx1,Myh11,Myl3,Neb,Nfatc1,Nog,Nos3,Nrp1,Nrp2,Pdgfb,Pdgfrb,Enpp1,Pkd1,Pkd2,Pln,Ppp3cb,Rps6ka2,Ryr1,Sfrp2,Sema3c,Shc1,Shox2,Slc22a5,Slc8a1,Snai2,Sod2,Sox18,Abcc…	143/615
8_Member	GO Biological Processes	GO:0003012	muscle system process	-13.1761	-10.086	11448,11474,11475,11555,11787,11835,11931,11937,12292,12293,12494,12633,12723,12833,12845,13405,13617,14613,16000,16493,16523,17295,17540,17879,17880,17882,17884,17885,17897,17901,17926,17929,17930,18125,18127,18441,19091,20190,20266,20541,20928,21844,21916,21953,21957,22003,22004,22138,26399,50874,59011,60596,65256,66826,72043,74492,83814,93689,107589,109272,109676,140781,226594,227753,228785,22…	Chrne,Actn3,Acta2,Adrb2,Apbb2,Ar,Atp1b1,Atp2a1,Cacna1s,Cacna2d1,Cd38,Cflar,Clcn1,Col6a1,Comp,Dmd,Ednra,Gja5,Igf1,Kcna5,Kcnj8,Met,Irag1,Myh1,Myh11,Myh2,Myh4,Myh8,Myl3,Myl1,Myoc,Myom1,Myom2,Nos1,Nos3,P2ry1,Prkg1,Ryr1,Scn1b,Slc8a1,Abcc9,Tiam1,Tmod1,Tnni2,Tnnt3,Tpm1,Tpm2,Ttn,Map2k6,Tmod4,Myoz1,Gucy1a1,Asb2,Tafazzin,Sulf2,Kbtbd13,Nedd4l,Lmod1,Mylk,Mybpc1,Ank2,Myh7,Rcsd1,Gsn,Mylk2,Rap1gds1,Mybpc2,Synm,…	78/266
9_Member	GO Biological Processes	GO:0055086	nucleobase-containing small molecule metabolic process	-13.1706	-10.086	11512,11515,11534,11545,11564,11565,11666,11931,11951,11957,12183,12497,12499,12799,12833,13808,14104,14261,14555,14571,14583,14732,15277,15929,16832,17436,17850,17855,17885,17995,18115,18160,18293,18563,18573,18577,18605,18640,18642,18746,18950,19335,20133,22169,22247,23962,23971,23972,26568,27369,50798,54128,54195,56248,56409,56451,56749,57295,57320,59027,60525,60596,64451,66043,66108,66355,663…	Adcy6,Adcy9,Adk,Parp1,Adsl,Adss1,Abcd1,Atp1b1,Atp5mc1,Atp5pf,Bpgm,Entpd6,Entpd5,Cnp,Col6a1,Eno3,Fasn,Fmo1,Gpd1,Gpd2,Gfpt1,Gpam,Hk2,Idh3g,Ldhb,Me1,Mmut,Mvk,Myh8,Ndufv1,Nnt,Npr1,Ogdh,Pcx,Pde1a,Pde4a,Enpp1,Pfkfb2,Pfkm,Pkm,Pnp,Rab23,Rrm1,Cmpk2,Umps,Oasl2,Papss1,Papss2,Slc27a3,Dguok,Gne,Pmm2,Gucy1b1,Ak3,Nudt3,Suclg1,Dhodh,Icmt,Park7,Nampt,Acss2,Gucy1a1,Dip2a,Atp5f1d,Ndufa9,Gmpr,Ndufc1,Nudt2,Rpe,Pgm2,L…	132/563
10_Member	Reactome Gene Sets	R-MMU-1474290	Collagen formation	-12.1644	-9.15898	12153,12406,12818,12819,12822,12825,12826,12827,12831,12832,12833,12834,12837,12842,12843,14789,16949,16950,18451,18542,18822,26432,53867,69675,69700,76477,94352,107581,213945,216725,237759,269132,329941	Bmp1,Serpinh1,Col14a1,Col15a1,Col18a1,Col3a1,Col4a1,Col4a2,Col5a1,Col5a2,Col6a1,Col6a2,Col8a1,Col1a1,Col1a2,P3h3,Loxl1,Loxl3,P4ha1,Pcolce,Plod1,Plod2,Col5a3,Pxdn,Col22a1,Pcolce2,Loxl2,Col16a1,Col28a1,Adamts2,Col23a1,Colgalt2,Col8a2	33/70
11_Member	GO Biological Processes	GO:0003013	circulatory system process	-11.3439	-8.41495	11350,11475,11482,11512,11540,11555,11600,11607,11622,11754,11835,11931,11957,12161,12293,12389,12494,12562,12741,12843,12845,12873,12922,13405,13617,13805,13809,13850,14247,14609,14613,14815,16401,16456,16493,16523,16542,16612,17127,17227,17250,17295,17390,17540,17897,17901,18125,18126,18127,18160,18441,18442,18591,18669,18671,18797,18821,19091,19245,19274,20112,20266,20416,20502,20514,20520,205…	Abl1,Acta2,Acvrl1,Adcy6,Adora2a,Adrb2,Angpt1,Agtr1a,Ahr,Aoc3,Ar,Atp1b1,Atp5pf,Bmp6,Cacna2d1,Cav1,Cd38,Cdh5,Cldn5,Col1a2,Comp,Cpa3,Crhr2,Dmd,Ednra,Eng,Enpep,Ephx2,Fli1,Gja1,Gja5,Nr3c1,Itga4,F11r,Kcna5,Kcnj8,Kdr,Klk1,Smad3,Mcpt4,Abcc1,Met,Mmp2,Irag1,Myl3,Myl1,Nos1,Nos2,Nos3,Npr1,P2ry1,P2ry2,Pdgfb,Abcb1b,Abcb1a,Plcb3,Pln,Prkg1,Ptp4a3,Ptprm,Rps6ka2,Scn1b,Shc1,Slc16a2,Slc1a5,Slc22a5,Slc8a1,Sod2,Abcc9,…	114/488
12_Member	GO Biological Processes	GO:0030335	positive regulation of cell migration	-10.5309	-7.70159	11350,11475,11479,11600,11745,11754,11826,11920,11980,12215,12339,12389,12562,12737,12822,12842,12877,12977,13143,13617,14107,14114,14178,14257,14268,15200,16000,16011,16367,16401,16403,16452,16542,16777,16859,17127,17188,17250,17295,17311,17387,17390,17700,17926,18127,18186,18205,18214,18222,18442,18590,18591,18596,18606,18613,18704,18750,18754,18760,18806,18829,19242,20292,20315,20348,20356,203…	Abl1,Acta2,Acvr1b,Angpt1,Anxa3,Aoc3,Aqp1,Atm,Atp8a1,Bsg,Capn7,Cav1,Cdh5,Cldn1,Col18a1,Col1a1,Cpeb1,Csf1,Dapk2,Ednra,Fat1,Fbln1,Fgf7,Flt4,Fn1,Hbegf,Igf1,Igfbp5,Irs1,Itga4,Itga6,Jak2,Kdr,Lamb1,Lgals9,Smad3,Maz,Abcc1,Met,Kitl,Mmp14,Mmp2,Mstn,Myoc,Nos3,Nrp1,Ntf3,Ddr2,Numb,P2ry2,Pdgfa,Pdgfb,Pdgfrb,Enpp2,Pecam1,Pik3c2a,Prkca,Prkce,Prkd1,Pld2,Ccl21a,Ptn,Ccl11,Cxcl12,Sema3c,Sema5a,Sema6a,Sema6c,Slc8a1,Sn…	132/610
13_Member	GO Biological Processes	GO:0090257	regulation of muscle system process	-10.4824	-7.66888	11474,11534,11545,11555,11603,11931,11937,12292,12295,12313,12314,12315,12325,12372,12389,13405,14613,14815,15370,15464,16000,16011,16468,17127,17540,17700,17897,18018,18127,18750,18760,18821,19091,19700,19736,20190,20416,20541,21676,21957,22065,22138,29856,54598,56188,58226,60596,68667,71544,74116,74492,74777,76469,98660,100705,100986,109552,109624,109676,110880,110893,114674,140781,208727,21603…	Actn3,Adk,Parp1,Adrb2,Agrn,Atp1b1,Atp2a1,Cacna1s,Cacnb1,Calm1,Calm2,Calm3,Camk2g,Casq1,Cav1,Dmd,Gja5,Nr3c1,Nr4a1,Hrc,Igf1,Igfbp5,Jarid2,Smad3,Irag1,Mstn,Myl3,Nfatc1,Nos3,Prkca,Prkd1,Pln,Prkg1,Rem1,Rgs4,Ryr1,Shc1,Slc8a1,Tead1,Tnnt3,Trpc3,Ttn,Smtn,Calcrl,Fxyd1,Cacna1h,Gucy1a1,Trpm4,Arhgap42,Pi16,Kbtbd13,Selenon,Cmya5,Atp1a2,Acacb,Akap9,Sri,Cald1,Ank2,Scn4a,Slc8a3,Gtf2ird2,Myh7,Hdac4,Ctnna3,Gsn,Mylk…	72/265
14_Member	KEGG Pathway	mmu04510	Focal adhesion - Mus musculus (house mouse)	-10.0616	-7.32616	11797,12389,12390,12443,12444,12643,12826,12827,12833,12834,12835,12842,12843,12845,14257,14268,16000,16401,16403,16420,16542,16775,16777,16779,17295,18590,18591,18596,18709,18717,18750,20416,20663,21826,21827,21923,22339,22341,22370,22371,23797,26417,26420,57342,70549,71785,81877,98932,107589,109700,170736,192176,192897,226519,228785,238564,271849,286940,319480	Birc2,Cav1,Cav2,Ccnd1,Ccnd2,Chad,Col4a1,Col4a2,Col6a1,Col6a2,Col6a3,Col1a1,Col1a2,Comp,Flt4,Fn1,Igf1,Itga4,Itga6,Itgb6,Kdr,Lama4,Lamb1,Lamb2,Met,Pdgfa,Pdgfb,Pdgfrb,Pik3r2,Pip5k1c,Prkca,Shc1,Sos2,Thbs2,Thbs3,Tnc,Vegfa,Vegfc,Vtn,Vwf,Akt3,Mapk3,Mapk9,Parva,Tln2,Pdgfd,Tnxb,Myl9,Mylk,Itga1,Parvb,Flna,Itgb4,Lamc1,Mylk2,Mylk4,Shc4,Flnb,Itga11	59/202
15_Member	KEGG Pathway	mmu04022	cGMP-PKG signaling pathway - Mus musculus (house mouse)	-10.0554	-7.32616	11512,11515,11555,11607,11931,11932,11937,12292,12313,12314,12315,12912,13617,14677,14886,16367,16438,16439,16523,17540,18018,18127,18160,18754,18797,18798,18821,19056,19057,19091,20541,23797,26417,26427,53313,54195,60596,73181,98660,98932,104110,105675,107589,110893,140781,208647,210044,228785,230103,238564,242202,320707,381290	Adcy6,Adcy9,Adrb2,Agtr1a,Atp1b1,Atp1b2,Atp2a1,Cacna1s,Calm1,Calm2,Calm3,Creb1,Ednra,Gnai1,Gtf2i,Irs1,Itpr1,Itpr2,Kcnj8,Irag1,Nfatc1,Nos3,Npr1,Prkce,Plcb3,Plcb4,Pln,Ppp3cb,Ppp3cc,Prkg1,Slc8a1,Akt3,Mapk3,Creb3l1,Atp2a3,Gucy1b1,Gucy1a1,Nfatc4,Atp1a2,Myl9,Adcy4,Ppif,Mylk,Slc8a3,Myh7,Creb3l2,Adcy2,Mylk2,Npr2,Mylk4,Pde5a,Atp2b3,Atp2b4	53/172
16_Member	GO Biological Processes	GO:0001501	skeletal system development	-9.90606	-7.21357	11432,11474,11647,12023,12096,12097,12153,12160,12161,12292,12406,12643,12822,12825,12832,12833,12842,12843,12845,13405,13617,13666,14118,14561,14609,14613,15404,15415,15425,15437,15530,16000,16420,16542,17127,17387,17390,17701,17926,18027,18121,18214,18295,18590,18596,18605,18750,18763,18933,19227,19335,19411,20190,20204,20319,20377,20429,20472,20474,20583,20692,21407,21808,21827,21833,21922,221…	Acp2,Actn3,Alpl,Barx2,Bglap,Bglap2,Bmp1,Bmp5,Bmp6,Cacna1s,Serpinh1,Chad,Col18a1,Col3a1,Col5a2,Col6a1,Col1a1,Col1a2,Comp,Dmd,Ednra,Eif2ak3,Fbn1,Gdf11,Gja1,Gja5,Hoxa7,Hoxb7,Hoxc6,Hoxd8,Hspg2,Igf1,Itgb6,Kdr,Smad3,Mmp14,Mmp2,Msx1,Myoc,Nfia,Nog,Ddr2,Ogn,Pdgfa,Pdgfrb,Enpp1,Prkca,Pkd1,Prrx1,Pthlh,Rab23,Rarg,Ryr1,Prrx2,Sfrp2,Sfrp1,Shox2,Six2,Six4,Snai2,Sparc,Tcf15,Tgfb2,Thbs3,Thra,Clec3b,Twist1,Vegfa,Wnt…	116/525
17_Member	GO Biological Processes	GO:0007167	enzyme-linked receptor protein signaling pathway	-9.67036	-7.00073	11350,11479,11482,11545,11600,11603,11835,12160,12161,12390,12562,12741,12825,12826,12827,12833,12842,12843,12845,12912,12977,13019,13642,13666,13805,13846,14178,14257,14561,14585,14586,14600,15200,16000,16011,16367,16420,16452,16453,16542,16859,16880,17127,17295,17700,17701,17926,17974,18027,18121,18160,18186,18187,18205,18212,18214,18590,18591,18596,18604,18605,18709,18760,18791,18854,19663,202…	Abl1,Acvr1b,Acvrl1,Parp1,Angpt1,Agrn,Ar,Bmp5,Bmp6,Cav2,Cdh5,Cldn5,Col3a1,Col4a1,Col4a2,Col6a1,Col1a1,Col1a2,Comp,Creb1,Csf1,Ctf1,Efnb2,Eif2ak3,Eng,Ephb4,Fgf7,Flt4,Gdf11,Gfra1,Gfra2,Ghr,Hbegf,Igf1,Igfbp5,Irs1,Itgb6,Jak2,Jak3,Kdr,Lgals9,Lifr,Smad3,Met,Mstn,Msx1,Myoc,Nck2,Nfia,Nog,Npr1,Nrp1,Nrp2,Ntf3,Ntrk2,Ddr2,Pdgfa,Pdgfb,Pdgfrb,Pdk2,Enpp1,Pik3r2,Prkd1,Plat,Pml,Rbpms,Atxn1,Sfrp2,Sfrp1,Zfp106,Shc1,S…	130/615
18_Member	GO Biological Processes	GO:1901342	regulation of vasculature development	-9.44079	-6.79289	11350,11482,11555,11607,11745,11826,12490,12509,12562,12741,12827,12922,13179,13805,13854,14886,15277,16542,17228,18127,18132,18186,18746,18750,18760,18854,19223,19242,19274,20193,20292,20315,20317,20319,20356,20358,20416,20684,20692,21687,21808,21826,21846,21872,22339,22341,22417,22418,23796,23797,23871,23876,26365,26427,54601,64074,64103,67784,69219,69683,72106,78560,100952,101401,101540,112405…	Abl1,Acvrl1,Adrb2,Agtr1a,Anxa3,Aqp1,Cd34,Cd59a,Cdh5,Cldn5,Col4a2,Crhr2,Dcn,Eng,Epn1,Gtf2i,Hk2,Kdr,Cma1,Nos3,Notch4,Nrp1,Pkm,Prkca,Prkd1,Pml,Ptgis,Ptn,Ptprm,S100a1,Ccl11,Cxcl12,Serpinf1,Sfrp2,Sema5a,Sema6a,Shc1,Sp100,Sparc,Tek,Tgfb2,Thbs2,Tie1,Tjp1,Vegfa,Vegfc,Wnt4,Wnt5a,Aplnr,Akt3,Ets1,Fbln5,Ceacam1,Creb3l1,Foxo4,Smoc2,Tnmd,Plxnd1,Ddah1,Emc10,Jmjd8,Adgra2,Emilin1,Adamts9,Prkd2,Egln1,Tlr3,Rapgef3,…	79/317
19_Member	GO Biological Processes	GO:0010811	positive regulation of cell-substrate adhesion	-9.07986	-6.50041	11350,12837,12977,13405,14114,14115,14268,16403,16452,16542,17127,17886,17926,18073,18186,18591,18606,18754,18829,19242,20163,21687,21838,22288,22339,22370,22417,50918,58859,64074,67896,68606,74199,100952,107581,110253,110829,192176,225341,268780,320712,407800,100042493,100504239,100504346	Abl1,Col8a1,Csf1,Dmd,Fbln1,Fbln2,Fn1,Itga6,Jak2,Kdr,Smad3,Myh9,Myoc,Nid1,Nrp1,Pdgfb,Enpp2,Prkce,Ccl21a,Ptn,Rsu1,Tek,Thy1,Utrn,Vegfa,Vtn,Wnt4,Myadm,Efemp2,Smoc2,Ccdc80,Ppm1f,Vit,Emilin1,Col16a1,Triobp,Lims1,Flna,Lims2,Egflam,Abi3bp,Ecm2,Ccl21b,Ccl21e,Ccl21f	45/142
20_Member	GO Biological Processes	GO:0032970	regulation of actin filament-based process	-9.07074	-6.50025	11350,11475,11856,12389,12798,13717,14086,14609,14613,14758,16456,17127,17295,17886,17926,17974,17996,18016,18125,18186,18596,18613,18645,18693,18709,18754,18760,18761,18821,18829,19062,19736,20292,20301,20356,20740,20741,20742,20947,21808,21872,21916,22003,22417,27360,30794,50768,50874,50918,54324,56188,56716,58226,58234,68606,68667,69524,69550,76441,76707,76884,77569,78321,80880,93689,98660,100…	Abl1,Acta2,Arhgap6,Cav1,Cnn2,Eln,Fscn1,Gja1,Gja5,Gpm6b,F11r,Smad3,Met,Myh9,Myoc,Nck2,Neb,Nf2,Nos1,Nrp1,Pdgfrb,Pecam1,Pfn2,Pick1,Pik3r2,Prkce,Prkd1,Prkcq,Pln,Ccl21a,Inpp5k,Rgs4,Ccl11,Ccl27a,Sema5a,Sptan1,Sptb,Sptbn1,Swap70,Tgfb2,Tjp1,Tmod1,Tpm1,Wnt4,Add3,Pdlim4,Dlc1,Tmod4,Myadm,Arhgef5,Fxyd1,Mlst8,Cacna1h,Shank3,Ppm1f,Trpm4,Esam,Bst2,Daam2,Clasp1,Cyfip2,Limch1,Ankrd23,Kank3,Lmod1,Atp1a2,Akap9,Arhg…	94/409
