# Supplementary material for: The paradox of hnRNPK: both absence and excess impair skeletal muscle function in mice
Source: Skelet Muscle. 2025 Aug 7;15:20. doi: 10.1186/s13395-025-00393-3 (PMC12329970; doi:10.1186/s13395-025-00393-3)
Supplement: Supplementary file 4 — Supplementary Material 4 [file 13395_2025_393_MOESM4_ESM.xlsx]

## Sheet: Sheet1
Table S5. The significant dysregulated gene transcripts in TA muscles between AAV9-NC and AAV9-hnRNPK as determined by RNA-seq.
gene_id	gene name	baseMean	AAV9-NC-1	AAV9-NC-2	AAV9-NC-3	AAV9-hnRNPK-1	AAV9-hnRNK-2	AAV9-hnRNK-3	log2FoldChange	q-value	regulated
ENSMUSG00000039323.11	Igfbp2	52.8927	0	0	0	0.768476	0.519564	4.85161	8.92347	1.14e-06	up
ENSMUSG00000053168.4	9030619P08Rik	23.9266	0	0	0	1.10473	1.97892	0.793568	7.77967	6.45e-06	up
ENSMUSG00000043635.5	Adamts3	20.5079	0	0	0	0.081275	0.11941	0.178655	7.55784	1.47e-05	up
ENSMUSG00000063130.3	Calml3	17.9678	0	0	0	0.646455	0.26885	0.828611	7.36305	9.12e-05	up
ENSMUSG00000076614.2	Ighg1	17.7267	0	0	0	0.51803	1.49592	0.523716	7.34872	0.000114541	up
ENSMUSG00000031026.8	Trim66	16.1416	0	0	0	0.05083	0.09576	0.095452	7.21311	8.52e-05	up
ENSMUSG00000054889.3	Dsp	14.5546	0	0	0	0.054625	0.093189	0.064235	7.06304	0.00016737	up
ENSMUSG00000076516.1	Igkv1-117	13.0985	0	0	0	0.920058	2.17856	2.00283	6.91256	0.000510335	up
ENSMUSG00000005124.3	Wisp1	12.5864	0	0	0	0.06561	0.163848	0.113346	6.85491	0.000621274	up
ENSMUSG00000047230.6	Cldn2	10.4588	0	0	0	0.181685	0.132321	0.151718	6.58187	0.00160756	up
ENSMUSG00000076515.1	Igkv9-120	10.311	0	0	0	0.249741	0.210309	3.72904	6.56575	0.0250665	up
ENSMUSG00000044303.5	Cdkn2a	218.521	0.361306	0	0	14.3716	12.5858	7.92812	6.451	0.018143	up
ENSMUSG00000073394.4	Gm10497	9.21347	0	0	0	0.470907	0.469408	0.668326	6.40161	0.00333408	up
ENSMUSG00000007034.8	Slc44a4	7.53405	0	0	0	0.13014	0.180022	0.089452	6.11159	0.0106722	up
ENSMUSG00000090691.1	Gm3667	109.542	0.019251	0.084693	0	2.52008	2.1347	2.6533	5.78085	4.65e-16	up
ENSMUSG00000009214.3	Tmem8c	41.0413	0.054443	0	0	1.13356	1.63001	1.29959	5.72081	2.5e-07	up
ENSMUSG00000049382.9	Krt8	60.66	0	0.063096	0	1.35649	2.11161	1.12192	5.65102	4.44e-08	up
ENSMUSG00000019102.4	Aldh3a1	117.814	0.039453	0	0.119733	2.13336	1.19742	6.10682	5.32314	1.41e-07	up
ENSMUSG00000085839.1	Gm15949	4.04867	0	0	0	0.674017	1.28048	2.45817	5.21862	0.120896	up
ENSMUSG00000076520.1	Igkv1-110	24.2147	0	0	0.198546	4.8123	1.13517	2.79346	4.795	0.00459488	up
ENSMUSG00000068745.5	Mybphl	40.8226	0.068886	0.060913	0	0.637277	2.7545	0.977026	4.68649	4.6e-05	up
ENSMUSG00000040274.5	Cdk6	18.3686	0	0	0.020376	0.051613	0.173754	0.520262	4.36853	0.0376924	up
ENSMUSG00000029322.6	Plac8	17.0069	0	0.065582	0	0.804338	0.977314	1.26849	4.36096	0.00827231	up
ENSMUSG00000079471.2	Gm7325	30.2402	0.206172	0	0	1.75317	0.805668	2.22387	4.30083	0.00468321	up
ENSMUSG00000027485.9	Bpifb1	14.4632	0.018664	0	0	0.082646	0.243702	0.347622	4.21557	0.0329126	up
ENSMUSG00000026828.5	Galnt5	20.6151	0	0	0.020164	0.242601	0.121931	0.268125	4.20527	0.0151363	up
ENSMUSG00000072945.3	Ripply1	14.7627	0	0	0.101895	0.530836	0.6661	1.19254	4.04519	0.036743	up
ENSMUSG00000042115.4	Klhdc8a	9.50244	0.014813	0	0	0.075169	0.092819	0.119784	4.00103	0.0641311	up
ENSMUSG00000035277.9	Arx	13.2718	0	0.025041	0	0.187273	0.270702	0.14366	3.98232	0.0423807	up
ENSMUSG00000023274.7	Cd4	10.1012	0	0	0.018274	0.149862	0.054017	0.221044	3.89989	0.105143	up
ENSMUSG00000029307.5	Dmp1	11.0861	0.025633	0	0	0.157669	0.253163	0.107874	3.81191	0.0743651	up
ENSMUSG00000044042.11	Fmn1	15.519	0.009885	0	0	0.038868	0.0555	0.093269	3.72125	0.0588819	up
ENSMUSG00000024672.5	Ms4a7	27.7399	0.061361	0	0	0.428149	0.729211	1.0396	3.70236	0.0351243	up
ENSMUSG00000026764.9	Kif5c	44.8228	0.027543	0.022318	0	0.278047	0.24484	0.402095	3.69192	8.09e-05	up
ENSMUSG00000020340.9	Cyfip2	351.656	0.194554	0.116634	0.156897	3.79572	2.95458	1.76107	3.67935	8.19e-20	up
ENSMUSG00000032717.8	Mdfi	183.232	0.133977	0.082822	0.734073	9.08262	7.41138	6.09695	3.60594	8.27e-06	up
ENSMUSG00000042724.7	Map3k9	34.352	0.030685	0	0	0.124336	0.141565	0.152372	3.56303	0.0452815	up
ENSMUSG00000044628.4	Rnf208	8.14606	0	0	0.047507	0.203036	0.533624	0.130554	3.56276	0.168981	up
ENSMUSG00000048782.8	Insc	13.9895	0.053861	0	0	0.251963	0.412529	0.135396	3.56188	0.0870077	up
ENSMUSG00000086471.1	A530020G20Rik	10.1052	0	0.02939	0	0.050841	0.071683	0.342827	3.56112	0.17472	up
ENSMUSG00000024087.2	Cyp1b1	28.3154	0	0.02933	0.016613	0.222428	0.400007	0.18718	3.5444	0.00278741	up
ENSMUSG00000024530.7	Slmo1	10.8101	0.049852	0	0	0.079195	0.297084	0.26231	3.44691	0.140837	up
ENSMUSG00000034855.7	Cxcl10	15.0101	0.121762	0	0	0.538568	0.280354	0.93906	3.43925	0.108321	up
ENSMUSG00000060716.5	Plekhh1	80.5283	0.052889	0.031694	0.029108	0.28478	0.471921	0.869823	3.43836	1.08e-07	up
ENSMUSG00000000409.8	Lck	11.3349	0	0.048674	0	0.226849	0.275593	0.357782	3.3886	0.140837	up
ENSMUSG00000039114.9	Nrn1	65.8168	0.18716	0.221058	0	1.09613	1.56799	2.5732	3.35636	0.00160756	up
ENSMUSG00000024176.4	Sox8	13.2218	0.021469	0	0.019594	0.15418	0.214368	0.193833	3.34498	0.0331652	up
ENSMUSG00000050493.8	Fam167b	7.75937	0.096199	0	0	0.442885	0.455008	0.12997	3.2673	0.216464	up
ENSMUSG00000017002.8	Slpi	12.5985	0	0.143903	0	0.579002	0.237757	0.971409	3.26581	0.166922	up
ENSMUSG00000086742.1	Gm16201	16.1112	0	0.106595	0	0.205447	0.423853	0.237273	3.20169	0.140837	up
ENSMUSG00000036304.7	Zdhhc23	11.9625	0	0.081058	0	0.184411	0.407875	0.522703	3.1867	0.172087	up
ENSMUSG00000042045.5	Sln	1004.73	2.8509	7.55821	9.79635	49.0367	69.7457	130.565	3.17583	1.84e-07	up
ENSMUSG00000091754.1	Gm3636	139.995	0.35162	0.176582	0.351473	3.12595	3.41687	3.67648	3.13952	2e-14	up
ENSMUSG00000031673.5	Cdh11	24.4297	0.068886	0	0	0.238728	0.224794	0.255638	3.1349	0.122625	up
ENSMUSG00000076934.1	Iglv1	20.7064	0	0.118063	0.457113	3.38485	1.84442	1.96897	3.12735	0.05963	up
ENSMUSG00000074203.4	G430095P16Rik	12.2982	0.194255	0	0	0.959884	0.569718	0.546926	3.12356	0.167509	up
ENSMUSG00000027513.5	Pck1	96.7965	0.095835	0.08339	0.206392	0.434973	3.16753	1.0709	3.11638	0.0015385	up
ENSMUSG00000061601.7	Pclo	24.0237	0.008747	0	0.004228	0.053177	0.041081	0.056379	3.11071	0.0180811	up
ENSMUSG00000020098.6	Pcbd1	48.7917	0.215321	0.268299	0.201486	2.53324	3.51167	1.45249	3.08548	2.66e-05	up
ENSMUSG00000031628.8	Casp3	40.7654	0.194774	0.1438	0	0.907236	1.40741	1.20985	3.08031	0.00451467	up
ENSMUSG00000022306.7	Zfpm2	21.7695	0.011832	0.015015	0.014714	0.149294	0.178299	0.162522	3.03432	0.0015079	up
ENSMUSG00000067149.3	Igj	270.095	0.353893	0.563853	1.30747	7.20903	5.53519	11.5217	3.01763	2.56e-06	up
ENSMUSG00000044349.8	Snhg11	32.9854	0.022716	0.04082	0	0.151935	0.301983	0.28752	3.01736	0.0152476	up
ENSMUSG00000078164.1	Gm4392	8.12849	0.310901	0	0	0.680477	0.662973	1.57888	2.99546	0.243684	up
ENSMUSG00000001588.6	Acap1	16.0652	0.022551	0	0.040388	0.147458	0.384368	0.446169	2.99137	0.0596867	up
ENSMUSG00000075330.3	A930003A15Rik	188.246	0.787247	0.975035	1.23297	10.1973	13.5669	7.408	2.98257	1.2e-10	up
ENSMUSG00000019832.3	Rab32	15.8608	0.097634	0	0	0.163659	0.24053	0.542761	2.97789	0.200041	up
ENSMUSG00000090122.2	Kcne1l	138.181	0.450767	0.578207	0.220572	3.251	4.67408	3.56474	2.91952	2.35e-11	up
ENSMUSG00000062760.4	1810041L15Rik	56.6202	0.014849	0.103766	0	0.32218	0.37569	0.4867	2.9187	0.053791	up
ENSMUSG00000034435.5	Tmem30b	14.4064	0.026761	0.023487	0	0.096521	0.282304	0.161475	2.90746	0.0811704	up
ENSMUSG00000027750.9	Postn	567.81	1.66473	0.662092	0.63691	5.45684	9.7225	7.95877	2.89303	1.79e-11	up
ENSMUSG00000026253.7	Chrng	37.1903	0.083974	0.12717	0.031783	0.828504	0.892618	0.631586	2.87168	0.000419531	up
ENSMUSG00000056174.7	Col8a2	14.35	0	0	0.038414	0.132075	0.123816	0.145898	2.85459	0.224973	up
ENSMUSG00000022014.7	Epsti1	13.5209	0	0.062882	0.066635	0.364039	0.399114	0.617026	2.85096	0.0934698	up
ENSMUSG00000020218.4	Wif1	15.8925	0.095717	0	0	0.132712	0.342115	0.392887	2.82972	0.229364	up
ENSMUSG00000022449.8	Adamts20	357.528	0.619532	0.178962	0.079723	1.46866	3.00522	2.9944	2.79688	0.000122907	up
ENSMUSG00000033192.3	Lpcat2	13.8489	0	0	0.056288	0.140424	0.212031	0.248531	2.79596	0.243302	up
ENSMUSG00000033849.2	B3galt2	77.5811	0.193294	0.042385	0	0.634869	0.637241	0.582238	2.7725	0.054497	up
ENSMUSG00000038859.7	Baiap2l1	43.1888	0.092466	0.064706	0.031053	0.539826	0.546401	0.524246	2.74691	3.31e-05	up
ENSMUSG00000092397.1	C130080G10Rik	41.6408	0.122446	0.304423	0	0.666743	1.20439	1.36678	2.74396	0.066897	up
ENSMUSG00000001131.5	Timp1	60.487	0.353567	0.166392	0.483066	1.63338	3.82939	3.08618	2.71282	0.00020885	up
ENSMUSG00000020908.7	Myh3	643.506	0.693344	0.483242	0.423398	4.10436	4.74581	4.0782	2.67851	1.18e-30	up
ENSMUSG00000024593.9	Megf10	42.6437	0.026456	0.018049	0.034014	0.13821	0.169944	0.382761	2.67518	0.00171246	up
ENSMUSG00000067780.2	Pi15	14.8626	0.009982	0	0.016	0.065123	0.141154	0.049976	2.67271	0.140674	up
ENSMUSG00000029651.9	Mtus2	17.9017	0.021192	0.011526	0	0.062528	0.306931	0.193421	2.67129	0.077638	up
ENSMUSG00000027883.8	Gpsm2	141.754	0.237715	0.180325	0.192854	1.56757	2.06425	1.45079	2.66645	1.51e-12	up
ENSMUSG00000030830.11	Itgal	19.84	0.032293	0	0.023329	0.071862	0.254256	0.131961	2.64652	0.114626	up
ENSMUSG00000054555.5	Adam12	19.4078	0.011444	0.022655	0	0.101349	0.085291	0.114385	2.64147	0.079237	up
ENSMUSG00000042254.7	Cilp	1414.8	2.23394	1.43575	1.55171	10.6176	15.1168	15.6038	2.63763	2.67e-27	up
ENSMUSG00000087109.1	4930474H06Rik	17.9645	0.184681	0	0	0.521281	0.427987	0.388923	2.6368	0.256846	up
ENSMUSG00000029838.7	Ptn	53.1589	0.306526	0.07614	0.028946	0.509327	1.04097	1.63187	2.63128	0.0177733	up
ENSMUSG00000054641.8	Mmrn1	19.9412	0.013471	0.033724	0.014843	0.206301	0.181901	0.135052	2.62114	0.0202222	up
ENSMUSG00000031274.9	Col4a5	154.374	0.17496	0.114702	0.075643	0.638992	1.47717	0.812601	2.62095	1.24e-07	up
ENSMUSG00000021062.9	Rab15	112.935	0.069426	0.353356	0.140729	1.46691	1.52391	1.55384	2.60951	0.000514936	up
ENSMUSG00000032332.10	Col12a1	126.387	0.084686	0.047777	0.214313	0.272903	1.17767	1.28355	2.60597	2.55e-06	up
ENSMUSG00000057182.7	Scn3a	32.9452	0.025418	0.028373	0	0.059018	0.213178	0.144925	2.58888	0.0890586	up
ENSMUSG00000038179.7	Slamf7	13.1681	0.028507	0.024049	0	0.051213	0.113044	0.330854	2.58294	0.185471	up
ENSMUSG00000036882.5	Arhgap33	61.5674	0.052788	0.054125	0.101949	0.170138	1.0885	0.470463	2.5614	0.0151363	up
ENSMUSG00000059049.7	Frem1	26.2224	0.014533	0.028082	0	0.121103	0.176618	0.121525	2.55395	0.0865033	up
ENSMUSG00000044006.8	Cilp2	64.1376	0.085576	0.050784	0.089393	0.602778	0.60503	0.556655	2.55254	2.55e-06	up
ENSMUSG00000055675.5	Kbtbd11	37.344	0	0.023907	0.053373	0.13053	0.197614	0.312434	2.52125	0.121325	up
ENSMUSG00000021763.10	BC067074	52.5345	0.034128	0.050171	0.019918	0.274194	0.283443	0.222094	2.51274	0.000100276	up
ENSMUSG00000068794.5	Col28a1	63.7877	0.108576	0.086047	0.055184	0.437321	0.57885	0.784304	2.51171	6.74e-06	up
ENSMUSG00000031250.8	Tnmd	301.965	0.904044	0.421086	2.15049	6.66283	9.45331	10.5614	2.49072	0.000703301	up
ENSMUSG00000042429.7	Adora1	131.247	0.056119	0.089881	0.207487	0.276637	0.596831	1.88529	2.47416	0.0281194	up
ENSMUSG00000040855.8	Reps2	27.973	0.031622	0.028356	0	0.107934	0.128393	0.196079	2.45553	0.0865737	up
ENSMUSG00000068606.4	Gm4841	235.919	0.733076	0.497506	0.314621	4.10828	2.94713	3.40609	2.44197	2.45e-10	up
ENSMUSG00000038618.5	Rassf7	20.7866	0.057593	0.036865	0.111728	0.881683	0.435727	0.414689	2.42272	0.0609825	up
ENSMUSG00000028926.8	Cdk14	134.54	0.192104	0.191869	0.071312	0.96585	1.44692	1.59525	2.41571	5.68e-08	up
ENSMUSG00000035042.2	Ccl5	19.688	0	0.259044	0.240205	1.81896	1.25377	1.111	2.41443	0.146274	up
ENSMUSG00000027995.9	Tlr2	27.9055	0.05558	0.020967	0.072196	0.383786	0.365774	0.319908	2.41271	0.0157156	up
ENSMUSG00000052026.7	Slc6a7	36.5238	0.02374	0	0.141053	0.318395	0.431923	0.532447	2.4104	0.181347	up
ENSMUSG00000024803.8	Ankrd1	2446.92	15.4893	5.56252	4.84561	56.0912	45.5737	60.3829	2.36982	1.24e-07	up
ENSMUSG00000028197.4	Col24a1	1014.94	1.99226	0.672272	0.339439	3.33158	7.08143	6.55877	2.36394	0.00300454	up
ENSMUSG00000022148.8	Fyb	21.5598	0.087071	0.046556	0	0.095211	0.188435	0.70288	2.36335	0.238419	up
ENSMUSG00000087118.1	Gm16793	13.7808	0.046523	0	0.089547	0.475376	0.20852	0.283806	2.36213	0.21776	up
ENSMUSG00000059027.8	9630013D21Rik	36.4181	0.145577	0.03613	0.052893	0.300316	0.966704	0.937643	2.35151	0.00617324	up
ENSMUSG00000027966.10	Col11a1	56.4054	0.077897	0.009449	0.044335	0.148292	0.342758	0.378565	2.34731	0.019791	up
ENSMUSG00000046186.8	Cd109	86.2776	0.104366	0.123137	0.042984	0.432469	0.746688	0.544668	2.32835	5.96e-05	up
ENSMUSG00000006585.2	Cdt1	14.6959	0.080246	0.019858	0.019459	0.156798	0.241835	0.383595	2.32334	0.132212	up
ENSMUSG00000087257.1	Gm15548	10.927	0.210919	0.03657	0	0.425421	0.527053	0.624486	2.31013	0.242973	up
ENSMUSG00000058914.6	C1qtnf3	44.1645	0.141499	0.087508	0.106643	0.660624	0.715364	0.81156	2.3002	0.00020013	up
ENSMUSG00000029108.7	Pcdh7	48.8955	0.101441	0.02557	0.043988	0.216831	0.452662	0.421651	2.29434	0.00431648	up
ENSMUSG00000089774.1	Slc5a3	141.954	0.093088	0.082988	0.066221	0.388145	0.511427	0.619849	2.29012	3.74e-10	up
ENSMUSG00000044052.3	Ccr10	11.2184	0.050886	0.064305	0	0.19256	0.292064	0.251987	2.2893	0.215335	up
ENSMUSG00000049676.7	Catsperg1	17.4997	0.076187	0	0.018381	0.180906	0.114831	0.39674	2.26529	0.236222	up
ENSMUSG00000035208.9	Slfn8	16.6561	0.039488	0.012933	0.02124	0.119567	0.10464	0.25623	2.24656	0.101517	up
ENSMUSG00000042251.6	Pm20d1	16.9196	0.057498	0.033839	0	0.169835	0.281729	0.192267	2.22698	0.170692	up
ENSMUSG00000054196.5	Cthrc1	19.7739	0.266763	0.124979	0	0.373639	0.552311	1.13368	2.20866	0.209828	up
ENSMUSG00000032387.8	Rbpms2	112.518	0.385582	0.468618	0.292324	2.20438	2.23059	2.3408	2.20835	2.52e-08	up
ENSMUSG00000020598.8	Nrcam	14.7059	0.042133	0	0.008238	0.051844	0.091998	0.076337	2.2077	0.240506	up
ENSMUSG00000048852.7	Gm12185	88.5713	0.157784	0.104378	0.069753	0.648517	0.82665	0.46441	2.19714	4.62e-05	up
ENSMUSG00000037016.6	Frem2	61.2648	0.064353	0.015138	0.020355	0.160033	0.290292	0.119787	2.19603	0.0179432	up
ENSMUSG00000038217.7	Tlcd2	117.252	0.699927	0.561989	0.758244	3.96916	5.40686	3.18013	2.1893	4.58e-06	up
ENSMUSG00000053420.4	Gm4792	12.6839	0.208467	0	0.09208	0.385718	0.688366	0.802471	2.1747	0.247234	up
ENSMUSG00000091793.1	Rian	2268.59	5.07286	3.80485	3.83486	15.0817	30.5264	27.3048	2.16731	1.51e-12	up
ENSMUSG00000022860.8	Chodl	366.105	1.59306	0.731852	0.699914	3.60922	5.94976	7.75464	2.16568	5.86e-07	up
ENSMUSG00000027520.8	Zdbf2	106.26	0.081786	0.055967	0.033437	0.224312	0.404934	0.339412	2.15967	1.77e-05	up
ENSMUSG00000028246.7	6230409E13Rik	12.0802	0.042188	0.018238	0	0.111006	0.069085	0.222892	2.1476	0.263541	up
ENSMUSG00000066361.3	Serpina3c	32.8123	0	0.053689	0.211731	0.284168	0.861612	0.557565	2.14709	0.256846	up
ENSMUSG00000038608.8	Dock10	92.0058	0.194599	0.037864	0.043049	0.418861	0.426862	0.608283	2.1402	0.0110039	up
ENSMUSG00000028364.8	Tnc	133.376	0.092782	0.05375	0.210604	0.643304	0.729792	0.762774	2.13586	0.00431681	up
ENSMUSG00000022952.9	Runx1	116.162	0.132678	0.137748	0.062827	0.597028	0.620909	0.870092	2.13248	2.55e-06	up
ENSMUSG00000024747.3	Aldh1a7	40.2859	0.20434	0.074061	0.103364	0.40182	0.83139	1.00842	2.11842	0.0160425	up
ENSMUSG00000024776.10	Stambpl1	39.6838	0.139873	0.027309	0.18422	0.569649	0.520217	0.935198	2.11787	0.0220133	up
ENSMUSG00000032122.8	Slc37a2	36.6793	0.029216	0.119848	0.018158	0.160252	0.598428	0.44887	2.11648	0.103833	up
ENSMUSG00000002324.7	Rec8	37.7713	0.14598	0.088238	0.168974	1.04162	0.963636	0.235827	2.11461	0.0651368	up
ENSMUSG00000046318.9	Ccbe1	26.8486	0.047966	0.031143	0.022647	0.173377	0.112698	0.315425	2.11456	0.0531401	up
ENSMUSG00000023043.6	Krt18	138.319	0.236512	0.460147	1.18398	3.51249	3.57414	4.09914	2.10877	0.0152476	up
ENSMUSG00000068115.6	Ninl	29.1112	0.099861	0	0.032005	0.197149	0.249239	0.2677	2.10876	0.201727	up
ENSMUSG00000027555.8	Car13	25.0248	0.184395	0.051933	0	0.384615	0.420482	0.410076	2.09989	0.214589	up
ENSMUSG00000042436.6	Mfap4	138.998	0.3597	0.353534	0.860232	2.3394	3.48524	3.84121	2.09945	0.00160756	up
ENSMUSG00000021728.7	Emb	64.4272	0.228182	0.04952	0.28864	1.06784	0.74005	1.41079	2.08866	0.0303691	up
ENSMUSG00000030278.5	Cidec	142.128	0.475634	0.392229	0.843981	0.569872	6.02072	3.0705	2.08681	0.0773515	up
ENSMUSG00000030346.10	Rad51ap1	22.0545	0.132401	0	0.0833	0.386036	0.462757	0.319614	2.06938	0.214877	up
ENSMUSG00000031548.7	Sfrp1	25.4706	0.029665	0.017963	0.067097	0.08832	0.206709	0.370666	2.06583	0.139239	up
ENSMUSG00000051444.9	Bbs12	23.8082	0.116721	0.05872	0.030113	0.332271	0.336389	0.429443	2.06446	0.044831	up
ENSMUSG00000091623.1	Gm17092	32.7136	0.691023	0.292941	0.053124	0.849277	1.754	2.75914	2.06389	0.124163	up
ENSMUSG00000032827.8	Ppp1r9a	94.034	0.136795	0.031417	0.045272	0.223005	0.30296	0.601783	2.06263	0.0198954	up
ENSMUSG00000062184.5	Hs6st2	124.722	0.409305	0.182627	0.050973	0.851222	1.29454	1.13006	2.05564	0.0113614	up
ENSMUSG00000032315.5	Cyp1a1	30.5115	0.194953	0.027331	0.031878	0.439278	0.479389	0.376386	2.0477	0.105346	up
ENSMUSG00000086086.1	Gm16760	87.5713	0.908791	0.335443	0.060461	1.27647	2.53054	2.67642	2.04231	0.0616587	up
ENSMUSG00000021319.5	Sfrp4	49.9332	0.123512	0.017964	0.147795	0.722685	0.527188	1.36778	2.03579	0.0572759	up
ENSMUSG00000027797.8	Dclk1	74.2061	0.087845	0.048427	0.10725	0.261814	0.482068	0.589363	2.02853	0.00553836	up
ENSMUSG00000037379.4	Spon2	31.1402	0.039262	0.089645	0.145606	0.40539	0.617135	0.524049	2.01622	0.0644139	up
ENSMUSG00000026589.8	Sec16b	79.0514	0.141025	0.299518	0.063809	0.366067	0.629236	1.05478	2.01099	0.00465338	up
ENSMUSG00000039126.8	Prune2	1535.86	1.52202	0.823154	0.571703	4.27735	5.21206	4.75742	2.00302	1.89e-08	up
ENSMUSG00000019893.4	Ros1	53.4277	0.058187	0.037239	0.052739	0.313126	0.182891	0.270342	2.00064	0.00340577	up
ENSMUSG00000026459.4	Myog	168.73	0.757348	0.929723	0.779734	3.97042	4.48021	4.27982	1.99029	2.6e-09	up
ENSMUSG00000031880.6	Rrad	222.34	0.629955	1.14739	1.22407	5.34456	3.3882	6.98792	1.98383	0.000610618	up
ENSMUSG00000021765.6	Fst	107.882	0.55679	0.251019	0.283279	1.63826	1.59479	2.11313	1.98162	8.65e-05	up
ENSMUSG00000028259.7	Fhl5	10.6089	0.084754	0.036626	0.07154	0.144798	0.479628	0.370773	1.97501	0.246854	up
ENSMUSG00000087095.2	Emx2os	18.5283	0.017485	0.04702	0.01696	0.137132	0.136343	0.12918	1.97299	0.116742	up
ENSMUSG00000032009.7	Sesn3	77.5754	0.631029	0.152938	0.068696	0.845295	1.5425	1.64948	1.96675	0.0702158	up
ENSMUSG00000040663.7	Clcf1	29.4311	0.104735	0.023428	0.056795	0.184512	0.479559	0.490569	1.9658	0.0735216	up
ENSMUSG00000040594.11	Ranbp17	16.0094	0.037059	0.034761	0.008516	0.105983	0.102699	0.16185	1.95906	0.142175	up
ENSMUSG00000084888.1	Gm16908	11.5043	0.039354	0.045962	0.039769	0.099166	0.328196	0.282229	1.95023	0.219841	up
ENSMUSG00000052676.9	Zmat1	38.5776	0.166821	0.019783	0.062133	0.119714	0.4784	0.703235	1.9396	0.156992	up
ENSMUSG00000015476.6	Prrt1	24.0566	0.067457	0.122937	0.095544	0.334306	0.614328	0.582666	1.93959	0.0572759	up
ENSMUSG00000079620.5	Muc4	161.435	0.139667	0.121725	0.070535	0.470464	1.24771	1.00435	1.93893	1.29e-07	up
ENSMUSG00000002265.8	Peg3	3617.67	13.1596	1.53152	0.853594	9.13759	20.1793	20.6495	1.93545	0.227493	up
ENSMUSG00000091158.1	Mirg	113.181	0.564162	0.751776	0.583794	2.27418	4.31505	2.8097	1.92826	7.89e-05	up
ENSMUSG00000035305.5	Ror1	40.0891	0.034093	0.027762	0.088515	0.150807	0.293401	0.329417	1.90896	0.077638	up
ENSMUSG00000075318.6	Scn2a1	82.8814	0.174719	0.036744	0.019961	0.203303	0.527768	0.406876	1.90772	0.0906655	up
ENSMUSG00000039497.7	Dse	50.2647	0.069726	0.053032	0.134795	0.346248	0.322289	0.644878	1.90757	0.0382974	up
ENSMUSG00000072830.2	Gm10425	52.522	0.035192	0.094335	0.198457	0.623534	0.600778	0.473144	1.90346	0.0807842	up
ENSMUSG00000025473.10	Adam8	58.9838	0.279349	0.165943	0.088699	0.343349	1.24649	1.04662	1.88157	0.0116048	up
ENSMUSG00000038486.8	Sv2a	23.8261	0.01655	0.054829	0.046325	0.301998	0.122353	0.158708	1.8811	0.149314	up
ENSMUSG00000030257.9	Srgap3	61.0704	0.108251	0.036717	0.0224	0.129158	0.332522	0.301787	1.8677	0.0524692	up
ENSMUSG00000025931.8	Paqr8	30.7588	0.05401	0.052573	0.032151	0.153124	0.2397	0.255739	1.86394	0.0286961	up
ENSMUSG00000087516.1	Gm2301	15.4599	0.239961	0.425816	0.204458	0.535643	1.8609	2.09872	1.86357	0.273272	up
ENSMUSG00000048388.3	Fam171b	36.8734	0.042397	0.015589	0.084171	0.152689	0.198047	0.372046	1.85511	0.126974	up
ENSMUSG00000023169.8	Slc38a1	18.503	0.032328	0.009234	0.011027	0.100266	0.095913	0.059575	1.84148	0.149379	up
ENSMUSG00000001348.8	Acp5	35.6724	0.046609	0.150972	0.349476	0.3694	1.48217	0.957559	1.83999	0.218893	up
ENSMUSG00000091089.1	A930018M24Rik	526.661	5.26194	2.33035	1.71404	7.66666	16.1959	17.1908	1.83171	0.000775238	up
ENSMUSG00000045763.7	Basp1	42.4294	0.149315	0.115634	0.253995	0.947295	0.729119	0.793005	1.82723	0.0373608	up
ENSMUSG00000057706.6	Mex3b	19.2599	0.04465	0.06455	0.0237	0.103625	0.218821	0.295361	1.80472	0.168877	up
ENSMUSG00000067833.2	2900097C17Rik	73.2065	3.99421	1.5276	0.151621	4.27964	9.02868	10.5679	1.8045	0.170692	up
ENSMUSG00000041219.7	Arhgap11a	26.2781	0.055894	0.046813	0.011923	0.082003	0.238597	0.275124	1.79209	0.138629	up
ENSMUSG00000050931.6	Sgms2	46.4345	0.092508	0.068988	0.034316	0.363465	0.246267	0.243907	1.7884	0.0231038	up
ENSMUSG00000024795.9	Kif20b	14.7522	0.021577	0.027088	0.012149	0.088745	0.09086	0.102948	1.77791	0.160516	up
ENSMUSG00000039153.9	Runx2	41.9259	0.063036	0.038382	0.057824	0.121984	0.401482	0.305354	1.77312	0.0474527	up
ENSMUSG00000001020.7	S100a4	361.731	3.98762	4.7527	8.85005	21.9766	30.6901	26.6557	1.76851	0.00139416	up
ENSMUSG00000074577.3	Fam65c	40.0175	0.128146	0.11928	0.048308	0.456237	0.393751	0.431119	1.76548	0.0220133	up
ENSMUSG00000073433.3	Arhgdig	50.49	0.49776	0.557399	0.216559	1.67205	1.72251	1.87043	1.76273	0.00999992	up
ENSMUSG00000024511.9	Rab27b	56.2405	0.179457	0.00921	0.029382	0.335142	0.308343	0.28599	1.757	0.22425	up
ENSMUSG00000044172.6	Ptx4	19.4277	0.143977	0.082431	0.074853	0.181853	0.620468	0.513138	1.75322	0.177348	up
ENSMUSG00000074580.3	4931440P22Rik	12.1405	0.028433	0.110771	0.055173	0.144931	0.309928	0.204832	1.75177	0.246298	up
ENSMUSG00000024526.8	Cidea	98.4207	0.570187	0.916179	0.596496	4.12747	2.84486	1.973	1.74081	0.0100937	up
ENSMUSG00000050347.4	Gm9844	32.5453	0.362802	0.209693	1.05945	1.69526	2.81729	2.81004	1.74021	0.180513	up
ENSMUSG00000023947.7	Nfkbie	21.1009	0.10879	0.031229	0.061673	0.404637	0.249222	0.262407	1.73568	0.158504	up
ENSMUSG00000021379.1	Id4	32.9244	0.169133	0.104569	0.208192	0.63005	0.711479	0.77561	1.7356	0.0518158	up
ENSMUSG00000044033.8	Ccdc141	204.537	0.483968	0.255562	0.082457	0.86899	1.43263	1.17675	1.73126	0.00235456	up
ENSMUSG00000049103.6	Ccr2	41.1519	0.059743	0.060002	0.069868	0.155236	0.380765	0.344256	1.72707	0.0416522	up
ENSMUSG00000021703.8	Serinc5	183.482	0.498901	0.257084	0.158655	0.900104	1.21438	1.62358	1.72538	0.00160756	up
ENSMUSG00000005672.6	Kit	68.8175	0.148421	0.126234	0.063612	0.298358	0.804877	0.562848	1.72257	0.0221527	up
ENSMUSG00000090942.1	F830016B08Rik	200.033	1.44864	0.229231	0.049698	1.3472	2.09998	3.13763	1.71119	0.224973	up
ENSMUSG00000035109.8	Shc4	67.2802	0.169048	0.265956	0.015057	0.38203	0.899675	1.01586	1.711	0.181347	up
ENSMUSG00000028487.10	Bnc2	24.345	0.010949	0.036256	0.040236	0.115144	0.121231	0.166446	1.71056	0.151498	up
ENSMUSG00000046167.5	Gldn	54.3584	0.046573	0.142718	0.098764	0.337897	0.622646	0.286324	1.70958	0.0821784	up
ENSMUSG00000072964.6	Bhlhb9	118.81	0.809676	0.396873	0.030178	1.05645	2.19581	1.91993	1.70775	0.169417	up
ENSMUSG00000031595.9	Pdgfrl	82.1126	0.440498	0.420085	0.464336	1.12304	1.70778	2.846	1.70518	0.00992019	up
ENSMUSG00000042734.5	Ttc9	275.215	1.11572	1.53964	0.830512	3.65457	5.10952	5.76149	1.70361	9.09e-06	up
ENSMUSG00000036667.8	Fam115a	251.174	0.626979	0.334241	0.612559	1.88086	2.1716	2.8029	1.70304	1.82e-05	up
ENSMUSG00000007279.7	Scube2	79.2855	0.16838	0.324277	0.081349	0.873531	1.07131	0.833447	1.69579	0.0303691	up
ENSMUSG00000020974.5	Pole2	17.6388	0.051817	0.141733	0.054952	0.336684	0.323765	0.43814	1.68911	0.203036	up
ENSMUSG00000043300.1	B3galnt1	46.7822	0.237169	0.275462	0.117863	0.651876	1.00017	0.975464	1.68828	0.0222146	up
ENSMUSG00000054752.9	Fsd1l	359.652	0.626892	0.748918	0.34802	1.94903	1.84556	3.78653	1.68521	0.16578	up
ENSMUSG00000028028.5	Alpk1	85.1342	0.299806	0.07856	0.014578	0.192551	0.568641	0.67378	1.6824	0.220093	up
ENSMUSG00000086950.1	Gm16907	51.3577	0.496144	0.072005	0.046497	0.496294	1.1279	0.756739	1.67728	0.21744	up
ENSMUSG00000022144.3	Gdnf	23.3782	0.035375	0.089192	0.036499	0.267064	0.245328	0.18721	1.67717	0.146875	up
ENSMUSG00000024186.9	Rgs11	61.488	0.274529	0.2683	0.248382	0.738418	1.12901	1.19215	1.67467	0.00286987	up
ENSMUSG00000048732.5	Klhl11	62.1547	0.513959	0.18504	0.020055	0.611056	1.08714	1.09155	1.67384	0.203231	up
ENSMUSG00000044794.7	9330133O14Rik	44.2099	0.268515	0.020512	0.270861	0.628882	0.600489	1.14444	1.67358	0.22765	up
ENSMUSG00000024043.6	Arhgap28	34.134	0.057431	0.044378	0.063124	0.189724	0.297051	0.193348	1.67256	0.0535053	up
ENSMUSG00000086534.2	Gm16758	68.4737	0.131775	0.151899	0.16922	0.418341	0.8371	0.646281	1.67092	0.00975989	up
ENSMUSG00000026458.6	Ppfia4	78.8088	0.131158	0.135056	0.076248	0.267146	0.779875	0.371569	1.66733	0.0313564	up
ENSMUSG00000029822.8	Osbpl3	174.341	0.549838	0.170486	0.177675	0.956032	1.00538	1.40548	1.66416	0.00131058	up
ENSMUSG00000059456.6	Ptk2b	35.0501	0.099282	0.053375	0.07117	0.213513	0.309409	0.466582	1.66262	0.0575978	up
ENSMUSG00000005267.6	Zfp287	25.362	0.057401	0.08495	0.043966	0.161238	0.243861	0.542877	1.66158	0.14675	up
ENSMUSG00000028337.8	Coro2a	21.5383	0.040357	0.041857	0.048811	0.098119	0.227355	0.305035	1.6612	0.154969	up
ENSMUSG00000079419.2	Ms4a6c	29.5377	0.048583	0.07952	0.253792	0.248603	0.543201	0.928314	1.65913	0.256997	up
ENSMUSG00000031659.5	Adcy7	158.641	0.255697	0.175125	0.246212	0.481337	0.951375	1.35884	1.65461	0.00617324	up
ENSMUSG00000044674.4	Fzd1	55.805	0.082777	0.068225	0.165712	0.338193	0.351602	0.663937	1.65129	0.082928	up
ENSMUSG00000020120.9	Plek	30.62	0.153866	0.032246	0.018281	0.168889	0.30048	0.322765	1.65091	0.214132	up
ENSMUSG00000074903.3	Gm2058	36.7812	0.185006	0.129224	0.026349	0.540492	0.444	0.334868	1.65079	0.141291	up
ENSMUSG00000087535.1	D930049A15Rik	15.6267	0.076641	0.013232	0.021857	0.177912	0.112787	0.17088	1.63927	0.269165	up
ENSMUSG00000068614.7	Actc1	14109.5	39.7761	66.5769	134.094	222.635	362.12	441.318	1.6377	0.0235961	up
ENSMUSG00000046805.9	Mpeg1	102.317	0.199026	0.220669	0.19672	0.51797	0.545465	1.46371	1.62922	0.0335606	up
ENSMUSG00000026395.8	Ptprc	76.0387	0.141673	0.107524	0.094798	0.185648	0.346603	0.906759	1.629	0.0950537	up
ENSMUSG00000085277.1	Gm13943	36.3364	0.933774	0.985122	0.813016	2.65418	3.12029	5.39456	1.62743	0.058581	up
ENSMUSG00000052397.8	Ezr	83.7419	0.419901	0.185562	0.121345	0.613828	0.885629	1.68823	1.62683	0.0531401	up
ENSMUSG00000035183.8	Slc24a5	67.9458	0.328877	0.299256	0.288532	2.25647	0.434789	0.833668	1.62509	0.14796	up
ENSMUSG00000026600.6	Soat1	45.548	0.081069	0.069404	0.096677	0.303872	0.343498	0.353962	1.62247	0.0182598	up
ENSMUSG00000028417.3	Tal2	27.8909	0.029562	0.072862	0.132669	0.40662	0.302513	0.255381	1.61452	0.219841	up
ENSMUSG00000015340.4	Cybb	36.0304	0.092043	0.069887	0.042549	0.068766	0.216676	0.529188	1.61114	0.231937	up
ENSMUSG00000025479.7	Cyp2e1	221.382	0.54002	1.04861	1.51641	0.765457	9.9674	2.35112	1.6092	0.231508	up
ENSMUSG00000041957.8	Pkp2	226.026	1.34103	0.484947	0.370103	2.72419	2.60422	2.82935	1.60872	0.0079193	up
ENSMUSG00000072653.5	Zfp783	53.7899	0.484318	0.058256	0.04078	0.763209	1.10095	0.640416	1.60851	0.243684	up
ENSMUSG00000002617.8	Zfp40	39.3853	0.213184	0.064908	0.028169	0.257622	0.404559	0.398348	1.60654	0.131943	up
ENSMUSG00000020264.5	Slc36a2	25.3462	0.151987	0.092223	0.040568	0.182197	0.603106	0.342316	1.60301	0.199798	up
ENSMUSG00000073680.2	Tmem88b	33.7168	0.052479	0.066407	0.122969	0.154503	0.484443	0.387073	1.60025	0.172941	up
ENSMUSG00000022676.6	Snai2	28.1886	0.129157	0.078619	0.148629	0.509448	0.443857	0.488449	1.59814	0.0991622	up
ENSMUSG00000092085.1	Gm17224	69.6204	1.70809	1.16949	0.969938	3.41335	5.26455	6.04367	1.59728	0.00587081	up
ENSMUSG00000052727.4	Mtap1b	339.214	0.474495	0.226855	0.119873	0.701084	1.23344	1.09931	1.59376	0.00827231	up
ENSMUSG00000004415.8	Emid2	53.3067	0.213657	0.141231	0.174728	0.58924	1.30354	0.436631	1.59244	0.0749577	up
ENSMUSG00000037239.7	Spred3	84.11	0.24065	0.203951	0.130016	0.586699	0.866037	0.933811	1.58982	0.00188746	up
ENSMUSG00000085607.1	Gm16854	170.43	1.23175	0.381852	0.081544	1.38128	2.28361	2.39336	1.58794	0.163653	up
ENSMUSG00000045672.7	Col27a1	68.9271	0.130514	0.040964	0.090658	0.243687	0.315852	0.457455	1.58205	0.0533797	up
ENSMUSG00000048583.9	Igf2	779.533	1.48973	1.44542	2.03604	4.87105	7.96073	6.88672	1.58177	0.000187674	up
ENSMUSG00000032503.10	Arpp21	381.375	2.05194	1.07335	0.750938	4.16639	5.43418	5.78065	1.57944	4.07e-09	up
ENSMUSG00000002668.7	Dennd1c	30.8837	0.057043	0.111777	0.149764	0.380388	0.455241	0.436565	1.57883	0.125266	up
ENSMUSG00000034687.4	Fras1	95.0691	0.098887	0.045915	0.026412	0.184609	0.215712	0.229037	1.57747	0.019791	up
ENSMUSG00000041308.4	Sntb2	65.9764	0.166472	0.091268	0.149211	0.241043	0.554305	0.790363	1.57571	0.068594	up
ENSMUSG00000001864.7	Aif1l	179.516	0.420288	0.548628	0.758086	1.87379	2.22832	2.53743	1.57384	0.00150231	up
ENSMUSG00000056214.7	Pard6g	29.5469	0.051045	0.100961	0.090533	0.253939	0.344542	0.378586	1.57217	0.106964	up
ENSMUSG00000036564.10	Ndrg4	112.745	0.388737	0.321382	0.421622	0.866003	2.55394	1.79034	1.57159	0.00917461	up
ENSMUSG00000031849.7	Comp	104.004	0.153083	0.199448	0.735879	1.23143	1.60839	1.65274	1.57146	0.149608	up
ENSMUSG00000023972.8	Ptk7	42.133	0.13644	0.081319	0.055727	0.327496	0.372337	0.330695	1.5711	0.0359575	up
ENSMUSG00000085272.1	Gm1078	33.5295	0.099384	0.092215	0.090544	0.211073	0.550524	0.484969	1.5635	0.0872137	up
ENSMUSG00000030041.8	D6Mm5e	19.7564	0.048619	0.133647	0.069229	0.269287	0.487962	0.303107	1.56208	0.217415	up
ENSMUSG00000051855.8	Mest	128.403	1.26274	0.322831	0.66481	1.33304	2.18184	2.5668	1.56106	0.0234295	up
ENSMUSG00000058806.7	Col13a1	24.3371	0.107217	0.049123	0.053257	0.171931	0.293275	0.345185	1.55685	0.146875	up
ENSMUSG00000078190.4	Dnm3os	71.4617	0.145058	0.047591	0.060289	0.149269	0.331793	0.473685	1.5503	0.0961319	up
ENSMUSG00000031986.5	Gm505	83.3662	0.917588	0.236654	0.032612	0.865754	1.45852	1.81995	1.5494	0.263726	up
ENSMUSG00000035232.7	Pdk3	82.9671	0.445461	0.419571	0.28554	1.1153	1.74849	1.34088	1.54388	0.00401353	up
ENSMUSG00000079297.2	Gm2223	15.3218	0.09212	0.146326	0.060323	0.304321	0.494564	0.368149	1.54301	0.250318	up
ENSMUSG00000025268.8	Maged2	1325.15	4.69775	5.73088	6.00412	18.2999	23.2136	19.3126	1.54264	5.33e-07	up
ENSMUSG00000020644.8	Id2	63.6132	0.64754	0.272678	0.485443	1.41146	1.78353	2.0245	1.54143	0.0243813	up
ENSMUSG00000024477.3	Pggt1b	147.098	1.2985	0.21978	0.12507	1.19886	1.68331	2.77895	1.53839	0.202172	up
ENSMUSG00000042451.6	Mybph	1709.5	5.92606	5.95451	13.1975	16.07	26.1448	56.9429	1.53565	0.0563532	up
ENSMUSG00000033022.7	Cdo1	98.0612	0.255069	0.721637	0.745205	0.814555	3.68253	2.2909	1.53178	0.160404	up
ENSMUSG00000041482.8	Fam38b	27.4526	0.051422	0.020238	0.006079	0.072669	0.116024	0.081497	1.52866	0.242973	up
ENSMUSG00000024481.4	4833403I15Rik	48.878	0.129057	0.257562	0.040404	0.334121	0.422841	0.836998	1.52613	0.19126	up
ENSMUSG00000053886.3	Sh2d4a	148.12	0.680856	0.751134	0.161317	2.15769	2.0326	1.41463	1.52602	0.057466	up
ENSMUSG00000032289.9	Thsd4	22.0851	0.046797	0.009356	0.016788	0.102868	0.110713	0.099264	1.5234	0.238253	up
ENSMUSG00000031530.6	Dusp4	37.4851	0.218184	0.120041	0.052442	0.46975	0.585127	0.351232	1.52292	0.129392	up
ENSMUSG00000004473.9	Clec11a	38.8921	0.328161	0.044092	0.196397	0.283173	0.740069	1.06795	1.5216	0.263579	up
ENSMUSG00000058056.8	Palld	1026.27	7.11597	2.2555	0.731215	7.76333	11.1596	13.6494	1.51945	0.129392	up
ENSMUSG00000019947.8	Arid5b	107.127	0.563362	0.091052	0.116902	0.482503	0.882138	1.29692	1.51797	0.150236	up
ENSMUSG00000041797.7	Abca9	209.686	0.4596	0.190516	0.294518	0.466985	0.672852	2.36696	1.51578	0.121068	up
ENSMUSG00000032258.8	Lca5	45.447	0.18439	0.132753	0.013857	0.375381	0.37348	0.468828	1.51469	0.215457	up
ENSMUSG00000040751.6	Lat2	30.4748	0.072559	0.276698	0.197934	0.579865	0.639018	0.87675	1.5128	0.196253	up
ENSMUSG00000047363.4	Cstad	40.9377	0.580168	0.346759	0.455957	1.7664	2.15837	1.4302	1.51216	0.0563077	up
ENSMUSG00000054003.7	Tdrd9	40.4296	0.090648	0.101177	0.045469	0.220901	0.329396	0.33279	1.51026	0.0565151	up
ENSMUSG00000039934.8	Pion	58.0972	0.25571	0.155226	0.047847	0.421608	0.644776	0.544228	1.51008	0.0943389	up
ENSMUSG00000027338.9	Prnd	106.653	0.644248	0.149831	0.205815	1.66366	0.791624	1.75165	1.50958	0.0864158	up
ENSMUSG00000038623.3	Tm6sf1	477.161	2.88545	1.93639	1.36983	6.21073	8.45602	7.12435	1.50872	3.43e-06	up
ENSMUSG00000027962.9	Vcam1	121.783	0.478372	0.347184	0.257702	0.99681	1.26898	1.57467	1.50753	0.000511171	up
ENSMUSG00000060224.3	Pyroxd2	51.2029	0.177874	0.09031	0.187284	0.453371	0.443415	0.799028	1.50677	0.0807275	up
ENSMUSG00000020649.5	Rrm2	66.5693	0.213466	0.17827	0.42577	1.16738	1.24504	0.782369	1.50405	0.087047	up
ENSMUSG00000000567.4	Sox9	48.6365	0.115194	0.098116	0.115788	0.29507	0.519569	0.403098	1.50382	0.0364469	up
ENSMUSG00000075118.3	Gpr137b-ps	32.8299	0.083326	0.184588	0.040176	0.293666	0.288745	0.549113	1.49859	0.206622	up
ENSMUSG00000031616.7	Ednra	72.0494	0.259087	0.220721	0.103407	0.38044	0.957802	0.745602	1.49642	0.0549115	up
ENSMUSG00000010751.8	Tnfrsf22	66.7428	0.310014	0.118097	0.122111	0.746569	0.751285	0.784949	1.49615	0.0157958	up
ENSMUSG00000079293.1	Clec7a	17.8693	0.073256	0.096002	0.03753	0.208293	0.310046	0.289392	1.49147	0.218944	up
ENSMUSG00000028082.5	Sh3d19	214.245	0.425408	0.322457	0.227792	0.698461	1.25191	1.54009	1.49122	0.0018122	up
ENSMUSG00000048078.9	Odz4	28.6051	0.037181	0.006417	0.017692	0.078503	0.09336	0.051429	1.49005	0.252895	up
ENSMUSG00000034023.9	Fancd2	20.2281	0.071083	0.02321	0.017417	0.157586	0.090333	0.117782	1.48494	0.257076	up
ENSMUSG00000024304.8	Cdh2	42.6805	0.052955	0.057085	0.128296	0.25782	0.329283	0.31884	1.47661	0.137274	up
ENSMUSG00000031342.10	Gpm6b	91.4321	0.349855	0.084918	0.140677	0.423028	0.720821	0.912528	1.47342	0.0885839	up
ENSMUSG00000045094.6	Arhgef37	112.753	0.692261	0.35861	0.047703	0.707539	1.34232	1.78021	1.4731	0.243684	up
ENSMUSG00000031639.5	Tlr3	57.0731	0.224699	0.115796	0.053685	0.336647	0.411876	0.613723	1.47172	0.101859	up
ENSMUSG00000026712.2	Mrc1	201.84	0.541462	0.299321	0.351648	1.07207	1.25217	1.85732	1.46945	0.00131058	up
ENSMUSG00000007379.8	Dennd2c	141.646	0.430358	0.355677	0.090172	0.95953	1.01962	1.09433	1.46769	0.0429689	up
ENSMUSG00000032740.9	Ccdc88a	106.52	0.249549	0.062403	0.039767	0.284491	0.50031	0.826785	1.46757	0.150602	up
ENSMUSG00000029304.8	Spp1	27.5848	0.314151	0.104201	0.136688	0.901793	0.468585	0.530741	1.46584	0.214809	up
ENSMUSG00000019960.6	Dusp6	324.828	1.69146	0.948456	0.827045	3.3255	5.38043	3.24784	1.4641	0.000867814	up
ENSMUSG00000004933.10	Matk	74.4424	0.232472	0.25511	0.363789	0.770176	1.32119	1.3488	1.46303	0.0364724	up
ENSMUSG00000028399.10	Ptprd	234.72	0.429668	0.183085	0.114979	0.44909	0.808353	1.2346	1.45975	0.0547508	up
ENSMUSG00000038059.6	2010002N04Rik	71.2491	0.374515	0.401531	0.269663	0.879513	1.48845	1.32317	1.45666	0.0113876	up
ENSMUSG00000021559.7	Dapk1	88.6304	0.246251	0.111288	0.094241	0.395778	0.551539	0.609137	1.45021	0.0217424	up
ENSMUSG00000041073.3	Nacad	111.828	0.254524	0.114684	0.289781	0.83317	0.869022	0.618695	1.44683	0.044111	up
ENSMUSG00000087231.1	E230016M11Rik	79.0397	0.471963	0.419337	0.427948	0.622115	2.44557	1.58742	1.44663	0.0911098	up
ENSMUSG00000027878.9	Notch2	257.886	0.471277	0.152481	0.135987	0.483365	1.02043	1.04113	1.44378	0.0533797	up
ENSMUSG00000041372.8	B4galnt3	32.9021	0.106055	0.121922	0.036298	0.280675	0.42136	0.224457	1.43562	0.165792	up
ENSMUSG00000076431.3	Sox4	190.595	0.377477	0.380674	0.398621	0.962577	1.45067	1.69507	1.43531	0.000610618	up
ENSMUSG00000025666.10	Tmem47	253.104	1.09232	0.549425	0.311828	1.92892	2.18391	2.36499	1.43393	0.00917461	up
ENSMUSG00000003452.9	Bicd1	33.8323	0.05315	0.015349	0.0339	0.082836	0.153871	0.130412	1.43272	0.165646	up
ENSMUSG00000020589.9	Fam49a	125.297	0.267028	0.241592	0.253914	0.589786	0.599519	1.48192	1.43165	0.0442743	up
ENSMUSG00000022602.7	Arc	58.1471	0.208118	0.131516	0.212378	0.747948	0.583404	0.575156	1.43143	0.0459137	up
ENSMUSG00000026875.7	Traf1	33.9946	0.422391	0.064814	0.066681	0.384245	0.344289	0.72944	1.42882	0.140837	up
ENSMUSG00000030683.4	Sez6l2	56.1033	0.089665	0.139926	0.190226	0.533823	0.632545	0.582102	1.42344	0.0757214	up
ENSMUSG00000002699.5	Lcp2	27.4604	0.097374	0.098313	0.019622	0.273492	0.327501	0.268031	1.42295	0.217365	up
ENSMUSG00000052407.7	4930473A06Rik	41.4516	0.196829	0.062121	0.056916	0.239039	0.260092	0.499597	1.4211	0.199798	up
ENSMUSG00000028654.7	Mycl1	17.7707	0.07501	0.041304	0.033986	0.142524	0.205735	0.172693	1.42035	0.234973	up
ENSMUSG00000032419.7	Tbx18	43.4216	0.141471	0.055617	0.081509	0.220318	0.35263	0.374876	1.41983	0.103829	up
ENSMUSG00000032265.8	Fam46a	103.174	0.258887	0.107052	0.19628	0.645756	0.510113	0.752469	1.41867	0.028248	up
ENSMUSG00000021943.5	Gdf10	54.5589	0.111552	0.208569	0.111627	0.42718	0.390439	0.786076	1.41585	0.126656	up
ENSMUSG00000027478.9	Dnmt3b	27.2867	0.090337	0.082146	0.018011	0.198221	0.216067	0.218757	1.41552	0.214117	up
ENSMUSG00000036242.7	3632451O06Rik	231.799	0.869301	0.61348	0.678882	2.73939	2.55728	1.9486	1.41055	0.000305086	up
ENSMUSG00000024076.8	Vit	40.0334	0.1658	0.086794	0.194066	0.251084	0.617859	0.692675	1.40516	0.181347	up
ENSMUSG00000059970.6	Hspa2	184.928	0.81614	0.769212	0.624522	2.33795	3.01208	2.08695	1.4042	0.000166581	up
ENSMUSG00000020646.9	Mboat2	26.162	0.257438	0.051401	0.050471	0.211008	0.358989	0.506249	1.40351	0.253111	up
ENSMUSG00000022995.9	Enah	698.097	3.52376	1.43651	1.06164	4.75144	7.02818	6.61131	1.40248	0.0157646	up
ENSMUSG00000090084.1	Srpx	91.0081	0.387792	0.244164	0.536892	1.24113	1.11604	1.91038	1.40203	0.035383	up
ENSMUSG00000040322.6	Slc25a24	133.825	0.726675	0.298407	0.217017	1.1948	1.19836	1.58888	1.39922	0.032088	up
ENSMUSG00000074657.3	Kif5a	26.3656	0.049889	0.042011	0.055502	0.097856	0.156322	0.215515	1.39639	0.167509	up
ENSMUSG00000026674.3	Ddr2	493.406	0.801995	0.472603	0.548802	1.22624	2.53372	2.35243	1.38788	0.0013552	up
ENSMUSG00000042842.3	Serpinb6b	51.1863	0.44647	0.202854	0.160283	0.638667	1.23782	0.904252	1.38334	0.105406	up
ENSMUSG00000026360.3	Rgs2	149.323	1.02506	0.411977	0.289151	1.81755	1.84088	1.60132	1.38242	0.102112	up
ENSMUSG00000050064.7	Zfp697	38.6716	0.097475	0.109731	0.021451	0.228749	0.186884	0.339393	1.38017	0.206318	up
ENSMUSG00000062210.6	Tnfaip8	49.2274	0.433191	0.0858	0.384158	0.798106	0.975888	0.985054	1.37881	0.180376	up
ENSMUSG00000066456.6	Hmgn3	152.288	1.4839	1.44954	1.61497	4.14597	5.22031	5.55003	1.37847	0.000318701	up
ENSMUSG00000002602.9	Axl	842.773	2.86231	1.40979	2.20612	5.24995	6.91427	8.57098	1.37835	0.000323069	up
ENSMUSG00000070047.5	Fat1	103.442	0.104364	0.066269	0.047973	0.181297	0.232516	0.350112	1.37824	0.0110687	up
ENSMUSG00000011256.9	Adam19	145.415	0.255864	0.293916	0.152065	0.476795	0.833778	1.10219	1.3709	0.0156468	up
ENSMUSG00000021280.7	1200009I06Rik	181.079	0.418069	0.651478	0.765051	1.97105	2.48483	1.76883	1.37044	0.0182427	up
ENSMUSG00000074782.3	4833422C13Rik	20.7207	0.092245	0.120116	0.033723	0.194423	0.367436	0.30652	1.36539	0.247185	up
ENSMUSG00000090093.2	Gm14399	62.2253	1.71094	0.758128	0.259859	1.8175	2.30004	2.28824	1.35993	0.222015	up
ENSMUSG00000029186.6	Pi4k2b	82.7958	0.488534	0.149768	0.196606	0.529133	0.886646	1.48927	1.35428	0.115322	up
ENSMUSG00000026042.9	Col5a2	949.314	1.52042	1.02059	1.81529	3.16583	5.07891	6.59664	1.35386	0.00570547	up
ENSMUSG00000074682.3	Zcchc3	36.0284	0.067955	0.194195	0.089357	0.261327	0.504627	0.405063	1.35094	0.209603	up
ENSMUSG00000038807.10	Rap1gap2	254.133	0.57844	0.374663	0.27351	1.02261	1.79123	1.64104	1.3449	0.000514936	up
ENSMUSG00000021268.10	Meg3	3679.53	9.44185	12.4581	21.9435	30.4977	68.6235	51.5577	1.34386	0.0403329	up
ENSMUSG00000024640.3	Psat1	55.9085	0.309819	0.141123	0.389911	0.944317	0.716928	0.899992	1.34262	0.122939	up
ENSMUSG00000038147.7	Cd84	25.4828	0.076238	0.052129	0.100181	0.225327	0.268573	0.30451	1.341	0.202571	up
ENSMUSG00000019817.11	Plagl1	32.5733	0.067013	0.062476	0.053718	0.229587	0.306489	0.461463	1.34	0.208885	up
ENSMUSG00000032925.9	Itgbl1	132.735	0.434718	0.218645	0.35635	0.552229	1.21295	1.5939	1.33885	0.0715463	up
ENSMUSG00000044734.9	Serpinb1a	218.741	1.13914	1.07255	1.27871	3.93364	3.60452	3.83388	1.33608	0.00035275	up
ENSMUSG00000028076.6	Cd1d1	38.8977	0.164285	0.205037	0.281253	0.349419	1.04415	1.12294	1.33448	0.181384	up
ENSMUSG00000037784.8	Dzip1l	75.8451	0.29288	0.237819	0.054902	0.337583	0.845063	0.717793	1.33388	0.166275	up
ENSMUSG00000020422.7	Tns3	291.906	0.545014	0.343815	0.338775	0.95542	1.59197	1.54721	1.33286	0.000769845	up
ENSMUSG00000027115.8	Kif18a	39.878	0.140169	0.126466	0.080512	0.426921	0.502071	0.255157	1.33207	0.140837	up
ENSMUSG00000049791.3	Fzd4	868.383	5.18722	2.09279	0.636846	6.87063	10.6534	6.10943	1.33151	0.142301	up
ENSMUSG00000021388.6	Aspn	753.033	5.39418	3.35854	1.69405	7.12822	11.7701	13.5966	1.33044	0.0136462	up
ENSMUSG00000027796.2	Smad9	31.043	0.05443	0.087024	0.03391	0.266819	0.142419	0.155301	1.32995	0.228559	up
ENSMUSG00000029471.8	Camkk2	58.9946	0.430096	0.056105	0.219	0.373555	0.758844	1.39518	1.32966	0.273298	up
ENSMUSG00000022206.5	Npr3	783.565	2.11148	1.37386	0.467923	3.69117	5.67099	3.12841	1.32835	0.0503446	up
ENSMUSG00000033502.8	Cdc14a	651.279	2.43928	1.81889	0.625583	2.9342	6.92507	5.11101	1.32783	0.0551394	up
ENSMUSG00000022074.5	Tnfrsf10b	33.2807	0.161847	0.086179	0.075315	0.393206	0.309407	0.337267	1.32602	0.143686	up
ENSMUSG00000008136.8	Fhl2	37.7228	0.367501	0.119959	0.248002	0.984992	0.824498	0.561035	1.32552	0.200041	up
ENSMUSG00000042464.6	Hoxd4	55.3074	0.337759	0.368927	0.295776	0.68927	0.755705	0.94324	1.32508	0.0464342	up
ENSMUSG00000034349.8	Smc4	404.723	2.14253	1.07395	0.396356	2.53154	3.20562	3.8863	1.32382	0.0415251	up
ENSMUSG00000041915.7	Ammecr1l	229.473	1.5646	0.476694	0.255958	1.21244	3.17582	2.5082	1.31717	0.174739	up
ENSMUSG00000009394.6	Syn2	47.2028	0.230098	0.151062	0.028737	0.452905	0.452439	0.355702	1.31201	0.230363	up
ENSMUSG00000019718.2	2810055F11Rik	25.3925	0.244797	0.072171	0.111357	0.278455	0.632329	0.456389	1.31133	0.270123	up
ENSMUSG00000033633.7	Clec18a	36.1262	0.162435	0.18502	0.195669	0.513118	0.530284	0.751191	1.31071	0.128041	up
ENSMUSG00000062526.3	Mppe1	148.256	0.906256	0.864572	0.574021	2.4407	2.83873	2.05575	1.30945	0.00188389	up
ENSMUSG00000024529.6	Lox	178.411	0.649613	0.270723	0.359864	1.06791	1.27219	1.659	1.30905	0.0151363	up
ENSMUSG00000034109.9	Golim4	394.964	2.05894	0.723625	0.442407	2.21121	3.41019	3.71686	1.30768	0.0702883	up
ENSMUSG00000018983.8	E2f2	148.871	0.343793	0.336449	0.302552	1.10421	1.1069	1.32674	1.30579	0.000323069	up
ENSMUSG00000039476.6	Prrx2	34.4185	0.329978	0.406176	0.431492	0.642955	0.865713	1.18354	1.30574	0.140837	up
ENSMUSG00000086043.1	Gm12473	73.6644	2.06891	1.31833	0.712273	2.78417	5.69584	4.27946	1.30526	0.087047	up
ENSMUSG00000031351.8	Zfp185	88.8376	0.538615	0.232762	0.065386	0.643165	0.968318	0.880662	1.30481	0.2124	up
ENSMUSG00000031778.6	Cx3cl1	53.512	0.212743	0.161832	0.129681	0.554708	0.515296	0.524752	1.30314	0.042986	up
ENSMUSG00000026017.5	Carf	47.0616	0.313232	0.177591	0.063986	0.325837	0.853654	0.617627	1.30258	0.224924	up
ENSMUSG00000020866.10	Cacna1g	77.291	0.060628	0.236824	0.048374	0.180825	0.949885	0.767638	1.30168	0.237056	up
ENSMUSG00000047146.8	Tet1	64.9298	0.087652	0.033075	0.02757	0.098452	0.214989	0.180249	1.29892	0.141782	up
ENSMUSG00000014813.7	Stc1	31.2295	0.079591	0.087138	0.065293	0.143185	0.269738	0.328317	1.2973	0.181384	up
ENSMUSG00000029490.3	Mfsd7a	95.6943	0.22541	0.673754	0.295072	0.626156	1.38323	1.83661	1.29414	0.183382	up
ENSMUSG00000046618.7	Olfml2a	120.642	0.266159	0.106224	0.298737	0.621751	0.565764	0.96159	1.29054	0.104517	up
ENSMUSG00000025754.4	Agbl1	275.272	2.32182	0.933167	0.173293	1.91104	4.12216	4.23474	1.28702	0.237154	up
ENSMUSG00000039787.7	Cercam	118.269	0.659143	0.331659	0.629292	1.446	1.21383	1.94529	1.28665	0.0821784	up
ENSMUSG00000034810.7	Scn7a	132.837	0.283907	0.179254	0.128598	0.22366	0.670248	0.940076	1.28325	0.140449	up
ENSMUSG00000039542.8	Ncam1	358.309	0.957076	1.94501	1.48403	4.24861	4.19123	5.32297	1.28069	6.35e-06	up
ENSMUSG00000029468.10	P2rx7	62.4124	0.117142	0.127459	0.147051	0.339882	0.470438	0.5597	1.28044	0.0732433	up
ENSMUSG00000046743.6	Fat4	110.02	0.088635	0.100957	0.034217	0.219598	0.23624	0.218842	1.27206	0.0512709	up
ENSMUSG00000001506.9	Col1a1	3463.81	4.49086	4.00872	9.42452	14.3425	17.9882	26.1369	1.27046	0.0576132	up
ENSMUSG00000070713.3	Gm10282	61.3178	0.941375	0.488189	0.324685	1.89491	1.72835	1.62048	1.26951	0.0946297	up
ENSMUSG00000026193.8	Fn1	1213.22	1.90787	0.812894	2.04694	3.58345	4.61712	7.0308	1.26595	0.0378072	up
ENSMUSG00000027550.7	Lrrcc1	582.203	2.84508	1.28014	0.82107	3.43519	6.03305	5.7181	1.26238	0.0464342	up
ENSMUSG00000044060.10	A830010M20Rik	320.097	1.22798	0.465183	0.461734	1.40275	2.50268	2.2689	1.25964	0.022285	up
ENSMUSG00000057614.5	Gnai1	75.5507	0.484121	0.10773	0.195662	0.451331	0.871931	1.03522	1.25733	0.209005	up
ENSMUSG00000040998.12	Npnt	211.281	1.00754	0.383712	0.180874	1.57085	1.85117	1.53804	1.25419	0.143038	up
ENSMUSG00000028480.8	Glipr2	55.6439	0.323934	0.12466	0.31066	0.537945	0.607117	1.23296	1.25344	0.203586	up
ENSMUSG00000000094.6	Tbx4	99.9223	0.569466	0.249075	0.235791	1.33184	0.891796	0.85125	1.25195	0.0865029	up
ENSMUSG00000037921.8	Ddx60	49.2657	0.138851	0.117078	0.04082	0.242419	0.36735	0.313773	1.25027	0.125266	up
ENSMUSG00000058729.6	Lin9	168.058	1.15712	0.550941	0.25665	1.70935	1.77743	2.16105	1.24656	0.0911856	up
ENSMUSG00000051950.8	B3galtl	111.194	0.313929	0.175904	0.395384	0.970122	0.615758	0.900003	1.24482	0.0563618	up
ENSMUSG00000048402.8	Gli2	25.9199	0.065108	0.035935	0.028368	0.086914	0.143135	0.153221	1.24426	0.237154	up
ENSMUSG00000016262.7	Sertad4	60.3032	0.136102	0.202846	0.215465	0.385829	0.637629	0.832098	1.24384	0.131289	up
ENSMUSG00000028078.8	Dclk2	28.2393	0.117951	0.082727	0.030148	0.201994	0.289116	0.21066	1.2428	0.247234	up
ENSMUSG00000019796.5	Lrp11	93.0403	0.320346	0.338233	0.23743	0.708793	1.24211	0.785248	1.24103	0.0323913	up
ENSMUSG00000056888.5	Glipr1	66.8209	0.96908	0.702674	0.784616	2.07483	3.13655	1.58557	1.23972	0.0877598	up
ENSMUSG00000090387.1	Gm17056	75.0269	0.737062	0.255771	0.121184	0.778779	1.06715	1.37863	1.23701	0.223388	up
ENSMUSG00000029661.9	Col1a2	4748.89	8.26978	6.11909	13.7582	20.6406	28.1329	39.9187	1.2319	0.0472918	up
ENSMUSG00000021217.5	Tshz3	82.7596	0.27585	0.213433	0.069433	0.336044	0.678756	0.625042	1.23173	0.150602	up
ENSMUSG00000028414.9	Fktn	364.258	0.777596	1.12067	0.413821	1.69646	2.43532	2.15179	1.2316	0.0669021	up
ENSMUSG00000026737.6	Pip4k2a	150.798	0.644554	0.523992	0.287651	0.885727	1.3502	2.06908	1.22863	0.0553835	up
ENSMUSG00000030562.9	Nox4	76.8287	0.401898	0.158756	0.1334	0.392086	0.580691	1.06349	1.22862	0.186202	up
ENSMUSG00000033855.9	Ston1	67.3188	0.590251	0.182938	0.097798	0.514956	0.960345	0.80125	1.22675	0.198422	up
ENSMUSG00000025420.7	Katnal2	226.553	2.04535	1.03204	0.795569	4.13423	3.98788	3.0073	1.22662	0.0326061	up
ENSMUSG00000024044.8	Epb4.1l3	43.5305	0.179555	0.049272	0.101658	0.330378	0.308414	0.328267	1.22431	0.179642	up
ENSMUSG00000027188.8	Pamr1	117.187	0.388956	0.34923	0.575786	1.08592	1.25822	2.11755	1.22428	0.0865737	up
ENSMUSG00000005686.9	Ampd3	474.645	2.28788	1.28721	0.759328	3.42431	4.34121	4.33255	1.22069	0.00262736	up
ENSMUSG00000039982.7	Dtx4	129.524	0.281999	0.233944	0.218364	0.466153	0.770148	0.984554	1.22049	0.0257666	up
ENSMUSG00000033319.4	Fem1c	139.303	1.12611	0.373513	0.206096	1.17145	1.60884	2.0093	1.21833	0.180513	up
ENSMUSG00000063652.4	Slc22a21	35.16	0.084928	0.127354	0.105024	0.285711	0.347653	0.435264	1.21599	0.187384	up
ENSMUSG00000090852.1	Tnfrsf22	41.0049	0.482809	0.133601	0.165899	0.888994	0.641899	0.689562	1.21374	0.250356	up
ENSMUSG00000020961.8	Ston2	397.917	2.66378	0.845128	0.365857	1.91222	4.43854	5.73271	1.20899	0.224563	up
ENSMUSG00000034648.7	Lrrn1	268.882	1.17703	0.872525	0.447307	1.97436	2.9905	2.193	1.20604	0.0164601	up
ENSMUSG00000029778.6	Adcyap1r1	77.4158	0.102159	0.128691	0.17112	0.224956	0.535509	0.5127	1.20329	0.150602	up
ENSMUSG00000027386.3	Fbln7	210.956	0.376839	0.317173	1.46622	2.09679	1.82888	3.07129	1.20318	0.250596	up
ENSMUSG00000028378.6	Ptgr1	132.929	0.779856	0.471542	0.667641	1.93276	1.93955	1.73968	1.20228	0.0127035	up
ENSMUSG00000049866.6	Arl4c	37.7078	0.068119	0.126589	0.106571	0.262763	0.279883	0.374748	1.2003	0.190664	up
ENSMUSG00000025780.7	Itih5	540.472	1.14152	0.62771	0.565867	1.39038	2.09072	3.27573	1.19993	0.0250665	up
ENSMUSG00000036103.8	Colec12	126.462	0.434653	0.301306	0.500848	0.846114	1.22029	1.67378	1.19924	0.0601424	up
ENSMUSG00000047907.7	Tshz2	282.435	0.915408	0.934445	0.442861	1.26716	3.06555	1.76474	1.19816	0.0807275	up
ENSMUSG00000015243.4	Abca1	492.619	1.16907	0.328592	0.22935	1.07269	1.85705	1.83828	1.19771	0.149608	up
ENSMUSG00000031681.8	Smad1	355.092	2.14694	1.07042	0.737293	3.42493	4.34591	3.41092	1.19631	0.0240309	up
ENSMUSG00000067629.3	Syngap1	46.053	0.391532	0.130663	0.11981	0.454398	0.797044	0.558271	1.19578	0.234358	up
ENSMUSG00000039621.7	Prex1	510.119	1.50402	1.04418	0.62746	2.67479	3.00277	2.7413	1.19537	0.000166581	up
ENSMUSG00000017724.8	Etv4	234.458	1.44135	1.27374	1.80071	3.33894	4.73312	3.11192	1.19153	0.000785057	up
ENSMUSG00000020019.4	Ntn4	300.913	1.12344	1.07317	0.598695	2.28093	3.43665	2.372	1.19066	0.00424756	up
ENSMUSG00000026365.9	Cfh	210.386	0.55025	0.319136	0.70106	0.806656	1.43248	2.52181	1.18912	0.146876	up
ENSMUSG00000067928.5	Zfp760	64.4448	0.261673	0.176877	0.083931	0.292885	0.373243	0.844584	1.189	0.231142	up
ENSMUSG00000031239.5	Itm2a	7943.67	78.9192	47.1886	31.8379	119.262	160.855	165.059	1.18666	0.00150231	up
ENSMUSG00000090210.1	Itga10	98.4967	0.24712	0.522517	0.258009	0.510648	0.867103	0.741903	1.18662	0.0503446	up
ENSMUSG00000028128.8	F3	81.55	0.594581	0.204677	0.635162	0.962884	1.15784	2.13533	1.18353	0.221796	up
ENSMUSG00000050379.9	45541	50.0121	0.162076	0.064743	0.14036	0.208642	0.366084	0.567984	1.17818	0.209713	up
ENSMUSG00000029469.8	Ift81	116.216	0.716431	0.681678	0.206869	1.11695	1.58167	1.32605	1.17596	0.0840602	up
ENSMUSG00000039943.8	Plcb4	1129.3	7.19076	3.97911	2.71008	10.0421	12.9805	9.97235	1.17524	0.041031	up
ENSMUSG00000039747.6	Orai2	71.9234	0.093656	0.209034	0.306242	0.530589	0.903603	0.492067	1.17456	0.247105	up
ENSMUSG00000035236.10	Scai	142.472	0.369816	0.085191	0.103386	0.296259	0.500175	0.750602	1.17343	0.221216	up
ENSMUSG00000086245.1	Gm16170	289.861	1.77537	0.704979	0.298049	1.5483	3.12808	2.90233	1.17306	0.187074	up
ENSMUSG00000072812.4	Ahnak2	164.797	0.362385	0.260398	0.654609	1.00787	0.842538	1.40233	1.16895	0.1163	up
ENSMUSG00000085419.1	Gm11734	50.0142	1.09747	0.490018	0.729054	1.67639	2.68952	2.30132	1.16872	0.143793	up
ENSMUSG00000027339.9	Rassf2	129.307	0.2152	0.123231	0.193451	0.401052	0.539979	0.685774	1.16824	0.0439912	up
ENSMUSG00000035914.4	Cd276	271.855	1.27423	0.68473	0.877261	2.29678	2.90887	2.85433	1.16796	0.00340577	up
ENSMUSG00000036390.6	Gadd45a	1316.47	15.2339	13.751	8.51626	30.772	38.2715	38.2252	1.16642	1.33e-05	up
ENSMUSG00000057894.9	Zfp329	171.662	0.525169	0.356067	0.255218	0.950328	1.34567	1.04914	1.16542	0.17805	up
ENSMUSG00000090799.1	Klhl33	1564.53	15.5723	11.7311	6.75445	22.3317	34.8196	38.1808	1.16275	0.00403223	up
ENSMUSG00000025262.8	Fam120c	202.154	0.76456	0.312181	0.191756	0.624772	1.0749	1.77641	1.15922	0.169653	up
ENSMUSG00000033411.9	Ctdspl2	136.943	0.629615	0.270215	0.090987	0.631211	0.979491	1.14582	1.15887	0.242528	up
ENSMUSG00000045382.6	Cxcr4	107.81	0.861358	0.578138	0.607441	1.17121	2.35177	2.37209	1.1511	0.0580302	up
ENSMUSG00000044712.8	Slc38a6	207.549	2.08995	0.617593	0.643382	1.87187	3.46347	3.03827	1.14747	0.0603556	up
ENSMUSG00000027082.8	Tfpi	114.861	0.687606	0.255931	0.786562	0.915943	1.67178	2.7961	1.14578	0.140837	up
ENSMUSG00000073489.3	Ifi204	162.359	1.15804	0.400008	0.829095	1.59586	2.40644	2.98382	1.14554	0.100337	up
ENSMUSG00000086889.1	Gm8619	39.8139	1.15754	0.997395	0.58791	2.22639	3.9294	1.47763	1.14511	0.259914	up
ENSMUSG00000004730.7	Emr1	42.8501	0.192981	0.086898	0.158309	0.287976	0.540332	0.440519	1.13912	0.210257	up
ENSMUSG00000047153.3	Khnyn	280.188	1.8223	0.572256	0.267198	1.6283	3.09181	2.28975	1.13773	0.236132	up
ENSMUSG00000030231.7	Plekha5	311.129	1.39252	0.548326	0.306288	1.43127	2.11197	2.98719	1.13617	0.160267	up
ENSMUSG00000059901.6	Adamts14	116.347	0.125221	0.255271	0.351138	0.60483	0.814308	0.735653	1.13532	0.17159	up
ENSMUSG00000041653.4	Pnpla3	266.223	0.64402	0.62911	0.671138	1.28546	2.38747	1.88499	1.13498	0.0108505	up
ENSMUSG00000090771.1	Gm17501	42.2037	0.372388	0.364435	0.322915	0.754246	0.874396	1.43815	1.13165	0.178308	up
ENSMUSG00000064061.7	Dzip3	102	0.368654	0.207037	0.058109	0.360763	0.735358	0.745461	1.1311	0.25806	up
ENSMUSG00000091337.1	Eid1	670.161	6.03993	4.72802	3.15537	9.73672	14.3288	14.2416	1.13013	0.000636585	up
ENSMUSG00000037172.8	E330009J07Rik	35.8315	0.076774	0.067913	0.036518	0.170355	0.214259	0.174975	1.12972	0.193747	up
ENSMUSG00000024127.7	Prepl	811.518	4.76125	2.29696	1.22959	5.61733	7.3752	8.83487	1.12895	0.0433689	up
ENSMUSG00000022533.7	Atp13a3	937.888	3.26056	1.04176	0.461493	2.61961	4.58156	5.36463	1.12719	0.224973	up
ENSMUSG00000020122.9	Egfr	302.768	0.38119	0.273269	0.459084	0.62299	1.02615	1.29276	1.12187	0.0409337	up
ENSMUSG00000026657.8	Frmd4a	127.925	0.365605	0.286519	0.194587	0.557535	0.637977	0.791051	1.12102	0.0359575	up
ENSMUSG00000033420.9	Antxr1	170.161	0.487292	0.248275	0.383689	0.660031	1.12366	1.34353	1.11883	0.0651368	up
ENSMUSG00000025352.6	Gdf11	411.954	1.31312	0.910967	1.26762	2.62059	3.19033	3.94188	1.11417	0.00394445	up
ENSMUSG00000028007.6	Snx7	98.7448	1.07912	0.208767	0.476651	1.89119	1.72259	1.66254	1.11404	0.209005	up
ENSMUSG00000030760.8	Acer3	89.1507	0.342642	0.19843	0.203186	0.574699	0.76403	0.916954	1.11154	0.07651	up
ENSMUSG00000051331.7	Cacna1c	88.458	0.249936	0.121049	0.05232	0.26652	0.345549	0.511008	1.11087	0.22997	up
ENSMUSG00000038642.4	Ctss	187.108	1.84129	0.793023	2.05133	2.31641	3.46053	7.61968	1.11081	0.23182	up
ENSMUSG00000050565.8	Tor1aip2	458.402	1.65905	1.50566	0.92106	2.85327	3.19631	4.40413	1.11021	0.00720147	up
ENSMUSG00000085180.1	AI838599	69.8291	0.583069	1.91396	1.22636	4.31212	4.36225	3.48181	1.10795	0.234071	up
ENSMUSG00000087390.1	Gm7598	32.3012	0.113712	0.137519	0.095841	0.232982	0.298555	0.448229	1.10535	0.242528	up
ENSMUSG00000026893.4	Gca	140.524	0.753165	0.564225	0.215367	1.36755	1.31397	1.47062	1.10403	0.106188	up
ENSMUSG00000045414.6	1190002N15Rik	132.49	0.503111	0.357727	0.312949	0.67685	1.61401	1.06067	1.10362	0.0681146	up
ENSMUSG00000028211.5	Trp53inp1	669.493	3.11873	1.1016	0.548766	2.99654	4.61757	4.55833	1.10247	0.170877	up
ENSMUSG00000030924.9	2610020H08Rik	25.1229	0.166103	0.113822	0.082661	0.29398	0.43789	0.33391	1.10218	0.269904	up
ENSMUSG00000005320.8	Fgfr4	147.734	0.472373	0.437273	0.701653	1.09834	1.73287	1.89378	1.10164	0.127598	up
ENSMUSG00000033308.9	Dpyd	59.0103	0.258698	0.146575	0.066261	0.214141	0.54899	0.694287	1.10163	0.27188	up
ENSMUSG00000000266.5	Mid2	205.097	0.746015	0.319654	0.200744	1.02003	1.14604	1.13891	1.10153	0.101517	up
ENSMUSG00000072915.2	Gm12258	31.6245	0.186632	0.1581	0.089333	0.282336	0.535875	0.377903	1.10036	0.259303	up
ENSMUSG00000022032.8	Scara5	217.535	0.811238	0.506257	0.674537	1.44677	1.19207	2.85762	1.09965	0.0972171	up
ENSMUSG00000050730.8	Arhgap42	161.176	0.533034	0.45395	0.18755	0.772231	1.00438	1.18063	1.09921	0.185793	up
ENSMUSG00000028736.6	Pax7	62.0137	0.093181	0.171717	0.103969	0.291353	0.362944	0.352636	1.09916	0.15441	up
ENSMUSG00000031576.9	Kcnu1	59.1474	0.494339	0.649233	0.21429	1.00553	0.808943	0.403936	1.09615	0.23995	up
ENSMUSG00000068015.5	Lrch1	147.408	0.618805	0.303459	0.215682	0.692086	1.08391	1.24837	1.09321	0.104333	up
ENSMUSG00000029223.8	Uchl1	250.403	2.19292	2.83217	2.51019	7.00679	5.84565	7.87514	1.08995	0.0116048	up
ENSMUSG00000004105.6	Angptl2	2324.84	9.17414	6.71194	8.43937	20.9142	22.5027	22.8695	1.08697	3.9e-05	up
ENSMUSG00000052730.4	Gm5111	68.7953	1.31653	0.752135	0.488415	2.02228	2.57228	2.1857	1.08408	0.125386	up
ENSMUSG00000014303.7	Glis2	117.531	0.573972	0.44786	0.290332	1.07577	1.06884	1.4931	1.08262	0.0359575	up
ENSMUSG00000036959.9	Bcorl1	362.747	0.632942	0.597078	0.50533	1.3832	1.91254	1.46876	1.07993	0.000982688	up
ENSMUSG00000044338.7	Aplnr	292.13	1.06268	0.826512	0.981204	2.47395	2.96557	2.33376	1.0788	0.00259565	up
ENSMUSG00000045658.8	Pid1	98.1957	0.422846	0.428765	0.423675	0.851285	0.849976	1.81064	1.07761	0.140674	up
ENSMUSG00000027864.7	Ptgfrn	264.739	0.636622	0.293081	0.633581	1.22125	1.15421	1.89256	1.07755	0.0991622	up
ENSMUSG00000035258.7	Abi3bp	305.971	1.3499	0.528574	0.545136	1.21979	2.13383	3.63507	1.0761	0.137986	up
ENSMUSG00000039089.7	L3mbtl3	213.594	0.991955	0.462576	0.275141	1.25459	1.49977	2.07179	1.07434	0.118351	up
ENSMUSG00000078920.2	Ifi47	39.5465	0.344156	0.220707	0.22464	1.00203	0.559234	0.727648	1.07417	0.239042	up
ENSMUSG00000030218.1	Mgp	1119.2	16.2641	17.4529	30.0089	51.5826	60.7649	65.5715	1.07264	0.0535053	up
ENSMUSG00000024998.9	Plce1	122.59	0.166137	0.16131	0.128263	0.326008	0.435944	0.464332	1.07211	0.0157156	up
ENSMUSG00000027799.7	Nbea	172.815	0.313751	0.213536	0.06006	0.349615	0.70256	0.45147	1.07169	0.23109	up
ENSMUSG00000091645.1	Gm17591	207.103	2.35047	1.03746	0.816055	3.68087	3.74345	3.40186	1.07021	0.0764181	up
ENSMUSG00000007682.5	Dio2	50.0233	0.073884	0.132308	0.087933	0.160239	0.24122	0.421466	1.06966	0.272079	up
ENSMUSG00000030671.8	Pde3b	53.5226	0.107654	0.064415	0.11086	0.127996	0.372469	0.279922	1.06949	0.273398	up
ENSMUSG00000026043.11	Col3a1	7906.02	13.7104	10.9475	23.839	31.9219	39.9422	64.1022	1.06805	0.106964	up
ENSMUSG00000034457.4	Eda2r	524.302	2.70754	0.860988	0.699838	3.10436	3.88312	3.79633	1.06792	0.139035	up
ENSMUSG00000017057.8	Il13ra1	79.9182	0.314375	0.277144	0.175726	0.567616	0.567834	0.906396	1.06322	0.103829	up
ENSMUSG00000026479.6	Lamc2	56.1809	0.173425	0.133167	0.083477	0.249305	0.330261	0.453199	1.06221	0.160404	up
ENSMUSG00000044847.7	Lsm11	69.6192	0.206292	0.07823	0.103416	0.221592	0.367692	0.439305	1.06145	0.199798	up
ENSMUSG00000031016.8	Wee1	97.7618	1.07573	0.530762	0.259104	1.39967	1.48318	1.87523	1.05967	0.194145	up
ENSMUSG00000032228.8	Tcf12	679.054	3.46484	1.45407	0.721986	3.37119	5.00764	5.58422	1.05958	0.141681	up
ENSMUSG00000084843.1	B230312C02Rik	1044.92	3.1073	5.62447	11.7279	17.255	17.0274	23.8496	1.05929	0.222015	up
ENSMUSG00000030539.7	Sema4b	96.3443	0.434763	0.240734	0.236572	0.788936	0.922646	0.783851	1.05897	0.0569578	up
ENSMUSG00000020101.7	4632428N05Rik	229.105	0.67379	0.540765	0.525541	0.991115	1.8038	1.8676	1.05873	0.0164601	up
ENSMUSG00000009418.8	Nav1	535.058	0.756081	0.491241	0.296788	0.757108	1.60217	1.65809	1.05723	0.0725018	up
ENSMUSG00000031246.8	Sh3bgrl	399.986	3.13945	1.33765	0.739106	3.53073	4.81187	4.83861	1.05612	0.137142	up
ENSMUSG00000036334.7	Igsf10	70.3465	0.063069	0.092622	0.088641	0.150513	0.21442	0.298973	1.05459	0.17238	up
ENSMUSG00000006219.6	Fblim1	79.0002	0.240084	0.448004	0.213188	0.62021	1.29439	0.736304	1.0538	0.209828	up
ENSMUSG00000021318.9	Gli3	36.9394	0.054074	0.058419	0.045116	0.12535	0.133208	0.16429	1.05115	0.199798	up
ENSMUSG00000020176.10	Grb10	1079.4	4.40921	2.06695	1.53132	4.81761	7.92572	8.19398	1.05025	0.0534351	up
ENSMUSG00000072591.4	5930412G12Rik	136.824	0.833838	0.967293	0.742156	2.09289	2.73696	1.67268	1.04974	0.0911098	up
ENSMUSG00000031075.10	Ano1	254.615	0.929754	0.678206	0.555425	1.73627	2.24166	1.66715	1.04922	0.00199623	up
ENSMUSG00000016487.9	Ppfibp1	1357.42	6.72257	3.1563	1.41633	7.4593	10.6649	12.5667	1.04772	0.134963	up
ENSMUSG00000090702.1	Gm17552	261.829	1.47981	0.715509	0.349084	1.41901	2.69797	2.31172	1.04745	0.171382	up
ENSMUSG00000032363.8	Adamts7	77.1516	0.156751	0.250069	0.587653	0.675822	0.404121	1.07307	1.04731	0.215901	up
ENSMUSG00000047793.7	Sned1	616.762	1.7103	0.478385	0.508779	1.15489	2.68243	3.29359	1.04547	0.178308	up
ENSMUSG00000032352.7	Lrrc1	40.7214	0.159562	0.209846	0.091535	0.441405	0.367215	0.410415	1.04397	0.236286	up
ENSMUSG00000040711.7	Sh3pxd2b	124.063	0.16915	0.208401	0.208893	0.319669	0.671896	0.660962	1.04237	0.108032	up
ENSMUSG00000033705.9	Stard9	352.381	0.907139	0.422229	0.488679	0.752912	2.26859	2.2316	1.04137	0.180376	up
ENSMUSG00000032712.10	2810474O19Rik	469.536	1.63326	0.867222	0.423926	2.16488	3.26067	2.21391	1.04007	0.125266	up
ENSMUSG00000034795.7	Ccdc122	97.7747	1.34041	0.724893	0.431036	1.7764	2.40896	1.89007	1.0395	0.109346	up
ENSMUSG00000036144.4	Meox2	199.482	0.877913	0.509319	0.232921	1.35198	1.36942	1.33881	1.03781	0.123408	up
ENSMUSG00000026399.6	Cd55	2302.59	20.8314	10.083	4.67776	26.5609	30.1116	32.871	1.03644	0.0997745	up
ENSMUSG00000037358.5	4930578C19Rik	70.7705	0.466503	0.16139	0.126392	0.609523	0.906797	0.728691	1.0359	0.246653	up
ENSMUSG00000041828.8	Abca8a	1103.45	3.50782	1.84289	2.38368	4.26082	5.50269	9.96937	1.03541	0.0651368	up
ENSMUSG00000045312.5	Lhfpl2	50.4008	0.156617	0.168623	0.089216	0.222357	0.466473	0.435433	1.03443	0.221796	up
ENSMUSG00000022894.5	Adamts5	416.215	0.742858	0.455765	0.651836	1.15692	1.43191	2.28641	1.03092	0.0480796	up
ENSMUSG00000016327.3	Atp1b4	375.33	1.98606	1.02239	0.399567	2.34914	3.50783	2.56385	1.03091	0.181384	up
ENSMUSG00000039115.7	Itga9	137.477	0.376523	0.135938	0.205984	0.388853	0.789029	0.684306	1.03059	0.168981	up
ENSMUSG00000052632.8	Asap2	315.838	1.23762	0.480864	0.396779	1.81094	2.76309	2.38605	1.03051	0.11665	up
ENSMUSG00000005087.10	Cd44	154.456	0.789541	0.176332	0.234758	1.01088	1.10439	1.10941	1.0302	0.172304	up
ENSMUSG00000028047.5	Thbs3	298.876	1.44994	1.03582	1.8258	3.52867	3.29719	3.64397	1.02929	0.0552677	up
ENSMUSG00000027309.12	4930402H24Rik	221.15	0.627523	0.516308	0.146753	0.675821	1.47843	1.18923	1.02869	0.199798	up
ENSMUSG00000028111.3	Ctsk	273.293	1.45118	1.60363	3.28163	4.6201	5.73871	7.02541	1.02868	0.168	up
ENSMUSG00000037458.8	Azin1	1406.68	6.4264	3.05383	1.81272	7.13061	9.887	12.771	1.02591	0.0902357	up
ENSMUSG00000033487.8	Fndc3a	331.513	1.46148	0.434758	0.422584	1.34583	2.19759	1.99996	1.02451	0.177459	up
ENSMUSG00000038319.8	Kcnh2	141.642	0.603974	0.567619	0.607031	1.46963	1.78695	1.28787	1.02415	0.108003	up
ENSMUSG00000032816.8	Igdcc4	1205.73	3.51328	2.53544	1.17659	4.7396	6.61205	6.81274	1.02384	0.0432322	up
ENSMUSG00000023885.7	Thbs2	140.369	0.258357	0.249812	0.327325	0.365616	0.864155	1.02404	1.02259	0.17805	up
ENSMUSG00000021806.3	Nid2	322.855	1.32173	0.626102	0.529289	1.59163	2.05022	2.60158	1.02245	0.0628237	up
ENSMUSG00000079434.2	Neu2	635.767	4.74496	4.04183	4.51337	10.8936	12.9862	11.1767	1.01883	0.000195759	up
ENSMUSG00000022231.8	Sema5a	76.3989	0.111998	0.061449	0.081365	0.148386	0.259637	0.259126	1.01835	0.146875	up
ENSMUSG00000050390.6	C77080	134.519	0.259351	0.328547	0.330347	0.881931	0.735482	0.791481	1.01753	0.0601424	up
ENSMUSG00000072919.3	4933437F05Rik	57.1056	0.858617	0.67697	0.354906	1.48826	1.88514	1.4591	1.01627	0.173259	up
ENSMUSG00000033083.9	Tbc1d4	429.562	2.023	0.843113	0.371357	2.42631	4.07526	2.95546	1.01541	0.0912592	up
ENSMUSG00000034111.5	Tmed8	109.207	0.326898	0.157308	0.094065	0.27888	0.526518	0.636092	1.01537	0.23182	up
ENSMUSG00000020642.6	Rnf144a	167.522	0.521964	0.432919	0.251195	0.668489	1.31536	1.09872	1.01497	0.0801287	up
ENSMUSG00000043496.5	Tril	101.147	0.180361	0.208672	0.277707	0.417249	0.830309	0.526351	1.01492	0.174739	up
ENSMUSG00000029231.9	Pdgfra	314.022	0.875301	0.352337	0.53493	1.01362	1.18156	2.33304	1.01476	0.147357	up
ENSMUSG00000090946.1	2010109K11Rik	239.933	1.2502	0.52495	0.376552	1.85534	1.76896	1.64894	1.01378	0.130975	up
ENSMUSG00000000901.8	Mmp11	99.875	0.494665	0.647367	0.522626	1.70218	1.36985	1.32186	1.01313	0.0899501	up
ENSMUSG00000025170.6	Rab40b	677.235	7.50459	4.26806	2.16202	9.0493	11.5721	14.378	1.01219	0.098643	up
ENSMUSG00000026107.5	Obfc2a	455.18	3.41224	1.91131	0.829737	4.69681	4.40952	5.96142	1.01209	0.137274	up
ENSMUSG00000021180.7	Rps6ka5	385.291	2.00861	0.895157	0.524383	2.09702	3.12406	3.40611	1.01149	0.133562	up
ENSMUSG00000022246.7	Rai14	291.214	1.19548	0.668549	0.385649	1.75477	1.98733	1.84607	1.01019	0.0755909	up
ENSMUSG00000079022.3	Col22a1	1023.76	2.21216	1.17068	1.0488	3.56031	4.00683	3.96017	1.01001	0.00477319	up
ENSMUSG00000069662.4	Marcks	777.153	3.22356	2.05769	1.63419	6.14716	5.30618	5.82464	1.0098	0.00362832	up
ENSMUSG00000017677.5	Wsb1	470.967	5.15786	1.79956	1.14745	6.02937	7.6415	7.85729	1.00613	0.172018	up
ENSMUSG00000045282.6	Tmem86b	44.2908	0.480662	0.496683	0.347987	1.28745	1.29897	0.75277	1.00442	0.249524	up
ENSMUSG00000055775.9	Myh8	1363.51	3.8228	2.2979	2.13562	5.54147	8.39006	6.88182	1.00428	0.0031218	up
ENSMUSG00000029816.7	Gpnmb	97.646	0.386113	0.232108	0.315679	0.486907	0.54957	1.39034	1.00305	0.254803	up
ENSMUSG00000033295.7	Ptprf	68.4205	0.167032	0.101677	0.06135	0.177599	0.366655	0.328695	1.00289	0.2124	up
ENSMUSG00000036273.9	Lrrk2	259.06	0.895369	0.851859	0.205528	1.06438	1.43938	1.1477	1.00283	0.14796	up
ENSMUSG00000014329.7	Bicc1	250.804	0.887603	0.419364	0.440613	1.02281	1.4429	2.07432	1.00267	0.0835661	up
ENSMUSG00000030208.9	Emp1	739.232	4.52672	2.457	3.05861	7.00312	8.29362	10.1712	1.00244	0.00789229	up
ENSMUSG00000068335.5	Dok1	92.0862	0.667529	0.498916	0.620221	1.29242	1.52221	1.86851	1.0024	0.0793919	up
ENSMUSG00000023755.9	Rhebl1	80.1376	1.14586	1.1682	0.303197	2.46699	1.99265	2.06789	1.00201	0.246298	up
ENSMUSG00000025610.7	ORF63	1028.91	10.7315	6.97324	5.5836	19.6868	20.161	18.0717	0.999551	0.0016421	up
ENSMUSG00000020612.9	Prkar1a	5773.45	33.329	21.8334	16.4054	63.2903	67.7573	56.9503	0.998783	0.00199623	up
ENSMUSG00000051985.5	Igfn1	1064.05	1.63308	1.73468	4.31299	4.71215	4.10234	5.1388	0.998709	0.0243813	up
ENSMUSG00000040690.9	Col16a1	195.033	0.254693	0.586417	0.821468	0.893295	1.16883	1.78576	0.99745	0.269588	up
ENSMUSG00000021294.6	Kif26a	136.174	0.347408	0.173833	0.207809	0.46681	0.789973	0.59578	0.996894	0.0934698	up
ENSMUSG00000040339.4	Fam102b	329.536	1.12104	0.526016	0.548828	1.27182	1.73013	2.50605	0.995335	0.0723382	up
ENSMUSG00000031557.9	Plekha2	578.204	2.3648	1.70882	0.977662	3.70901	4.66651	4.23142	0.994998	0.0062454	up
ENSMUSG00000036446.4	Lum	624.16	5.78038	2.06597	3.39581	6.46879	7.85046	14	0.994838	0.140837	up
ENSMUSG00000038836.9	Agbl3	65.5421	0.969159	0.145164	0.635683	1.05801	1.76009	1.04168	0.99479	0.241902	up
ENSMUSG00000020273.7	Papolg	178.282	1.07057	0.324672	0.453138	1.36805	1.59947	1.59593	0.994295	0.157399	up
ENSMUSG00000009030.8	Pdcl	347.163	2.9039	1.31096	0.572026	3.19661	4.384	4.0219	0.990877	0.201273	up
ENSMUSG00000022261.5	Sdc2	404.455	1.95902	1.15978	1.38936	3.10395	3.43421	4.84487	0.989302	0.0177733	up
ENSMUSG00000025041.9	Nt5c2	311.129	1.74238	1.1954	1.02435	2.38894	3.11164	2.40537	0.988458	0.00827231	up
ENSMUSG00000032280.9	Tle3	526.135	1.63503	1.55565	1.22864	3.39549	3.98503	3.66292	0.986178	7.75e-05	up
ENSMUSG00000034593.10	Myo5a	287.215	0.59943	0.240299	0.16611	0.459031	1.13014	1.07186	0.985216	0.177348	up
ENSMUSG00000057098.7	Ebf1	265.332	0.75144	0.424079	0.475421	1.27499	1.52274	1.54614	0.984388	0.0131734	up
ENSMUSG00000034685.4	Fam171a2	68.7822	0.209104	0.225662	0.343631	0.828741	0.633875	0.578923	0.982524	0.240506	up
ENSMUSG00000060671.6	Atp8b2	274.604	0.969878	0.423564	0.519918	1.35039	2.05497	2.23908	0.976956	0.0471837	up
ENSMUSG00000039286.6	Fndc3b	333.271	1.04408	0.470031	0.354857	1.16557	1.33752	2.03178	0.976857	0.131289	up
ENSMUSG00000042155.3	Klhl23	575.193	2.76497	1.50595	0.725286	3.22688	5.1394	3.9407	0.975947	0.12137	up
ENSMUSG00000031637.7	Lrp2bp	327.728	2.49137	0.831187	0.544807	2.70719	3.08187	3.49917	0.975756	0.23051	up
ENSMUSG00000027087.5	Itgav	829.976	2.69563	2.72255	0.680432	2.76343	3.93836	4.37298	0.975582	0.146854	up
ENSMUSG00000016918.8	Sulf1	168.013	0.831089	0.29715	0.27504	0.811246	1.03076	1.57057	0.974853	0.212945	up
ENSMUSG00000036782.6	Klhl13	116.052	0.901491	0.249901	0.316113	0.68137	1.19981	1.50977	0.973784	0.239041	up
ENSMUSG00000005774.5	Rfx5	287.132	1.71159	0.618378	0.331074	1.69854	2.73487	2.221	0.972075	0.234331	up
ENSMUSG00000048126.9	Col6a3	1294.63	2.34036	1.55371	3.53648	3.81555	4.61595	6.23684	0.97003	0.0416522	up
ENSMUSG00000033149.9	Phldb2	376.539	1.89228	0.784982	0.303812	1.48306	3.25483	2.60946	0.969148	0.247954	up
ENSMUSG00000027695.9	Pld1	188.421	1.18483	0.286667	0.250351	0.933731	1.46583	1.62624	0.967888	0.22997	up
ENSMUSG00000025358.9	Cdk2	126.642	0.9769	0.665564	0.389867	1.26267	1.57059	2.19551	0.967862	0.120207	up
ENSMUSG00000055632.10	Hmcn2	3076.63	3.06666	2.62323	4.03515	4.55438	6.08023	9.34204	0.966915	0.103848	up
ENSMUSG00000031480.8	Thsd1	96.8201	0.440869	0.225044	0.173198	0.884669	0.792149	0.889669	0.96675	0.149206	up
ENSMUSG00000027646.8	Src	125.703	0.230704	0.41562	0.500412	0.7087	1.13268	1.43288	0.964295	0.22321	up
ENSMUSG00000034462.8	Pkd2	665.097	2.93917	1.20942	0.846433	3.10102	4.0984	4.77344	0.963791	0.139375	up
ENSMUSG00000014361.5	Mertk	139.206	0.595738	0.354661	0.280148	0.65453	1.2428	1.27958	0.962667	0.121504	up
ENSMUSG00000029094.5	Afap1	178.214	0.618708	0.282304	0.153273	0.72755	0.914767	0.894241	0.962025	0.198562	up
ENSMUSG00000038607.6	Gng10	183.191	2.22521	2.1219	1.42083	4.3495	4.91206	4.95005	0.961653	0.0107449	up
ENSMUSG00000032035.7	Ets1	449.648	2.26252	0.85288	0.456382	2.22046	3.61123	2.57041	0.961566	0.229032	up
ENSMUSG00000037795.8	N4bp2	201.056	0.729149	0.466482	0.158123	0.886709	0.880539	1.04094	0.959957	0.212622	up
ENSMUSG00000063388.3	BC023105	2054.88	24.7795	11.2789	4.01973	27.1751	36.0337	29.9168	0.958651	0.237765	up
ENSMUSG00000020231.8	Dip2a	254.722	1.17694	0.536389	0.196542	1.02301	1.70125	1.94433	0.958523	0.180585	up
ENSMUSG00000024713.8	Pcsk5	64.465	0.107194	0.12643	0.163668	0.235425	0.409316	0.389735	0.957497	0.227287	up
ENSMUSG00000031389.10	Arhgap4	68.072	0.201736	0.110885	0.134874	0.481293	1.02504	0.875482	0.954592	0.247954	up
ENSMUSG00000046546.3	Fam43a	305.277	1.54304	0.931385	1.23453	2.97149	3.46408	2.70282	0.953933	0.0257947	up
ENSMUSG00000024501.13	Dpysl3	183.276	0.38069	0.445361	0.404216	0.745854	1.1018	1.27949	0.952966	0.0531813	up
ENSMUSG00000034573.9	Ptpn13	109.71	0.178063	0.192459	0.125286	0.212589	0.458768	0.568149	0.951591	0.199798	up
ENSMUSG00000039735.8	Fnbp1l	286.136	1.1545	0.717189	0.284031	1.2154	1.95698	1.97913	0.95109	0.190169	up
ENSMUSG00000047045.10	Tmem164	70.6631	0.193194	0.15416	0.166613	0.230072	0.522901	0.564963	0.949682	0.222323	up
ENSMUSG00000004698.8	Hdac9	266.195	1.3006	0.66632	0.331516	1.62238	1.95074	2.06579	0.949324	0.160516	up
ENSMUSG00000027624.10	Epb4.1l1	204.024	0.692019	0.360734	0.650089	0.731996	1.18758	2.28859	0.947086	0.118353	up
ENSMUSG00000031229.9	Atrx	1286.67	3.82582	1.46744	0.655018	3.24907	4.81634	5.44827	0.94663	0.271852	up
ENSMUSG00000060427.9	Zfp868	148.066	1.08404	0.913054	0.541554	2.16371	1.84973	2.46989	0.944103	0.0563411	up
ENSMUSG00000041734.9	Kirrel	155.819	0.311389	0.213422	0.274558	0.357294	0.787266	0.854076	0.943689	0.160404	up
ENSMUSG00000029683.6	Lmod2	6562.42	41.9551	46.7081	36.5322	95.9247	106.992	104.235	0.943258	1.97e-05	up
ENSMUSG00000073490.3	AI607873	215.73	1.16771	0.511379	0.892367	1.16975	2.22894	2.96315	0.943171	0.201393	up
ENSMUSG00000029467.8	Atp2a2	2465.21	10.7295	4.43262	2.20299	10.5213	16.0178	13.6762	0.942642	0.206786	up
ENSMUSG00000026335.9	Pam	1136.11	4.65456	4.69805	3.20464	8.61199	9.31866	10.1456	0.94146	0.00135008	up
ENSMUSG00000078453.2	3110003A17Rik	109.485	2.103	1.45382	1.55335	4.3589	2.91477	5.14724	0.940694	0.137986	up
ENSMUSG00000091243.1	Vgll3	45.979	0.222614	0.167751	0.134551	0.288024	0.491717	0.494105	0.939856	0.242528	up
ENSMUSG00000078816.2	Prkcc	181.415	0.983832	1.1518	0.790736	2.40953	3.07034	1.97073	0.931458	0.0575978	up
ENSMUSG00000048616.3	Nog	92.7723	0.757807	0.763831	0.322835	1.97463	1.38572	0.986127	0.931241	0.263726	up
ENSMUSG00000042579.1	4632404H12Rik	75.6147	0.375213	0.405355	0.239106	0.803251	0.784643	0.885094	0.929695	0.12964	up
ENSMUSG00000045103.10	Dmd	3288.13	5.59447	2.15909	1.39396	5.44346	8.74767	8.64146	0.928931	0.165612	up
ENSMUSG00000021109.7	Hif1a	652.413	3.5324	1.34495	0.743503	3.63548	4.53228	4.67197	0.926985	0.217371	up
ENSMUSG00000054072.5	Iigp1	207.057	1.28526	0.853125	0.517999	1.96241	2.27117	2.23303	0.925675	0.0540474	up
ENSMUSG00000022105.6	Rb1	623.891	3.58344	1.44476	1.17191	3.40711	4.77199	5.96528	0.923473	0.172304	up
ENSMUSG00000017144.2	Rnd3	176.68	1.29045	0.72175	0.446047	1.50219	2.1841	2.05726	0.922244	0.137986	up
ENSMUSG00000039997.10	Ifi203	323.488	1.64907	1.33104	0.520486	2.41406	2.90914	3.34423	0.921409	0.13106	up
ENSMUSG00000041773.7	Enc1	69.3011	0.240472	0.180402	0.137018	0.43943	0.481423	0.410295	0.921012	0.140837	up
ENSMUSG00000048332.7	Lhfp	261.116	2.23865	1.13909	1.38782	2.4475	4.40554	4.60267	0.920512	0.104333	up
ENSMUSG00000027107.3	Chrna1	791.898	2.37416	2.11014	2.32004	5.05917	6.60607	4.85962	0.920366	0.00553507	up
ENSMUSG00000019997.4	Ctgf	850.863	7.20652	2.83745	3.82861	8.60998	10.7715	13.2616	0.920032	0.0825343	up
ENSMUSG00000029659.9	6330406I15Rik	269.223	1.16576	0.862869	1.37651	2.09255	2.84323	3.44994	0.915577	0.0919228	up
ENSMUSG00000089961.1	Gm16567	54.1822	1.52278	1.00932	1.04465	1.99908	2.77337	3.83313	0.914737	0.239842	up
ENSMUSG00000073684.6	2610002J02Rik	85.4753	0.57009	0.761629	1.19362	1.60278	2.04444	2.35055	0.914423	0.179817	up
ENSMUSG00000029765.9	Plxna4	99.5086	0.151572	0.116009	0.043432	0.221308	0.263265	0.238034	0.913488	0.229364	up
ENSMUSG00000085148.1	2210403K04Rik	987.248	13.1094	9.08315	3.19474	15.9149	23.888	21.2075	0.910114	0.140837	up
ENSMUSG00000036412.5	Arsi	43.9201	0.183827	0.184785	0.181554	0.322409	0.516683	0.510836	0.90976	0.261362	up
ENSMUSG00000040852.5	Plekhh2	97.5518	0.276524	0.14094	0.134235	0.303379	0.377701	0.622304	0.906723	0.224973	up
ENSMUSG00000045817.7	Zfp36l2	234.186	1.67243	0.581278	0.414804	1.68335	2.06506	2.36886	0.906598	0.243684	up
ENSMUSG00000019189.7	Rnf145	290.034	1.2287	0.821662	1.06396	1.96138	2.99491	2.83399	0.906109	0.0309692	up
ENSMUSG00000079481.4	Nhsl2	79.5374	0.114146	0.107684	0.043958	0.127266	0.234522	0.318135	0.903683	0.269467	up
ENSMUSG00000020674.9	Pxdn	745.274	2.25091	1.43289	0.988292	2.83492	4.37661	3.79961	0.901943	0.0335601	up
ENSMUSG00000033453.7	Adamts15	70.654	0.16352	0.149295	0.136814	0.309675	0.415063	0.359209	0.901618	0.137046	up
ENSMUSG00000022797.9	Tfrc	11366.6	51.4847	31.3317	17.7776	55.1913	85.405	80.8249	0.901574	0.0762687	up
ENSMUSG00000022759.7	4930451C15Rik	107.073	0.937608	0.629158	0.456769	1.6072	2.19748	1.54905	0.899147	0.177334	up
ENSMUSG00000086825.1	Gm15675	676.393	4.77923	1.87122	0.862352	5.41661	5.41398	5.88951	0.898589	0.270596	up
ENSMUSG00000052957.6	Gas1	372.056	2.04065	1.32329	1.48816	2.71681	3.64935	5.1596	0.894409	0.0577202	up
ENSMUSG00000017446.7	C1qtnf1	74.6241	0.447714	0.360044	0.323995	0.850263	0.800587	1.05331	0.893985	0.147357	up
ENSMUSG00000040152.8	Thbs1	148.965	0.518222	0.302031	0.192297	0.480208	0.800641	1.06075	0.893943	0.219841	up
ENSMUSG00000049502.10	Dtx3l	202.754	0.712512	0.478466	0.341156	0.7128	1.42896	1.38946	0.893643	0.131289	up
ENSMUSG00000052914.4	Cyp2j6	196.149	0.790181	0.579101	0.705962	1.64579	1.73391	1.54748	0.893575	0.035383	up
ENSMUSG00000037119.3	D15Ertd621e	276.358	1.22054	0.385529	0.378601	1.00831	1.61456	1.89123	0.891882	0.256846	up
ENSMUSG00000062312.5	Erbb2	143.105	0.437783	0.288759	0.366508	0.836531	0.862189	0.87596	0.891807	0.0595598	up
ENSMUSG00000000223.6	Drp2	168.468	0.502991	0.251532	0.251062	0.545657	0.843316	0.892515	0.890976	0.116046	up
ENSMUSG00000037010.7	Apln	121.707	0.66846	0.495471	0.350348	0.980411	1.27687	1.26077	0.890551	0.0793919	up
ENSMUSG00000030788.7	Rnf141	138.768	3.115	1.25745	1.34409	2.83435	5.35922	5.08892	0.890307	0.226948	up
ENSMUSG00000042082.5	Arsb	99.9266	0.3095	0.307988	0.326658	0.68262	0.595332	1.01187	0.890281	0.163653	up
ENSMUSG00000029994.9	Anxa4	498.805	4.6121	2.85846	2.21083	7.04253	8.07366	7.15146	0.888177	0.0284878	up
ENSMUSG00000028369.9	Svep1	247.892	0.255606	0.168382	0.371716	0.455942	0.571083	0.925327	0.887328	0.237154	up
ENSMUSG00000027223.8	Mapk8ip1	340.679	1.04451	1.21617	1.65778	2.2234	3.58564	3.95035	0.885996	0.137986	up
ENSMUSG00000022801.7	Lrch3	568.29	2.55973	1.0669	0.675245	2.54622	3.45916	3.67384	0.88465	0.190494	up
ENSMUSG00000024659.7	Anxa1	752.692	5.92051	4.31374	8.90277	13.3348	15.0016	19.5569	0.884509	0.14675	up
ENSMUSG00000068196.4	Col8a1	126.584	0.410604	0.335064	0.222989	0.681095	0.84831	0.719366	0.884221	0.0749577	up
ENSMUSG00000069874.5	Irgm2	408.671	2.35058	1.35529	0.996585	3.61406	3.85191	3.24315	0.881946	0.0644139	up
ENSMUSG00000021221.8	Dpf3	133.099	0.91255	0.613786	0.275283	1.00263	3.08302	4.02615	0.881008	0.23288	up
ENSMUSG00000049044.9	Rapgef4	103.581	0.543674	0.330615	0.242745	0.955889	0.633823	0.964652	0.880855	0.237154	up
ENSMUSG00000038172.8	Ttc39b	226.749	0.57386	0.288425	0.173527	0.799814	0.851368	0.857314	0.879878	0.172941	up
ENSMUSG00000029403.8	Cdkl2	299.032	1.82513	0.856722	0.374002	1.95419	2.53667	2.52172	0.878529	0.25806	up
ENSMUSG00000034361.3	Cpne2	493.542	2.89879	3.40298	3.29527	6.2281	6.14021	7.90478	0.878194	0.0316589	up
ENSMUSG00000063564.7	Col23a1	85.6212	0.148814	0.266619	0.270826	0.418304	0.847022	0.572142	0.877285	0.246164	up
ENSMUSG00000056708.4	Ier5	449.019	1.94433	1.83109	1.54728	4.07579	4.37383	3.95912	0.876666	0.0013552	up
ENSMUSG00000031166.6	Wdr13	730.242	3.71672	2.43127	1.46277	4.9201	6.70216	7.32367	0.876597	0.0277934	up
ENSMUSG00000008845.3	Cd163	158.569	0.515701	0.326822	0.510347	0.751217	1.25609	1.21534	0.875993	0.141185	up
ENSMUSG00000040624.11	Plekhg1	117.94	0.327369	0.227893	0.125966	0.402341	0.511882	0.614806	0.875704	0.25827	up
ENSMUSG00000002083.6	Bbc3	61.6767	0.481747	0.492774	0.440196	1.3082	0.999555	1.0458	0.874042	0.199798	up
ENSMUSG00000041268.10	Dmxl2	188.943	0.47941	0.313223	0.102391	0.87134	0.829299	0.889485	0.873991	0.201727	up
ENSMUSG00000008734.8	Gprc5b	1152.61	3.07219	3.12135	3.54123	7.03065	8.94115	7.08148	0.872273	0.015423	up
ENSMUSG00000025151.9	Maged1	964.873	5.05104	4.04062	4.19113	9.63536	10.2671	11.1625	0.871167	0.000358029	up
ENSMUSG00000042225.3	Ammecr1	131.85	0.529744	0.217943	0.222605	0.47887	0.837194	0.895659	0.867925	0.23897	up
ENSMUSG00000020604.7	Arsg	58.6257	0.18519	0.266328	0.224109	0.488872	0.57284	0.5584	0.867562	0.234071	up
ENSMUSG00000015133.9	Lrrk1	263.624	0.733715	0.457774	1.00696	1.52034	1.75357	1.13054	0.867072	0.0911098	up
ENSMUSG00000032782.11	Cntrob	118.55	0.437423	0.474395	0.392522	0.772025	1.44517	0.875708	0.866632	0.150953	up
ENSMUSG00000085396.1	6720401G13Rik	264.667	5.88228	2.42373	1.85454	5.24593	9.68212	8.82061	0.866187	0.174739	up
ENSMUSG00000039087.9	Rreb1	603.788	1.74289	0.960897	0.371786	1.68628	2.39242	2.518	0.86617	0.184992	up
ENSMUSG00000047819.3	Tigd4	486.153	3.50954	1.25493	0.996338	4.24533	4.51686	3.89738	0.864992	0.221057	up
ENSMUSG00000082908.2	Gm13736	98.6511	7.44666	5.09438	2.49292	9.55676	13.7261	10.81	0.862955	0.223579	up
ENSMUSG00000022510.8	Trp63	186.901	1.50264	1.09414	0.338842	1.6519	2.34436	1.90546	0.861156	0.273299	up
ENSMUSG00000024065.7	Ehd3	115.988	0.592252	0.308408	0.352214	0.795468	1.09013	0.976133	0.860079	0.138513	up
ENSMUSG00000026655.7	Fam107b	72.1429	0.452412	0.166677	0.268686	0.608768	0.728788	0.721552	0.858808	0.269765	up
ENSMUSG00000005397.7	Nid1	1468.27	3.57356	2.22812	3.58657	4.99512	7.00633	10.1326	0.858719	0.113735	up
ENSMUSG00000045005.8	Fzd5	54.9949	0.139182	0.077647	0.09318	0.205491	0.239917	0.272136	0.858393	0.24039	up
ENSMUSG00000026074.7	Map4k4	992.298	3.21459	2.17957	1.7722	4.09558	6.33218	6.23928	0.855454	0.028248	up
ENSMUSG00000047250.6	Ptgs1	137.632	0.853794	0.965572	0.642221	1.53782	1.8596	2.18203	0.849618	0.0575978	up
ENSMUSG00000034949.11	Zfr2	172.656	0.784014	0.74988	0.414613	1.85521	1.8137	1.5381	0.84839	0.094	up
ENSMUSG00000020097.8	Sgpl1	304.814	1.829	0.667613	0.716682	1.86527	2.52487	2.88576	0.845764	0.163289	up
ENSMUSG00000085622.2	3110056K07Rik	95.1322	1.68979	1.20824	0.780018	2.46836	2.69494	3.19839	0.84459	0.152874	up
ENSMUSG00000029135.9	Fosl2	313.463	1.08495	0.63764	0.44471	1.25344	1.77526	1.8129	0.844021	0.104517	up
ENSMUSG00000032246.7	Calml4	67.7094	1.62971	0.923226	0.766942	2.06557	2.98796	2.05883	0.840944	0.253981	up
ENSMUSG00000090272.1	Mndal	377.255	4.13115	2.33885	1.5813	4.97963	5.07163	7.79511	0.840746	0.143177	up
ENSMUSG00000061175.5	Fnip2	167.742	0.68872	0.225155	0.163717	0.591929	1.08636	1.04187	0.840179	0.271003	up
ENSMUSG00000027016.10	Zfp385b	423.31	3.36261	2.06172	1.31577	5.33688	5.0075	6.12284	0.840065	0.0842177	up
ENSMUSG00000078771.4	Evi2a	73.0674	0.645963	0.406392	0.644042	1.3142	1.2226	1.84115	0.839984	0.202172	up
ENSMUSG00000024538.7	Ppic	695.18	9.33751	6.14263	6.0558	14.6067	17.6388	16.3325	0.839637	0.00403223	up
ENSMUSG00000020546.8	Stxbp4	630.914	2.2361	1.3344	1.05588	2.41463	3.45874	4.32317	0.838633	0.0885839	up
ENSMUSG00000032293.7	Ireb2	1099.9	4.81227	1.89492	1.18548	4.14686	6.737	6.24212	0.837307	0.247784	up
ENSMUSG00000038886.8	Man2a2	5424.62	23.5007	15.0018	6.55225	24.3376	35.4657	40.1165	0.835846	0.19468	up
ENSMUSG00000045095.9	Magi1	145.696	0.350907	0.232876	0.212389	0.451841	0.843324	0.53315	0.835524	0.165458	up
ENSMUSG00000059883.9	Irak4	76.7464	0.454472	0.336796	0.216925	0.661268	0.960909	0.794335	0.83454	0.216464	up
ENSMUSG00000000957.8	Mmp14	298.561	1.4034	0.938558	2.06328	2.40532	3.14242	4.83544	0.829336	0.263541	up
ENSMUSG00000037343.7	Taf2	426.369	2.14021	0.915782	0.485124	2.39445	2.77178	2.41559	0.829254	0.270512	up
ENSMUSG00000027459.9	Fam110a	89.1751	0.472077	0.905227	0.573295	1.47434	1.77459	1.22176	0.829026	0.273432	up
ENSMUSG00000046828.3	4832428D23Rik	291.882	1.68125	1.60574	0.946468	2.73661	3.3013	3.94672	0.825809	0.0464302	up
ENSMUSG00000045777.8	6330512M04Rik	139.806	1.31737	1.64757	1.51328	3.40656	4.29915	2.72584	0.825007	0.152858	up
ENSMUSG00000039994.8	Timeless	166.611	0.824095	0.596417	0.458967	2.47433	1.11079	1.56	0.823695	0.129809	up
ENSMUSG00000052459.7	Atp6v1a	676.22	3.47007	1.94271	1.17809	3.88836	5.30591	5.26708	0.822959	0.136037	up
ENSMUSG00000021097.7	Clmn	98.2797	0.180018	0.094917	0.0697	0.189381	0.231121	0.317712	0.821292	0.236985	up
ENSMUSG00000050549.7	5730508B09Rik	189.017	2.00917	1.57135	1.16496	3.63835	3.35126	3.49362	0.820166	0.0547508	up
ENSMUSG00000053080.8	2700081O15Rik	310.553	0.856661	0.921232	0.789202	1.81783	2.23022	2.27488	0.819738	0.0260219	up
ENSMUSG00000001157.7	Gmcl1	154.862	1.22396	0.536764	0.405225	1.19869	1.89309	1.79334	0.819357	0.258215	up
ENSMUSG00000016520.7	Lnx2	172.195	0.649261	0.561904	0.319559	0.752163	1.33776	1.31384	0.819047	0.16254	up
ENSMUSG00000026628.8	Atf3	165.397	1.36835	1.14456	0.827882	2.09021	2.03973	3.33237	0.818608	0.130577	up
ENSMUSG00000040151.8	Hs2st1	376.732	1.82059	0.865494	0.581141	1.95652	2.50137	2.60487	0.81752	0.185998	up
ENSMUSG00000037242.8	Clic4	1444.73	6.18531	4.55381	3.45633	9.20261	11.1444	11.0548	0.817105	0.003258	up
ENSMUSG00000031609.3	Sap30	229.128	2.55337	2.50898	2.60111	6.83865	4.7582	5.57571	0.816864	0.106712	up
ENSMUSG00000047193.8	Dync2h1	146.985	0.179956	0.089668	0.150503	0.250276	0.342731	0.339683	0.815848	0.17472	up
ENSMUSG00000021962.8	Dcp1a	218.57	0.77419	0.501459	0.317349	0.782324	1.36728	1.35488	0.814872	0.174763	up
ENSMUSG00000018648.9	Dusp14	279.31	2.20312	2.45234	2.92709	5.14507	5.85507	6.53043	0.814818	0.0911098	up
ENSMUSG00000029761.9	Cald1	750.25	3.77982	2.46941	1.16717	4.40928	5.83575	6.66162	0.813637	0.121504	up
ENSMUSG00000022526.7	Zfp251	170.917	1.02572	0.54569	0.431933	1.42427	1.24872	1.67859	0.813424	0.170877	up
ENSMUSG00000032380.2	Dapk2	814.241	8.08174	9.45131	6.59126	13.6893	20.3866	20.0388	0.811741	0.010151	up
ENSMUSG00000024143.8	Rhoq	6783.13	39.3547	18.4755	10.7269	39.1094	51.7229	55.6333	0.811433	0.199798	up
ENSMUSG00000037885.11	Stk35	245.45	0.684801	0.499587	0.457094	0.841854	1.39272	1.75735	0.810357	0.103829	up
ENSMUSG00000020774.2	Aspa	399.661	4.5898	4.36781	1.64141	7.89272	8.66654	6.75579	0.808536	0.17472	up
ENSMUSG00000043542.6	Fam164a	202.05	1.30538	0.604415	0.560602	1.55298	1.87187	1.94234	0.808119	0.160524	up
ENSMUSG00000021760.3	Gpx8	208.003	2.9386	2.81948	2.41575	4.1696	6.84236	7.35753	0.807189	0.0961319	up
ENSMUSG00000036097.6	Fam178a	455.801	1.5734	0.723797	0.376394	1.59768	2.0995	2.20187	0.806488	0.262566	up
ENSMUSG00000026483.7	Fam129a	368.832	1.09893	0.422596	0.759661	1.17705	1.91648	1.98532	0.806049	0.212209	up
ENSMUSG00000037965.8	Zc3h7a	980.359	8.62273	3.4187	1.79013	7.3283	10.7553	11.6712	0.805943	0.272079	up
ENSMUSG00000043415.4	Otud1	1156.79	9.27297	5.74885	3.84721	13.2253	13.8462	13.5898	0.805731	0.0601424	up
ENSMUSG00000029672.9	Fam3c	294.509	1.6906	1.2855	1.20675	2.6275	3.33904	3.42189	0.80531	0.0153238	up
ENSMUSG00000061119.6	Prcp	249.347	1.41619	1.07201	0.915141	2.08914	2.84666	2.58939	0.804616	0.0318074	up
ENSMUSG00000021215.8	Net1	1407.09	9.84981	4.42987	3.26037	9.63415	13.2538	15.0325	0.804579	0.167937	up
ENSMUSG00000075415.6	Fnbp1	502.573	2.32658	1.29294	0.759555	2.29357	3.39272	3.30217	0.804359	0.0859665	up
ENSMUSG00000022604.10	Cep97	201.684	0.558773	0.270416	0.248259	0.540329	0.868847	1.14116	0.803862	0.236914	up
ENSMUSG00000037139.9	Myom3	1411.49	5.06206	3.95923	3.68042	7.85668	9.33696	6.32364	0.801972	0.0334941	up
ENSMUSG00000020661.9	Dnmt3a	2001.69	5.14679	2.96412	1.37634	5.21184	7.32832	6.51863	0.801778	0.228559	up
ENSMUSG00000064302.6	Clasp1	1125.24	2.95034	1.85739	1.20201	3.18845	4.81305	5.1439	0.80165	0.0961319	up
ENSMUSG00000001870.8	Ltbp1	332.127	1.02651	0.988094	0.768435	1.07898	2.01331	2.32728	0.798999	0.206913	up
ENSMUSG00000039556.9	Ppp1r3f	233.795	0.554073	0.685303	0.464978	0.726869	1.69033	1.75479	0.797488	0.199693	up
ENSMUSG00000012429.7	2810021B07Rik	158.611	2.17152	1.32895	1.11782	2.32458	2.45636	3.31266	0.797428	0.246164	up
ENSMUSG00000034422.8	Parp14	278.496	0.808113	0.376295	0.3648	0.919305	1.29514	1.16277	0.795612	0.14796	up
ENSMUSG00000001333.8	Sync	795.637	8.19488	6.01226	2.03115	9.73407	11.708	13.1389	0.794767	0.250596	up
ENSMUSG00000086219.1	2410137F16Rik	242.229	2.2833	2.59123	2.74014	4.76964	5.12346	6.17306	0.791086	0.0685367	up
ENSMUSG00000042523.5	Dnalc1	223.725	1.00425	0.520758	0.312552	1.02116	1.38853	1.49887	0.790643	0.140837	up
ENSMUSG00000023800.7	Tiam2	147.756	0.515176	0.252092	0.223351	0.629144	0.685757	0.823308	0.790052	0.195434	up
ENSMUSG00000040111.8	Gramd1b	475.87	1.33237	1.48893	1.44793	1.54133	3.09722	2.60872	0.789192	0.0807275	up
ENSMUSG00000029482.3	Aacs	133.719	0.697152	0.585713	0.389767	1.02644	1.47735	1.22642	0.788359	0.131175	up
ENSMUSG00000021823.8	Vcl	2742.03	12.5898	6.02662	3.58638	10.4482	17.9061	18.5802	0.786073	0.236301	up
ENSMUSG00000050530.8	Fam171a1	114.208	0.485965	0.339173	0.294859	0.859913	0.70148	0.865281	0.785145	0.149348	up
ENSMUSG00000009585.9	Apobec3	157.554	0.946258	1.06695	0.692334	1.68336	1.80991	2.41657	0.784348	0.121413	up
ENSMUSG00000041417.8	Pik3r1	752.638	2.58258	1.6407	0.930653	2.27487	3.84537	4.21458	0.784078	0.166667	up
ENSMUSG00000032624.8	Eml4	132.091	0.535741	0.198729	0.267131	0.553569	0.821857	0.812834	0.783633	0.271499	up
ENSMUSG00000032050.9	Rdx	5779.44	31.3127	14.3033	8.28436	31.8563	39.0414	41.5917	0.781835	0.225952	up
ENSMUSG00000030104.6	Edem1	210.077	0.715469	0.400108	0.362121	0.887154	1.06724	1.22131	0.780341	0.118822	up
ENSMUSG00000048376.5	F2r	156.104	0.968859	0.566701	0.424977	0.91482	1.41163	1.88747	0.7803	0.242528	up
ENSMUSG00000024462.10	Gabbr1	570.577	3.48932	2.14697	2.10876	4.27901	5.92421	6.03408	0.779355	0.0644139	up
ENSMUSG00000044783.9	Hjurp	591.439	3.65044	1.60952	0.991133	3.08143	5.59139	5.31314	0.779349	0.155749	up
ENSMUSG00000053819.9	Camk2d	1460.74	7.96182	4.53506	2.3298	8.3256	13.1952	12.5198	0.7714	0.198373	up
ENSMUSG00000030309.9	Caprin2	206.307	1.18162	0.618693	0.757171	1.68257	2.94097	1.57095	0.770444	0.136186	up
ENSMUSG00000058492.4	Scp2-ps2	126.189	6.22735	2.84559	3.04814	7.56355	9.58649	8.60943	0.770288	0.221455	up
ENSMUSG00000036206.6	Sh3bp4	160.434	0.556693	0.492674	0.276074	0.964126	0.851102	1.00557	0.769583	0.146708	up
ENSMUSG00000021013.9	Ttc8	157.737	1.63407	0.761978	0.779578	2.19469	2.12945	2.36262	0.768403	0.14796	up
ENSMUSG00000013089.8	Etv5	428.211	2.06939	1.25358	1.1404	2.52137	3.66611	3.41543	0.766757	0.0642027	up
ENSMUSG00000070056.5	Mfhas1	177.626	0.450797	0.368797	0.313889	0.729064	0.96574	0.853907	0.76525	0.0595598	up
ENSMUSG00000025283.9	Sat1	931.646	14.6547	8.54137	8.23832	22.418	21.308	22.6444	0.76401	0.0465693	up
ENSMUSG00000031278.6	Acsl4	921.911	4.62381	1.95365	1.17662	4.67495	5.72905	6.00221	0.762763	0.247105	up
ENSMUSG00000064210.5	Ano6	1124.15	4.93343	2.97141	1.75771	4.56987	7.19924	8.52374	0.760478	0.193326	up
ENSMUSG00000025862.8	Stag2	2485.37	10.8626	4.48397	3.27197	10.0561	13.0024	14.5349	0.75815	0.249926	up
ENSMUSG00000063972.6	Nr6a1	89.4403	0.378854	0.3044	0.120378	0.371851	0.510041	0.392882	0.757766	0.269904	up
ENSMUSG00000022893.8	Adamts1	715.022	3.8248	1.42782	1.18604	3.65631	4.06141	5.32317	0.755906	0.248245	up
ENSMUSG00000075254.4	Heg1	714.057	2.06577	0.926142	0.763627	1.55277	2.97472	3.56908	0.753969	0.258308	up
ENSMUSG00000075590.2	Nrbp2	364.416	1.84366	2.25863	1.82268	2.93838	4.51771	5.48111	0.752834	0.131175	up
ENSMUSG00000046841.4	Ckap4	167.647	0.890949	0.736955	0.718854	1.69341	1.3899	1.95126	0.751559	0.118976	up
ENSMUSG00000024793.8	Tnfrsf25	103.391	0.619425	1.44703	0.985097	1.83777	2.65563	2.06163	0.749369	0.263744	up
ENSMUSG00000028033.9	Kcnq5	552.639	1.90882	0.907792	0.715023	1.91403	2.489	2.96123	0.748796	0.198324	up
ENSMUSG00000037857.8	Nufip2	698.1	3.4054	1.48733	1.13936	3.65166	4.33401	4.49902	0.747442	0.242017	up
ENSMUSG00000030774.6	Pak1	1480.16	7.92748	5.66356	6.28667	12.6567	13.4294	16.3529	0.744477	0.0116332	up
ENSMUSG00000030726.9	Pold3	168.624	0.927601	1.09879	0.534748	1.30768	2.00335	1.85269	0.744366	0.147091	up
ENSMUSG00000074513.3	Arfip1	434.164	4.28564	1.85292	1.28166	4.2987	4.98903	5.969	0.744199	0.209713	up
ENSMUSG00000025986.5	Slc39a10	208.665	0.935166	0.33744	0.388259	1.01854	1.09284	1.30205	0.743327	0.249973	up
ENSMUSG00000033454.5	Zbtb1	338.875	0.652905	0.27529	0.255971	0.703871	0.936762	0.955061	0.742431	0.214549	up
ENSMUSG00000043366.7	Olfr78	105.079	0.633012	0.374342	0.258633	0.833254	0.995591	1.07411	0.740392	0.257318	up
ENSMUSG00000024534.8	Sncaip	146.398	0.670949	0.480194	0.552219	1.05147	1.22864	1.24448	0.740358	0.113168	up
ENSMUSG00000026854.9	Usp20	704.237	2.11937	2.40554	1.92635	5.01343	5.39504	4.28722	0.739971	0.0385735	up
ENSMUSG00000056602.7	Fry	1542.37	3.30951	1.88856	1.04016	2.95743	4.89068	5.0585	0.738875	0.234973	up
ENSMUSG00000039234.7	Sec24d	359.563	1.82831	1.02576	1.04973	2.11168	3.12629	2.96006	0.736833	0.111607	up
ENSMUSG00000024525.6	Impa2	186.621	1.53591	1.70438	1.35303	3.58756	3.46002	2.6934	0.736446	0.140837	up
ENSMUSG00000032609.7	Klhdc8b	172.956	1.15285	0.99189	1.52033	2.23286	2.74765	2.99684	0.734888	0.216464	up
ENSMUSG00000050211.8	Pla2g4e	1128.58	4.94516	4.0461	2.0466	6.18681	8.51524	8.41455	0.734004	0.10533	up
ENSMUSG00000035473.4	Galm	143.51	1.13608	0.887533	0.748843	2.3882	1.7391	2.52866	0.733715	0.188144	up
ENSMUSG00000034401.10	Spata6	162.026	1.31145	1.56035	0.576694	1.52761	2.28178	2.57115	0.733225	0.180513	up
ENSMUSG00000021890.5	Eaf1	472.708	2.17308	1.71201	0.859366	2.80667	3.59486	3.36252	0.730076	0.149183	up
ENSMUSG00000042272.10	Sestd1	482.161	1.27962	0.567378	0.464454	1.41733	1.57678	2.0647	0.724176	0.234071	up
ENSMUSG00000022043.11	Trim35	3564.53	21.4388	13.2106	7.26968	25.2789	30.6075	29.5841	0.724143	0.160404	up
ENSMUSG00000054978.2	Kbtbd13	161.637	1.80986	2.0192	1.01019	3.46256	3.71596	2.86269	0.723837	0.2124	up
ENSMUSG00000022816.5	Fstl1	998.067	4.24253	2.91616	3.88208	5.35864	7.48506	10.5287	0.723193	0.150184	up
ENSMUSG00000038042.8	Ptpdc1	139.982	0.515897	0.354611	0.395598	0.710215	1.01112	0.943077	0.721968	0.154757	up
ENSMUSG00000021127.6	Zfp36l1	578.144	3.35889	2.63205	2.14099	5.04797	5.88091	5.96909	0.720332	0.0103425	up
ENSMUSG00000024169.8	Ift140	177.246	0.560413	0.370896	0.412632	0.941347	1.00757	1.31929	0.719543	0.140837	up
ENSMUSG00000033361.7	Prrg3	138.236	0.474515	0.411769	0.223887	0.590168	0.743874	0.7701	0.718264	0.201273	up
ENSMUSG00000022505.7	Emp2	198.949	1.308	0.709399	0.506864	1.17758	1.71682	2.25718	0.717145	0.270123	up
ENSMUSG00000018166.8	Erbb3	201.206	0.706217	0.375294	0.340243	0.743399	1.22514	0.958353	0.716968	0.222015	up
ENSMUSG00000042826.7	Fgf11	218.248	1.02504	1.18213	0.843079	2.03268	1.96803	2.71204	0.716809	0.120924	up
ENSMUSG00000028173.6	Wls	866.456	5.51973	3.65134	2.10086	6.25942	7.85802	8.79998	0.71678	0.155084	up
ENSMUSG00000060703.6	Cd302	299.129	3.33112	2.34937	3.38878	6.09698	5.82346	7.31261	0.715733	0.14107	up
ENSMUSG00000030084.5	Plxna1	685.239	1.43742	0.987889	0.792121	1.45871	2.4579	2.75691	0.715213	0.135865	up
ENSMUSG00000023067.7	Cdkn1a	914.907	5.58777	5.64622	8.50469	15.7718	10.2915	15.5744	0.713636	0.246653	up
ENSMUSG00000032501.8	Trib1	593.765	2.19151	2.19535	2.12178	3.69443	4.67409	5.37382	0.712831	0.0448878	up
ENSMUSG00000040653.5	Ppp1r14c	3575.42	30.6224	18.8004	11.77	39.6385	42.2554	40.9394	0.708175	0.132158	up
ENSMUSG00000027739.8	Rab33b	191.375	1.1237	0.892906	0.555929	1.36941	2.15519	1.73981	0.706185	0.185793	up
ENSMUSG00000014498.3	Ankrd52	1827.14	6.39513	3.82659	2.02761	6.12364	8.59265	9.83417	0.705527	0.226077	up
ENSMUSG00000025795.7	Rassf3	1786.43	10.165	7.45039	4.73954	14.5693	15.7608	14.8473	0.704071	0.0647246	up
ENSMUSG00000021903.5	Galntl2	745.813	2.18893	1.53563	1.28867	2.24155	4.08736	3.99608	0.701723	0.131289	up
ENSMUSG00000056515.7	Rab31	239.143	0.887812	1.36375	0.634045	1.94972	2.03515	2.37085	0.700311	0.229203	up
ENSMUSG00000041353.6	Tmem29	107.579	1.91631	0.988164	0.889726	2.23357	2.6331	2.28191	0.700223	0.239042	up
ENSMUSG00000017631.10	Abr	462.615	1.74958	1.70034	0.761376	2.75866	3.06202	3.94505	0.698605	0.129392	up
ENSMUSG00000030323.7	Ift122	840.419	2.59824	2.62801	3.06732	5.60921	5.75159	6.42888	0.697113	0.0651368	up
ENSMUSG00000037552.10	Plekhg2	375.616	0.987931	1.52899	1.79577	2.90904	2.70478	3.35816	0.695778	0.166842	up
ENSMUSG00000021281.8	Tnfaip2	2067.7	8.89942	8.46157	6.96224	17.5406	18.8927	12.4676	0.695004	0.0651368	up
ENSMUSG00000022912.8	Pros1	306.232	1.55131	1.1966	1.14543	1.97634	2.69517	3.39818	0.69499	0.118822	up
ENSMUSG00000026721.8	Rabgap1l	315.969	1.59714	1.25188	0.63023	1.92822	2.3211	2.77628	0.691815	0.237154	up
ENSMUSG00000028080.9	Lrba	1244.65	2.70473	1.80964	0.978115	2.82517	4.27784	3.83691	0.688479	0.20289	up
ENSMUSG00000031502.9	Col4a1	5926.33	14.5265	11.5686	11.6836	21.8235	28.5247	27.4162	0.688329	0.00443694	up
ENSMUSG00000029840.5	Mtpn	718.212	4.0267	2.28094	1.58431	4.55367	5.38467	5.76204	0.688014	0.168288	up
ENSMUSG00000020917.10	Acly	531.125	2.6628	2.04857	1.42225	3.74413	4.20187	4.21887	0.686354	0.0851468	up
ENSMUSG00000048612.8	Myof	204.018	0.514401	0.376977	0.322952	0.686269	0.796436	0.993563	0.686209	0.127367	up
ENSMUSG00000025212.9	Sfxn3	1042.58	6.3457	4.73314	4.05475	8.99816	10.5893	11.2829	0.684125	0.0113614	up
ENSMUSG00000003534.10	Ddr1	814.753	3.27686	3.12202	3.25163	6.24394	8.97031	5.46952	0.680458	0.140837	up
ENSMUSG00000025104.7	Hdgfrp3	277.32	0.929005	0.642908	0.489542	1.34564	1.40368	1.32415	0.679069	0.0989127	up
ENSMUSG00000049288.3	Lix1l	217.443	1.74864	1.00246	0.968246	2.46974	2.04168	2.93125	0.678631	0.204939	up
ENSMUSG00000000532.8	Acvr1b	1526.26	8.87532	7.5466	3.81691	8.2571	15.1613	17.1878	0.676741	0.243684	up
ENSMUSG00000029185.8	Fam114a1	235.116	1.22429	0.966533	1.17317	1.7225	2.39709	2.83539	0.673768	0.176704	up
ENSMUSG00000052512.7	Nav2	489.137	0.854208	0.635406	0.405384	1.19197	1.45373	1.13103	0.673734	0.149379	up
ENSMUSG00000020846.6	Fam101b	553.848	2.77768	2.24762	1.73046	4.38894	4.76642	4.37581	0.67186	0.0313565	up
ENSMUSG00000028339.11	Col15a1	1195.64	3.84845	2.56265	3.42745	5.54597	6.28486	8.23494	0.670684	0.121504	up
ENSMUSG00000004562.8	Arhgef40	509.389	1.02415	1.17122	1.54045	1.98137	2.78718	3.06688	0.670005	0.232274	up
ENSMUSG00000066877.5	Nck2	528.766	3.65861	2.75898	1.84943	5.30445	6.02826	5.05627	0.669288	0.101517	up
ENSMUSG00000038521.10	C1s	1066.96	5.09108	4.83099	5.52024	7.72381	10.085	14.5516	0.668125	0.166154	up
ENSMUSG00000037613.9	Tnfrsf23	225.86	1.00239	1.5992	0.720851	1.82766	2.35563	3.26886	0.667804	0.234071	up
ENSMUSG00000038518.8	Jarid2	1004.86	3.58643	2.24015	1.36273	3.74065	6.25915	4.53792	0.667556	0.243684	up
ENSMUSG00000071342.3	Gm889	770.589	14.0089	9.06159	4.98379	18.2081	18.7283	17.7426	0.667161	0.218893	up
ENSMUSG00000037742.8	Eef1a1	14538.5	124.703	101.267	116.857	190	246.13	264.433	0.666963	0.0347612	up
ENSMUSG00000020900.9	Myh10	610.564	1.61997	1.73823	1.30719	2.89341	2.26157	2.26505	0.664899	0.121235	up
ENSMUSG00000056763.9	Cspp1	199.019	0.83874	1.01176	0.526215	1.03383	1.86179	2.12485	0.664466	0.239851	up
ENSMUSG00000030691.8	Fchsd2	173.712	0.789515	0.575835	0.640636	1.11523	1.23211	1.25619	0.662091	0.21776	up
ENSMUSG00000040234.10	Tm7sf3	262.969	1.13114	1.25859	1.05477	2.46777	2.36597	2.36532	0.66027	0.126974	up
ENSMUSG00000020230.7	Prmt2	206.041	1.69517	1.41302	1.56124	2.47202	2.87756	3.31495	0.659641	0.119018	up
ENSMUSG00000047648.7	Fbxo30	472.675	2.08806	1.28539	0.747149	2.70213	2.47404	2.98804	0.659046	0.238051	up
ENSMUSG00000009621.10	Vav2	165.153	0.470205	0.580843	0.553579	1.00754	1.2249	1.19189	0.658806	0.161967	up
ENSMUSG00000034168.6	6430527G18Rik	565.011	2.9908	1.77215	1.2665	3.77611	4.11439	3.86974	0.658233	0.167509	up
ENSMUSG00000051790.8	Nlgn2	252.834	0.838032	0.47793	0.697955	1.09227	1.60159	1.57908	0.658012	0.231091	up
ENSMUSG00000032116.10	Stt3a	585.016	3.24999	2.0613	1.31231	3.81895	4.15775	4.89803	0.65557	0.163851	up
ENSMUSG00000024486.5	Hbegf	705.545	4.47635	3.83091	4.29411	6.00331	8.54762	11.1159	0.653926	0.154264	up
ENSMUSG00000026447.10	Pik3c2b	1217.79	3.40289	1.84725	1.61413	3.89658	4.8322	4.60038	0.65379	0.136241	up
ENSMUSG00000003233.5	Dvl3	621.143	4.93428	3.45338	2.39138	4.83685	7.77013	8.64963	0.652262	0.198324	up
ENSMUSG00000039959.8	Hip1	1007.86	2.53061	1.44966	1.5843	2.91863	3.63556	4.48729	0.651991	0.125296	up
ENSMUSG00000039377.6	Hlx	184.241	1.13919	1.19326	1.09153	2.36341	2.07077	2.43756	0.64732	0.163653	up
ENSMUSG00000020115.2	Tbk1	530.694	3.93798	2.39358	1.4448	4.26299	5.04122	5.68749	0.644554	0.237154	up
ENSMUSG00000061589.7	Dot1l	2636.39	12.0333	6.99534	4.54829	13.2439	17.8516	16.8946	0.64187	0.209005	up
ENSMUSG00000061751.8	Kalrn	674.983	3.35188	2.95978	3.19646	6.20887	5.43234	6.18124	0.639889	0.0701111	up
ENSMUSG00000029505.9	Ep400	638.869	1.49722	0.800527	0.617258	1.4019	1.97226	2.23286	0.639474	0.217901	up
ENSMUSG00000004043.8	Stat5a	449.911	1.70165	1.74758	1.58666	2.82604	3.76594	3.41892	0.639057	0.056857	up
ENSMUSG00000037972.6	Snn	146.086	0.901101	0.707124	0.570085	1.28834	1.70268	1.29316	0.637634	0.209005	up
ENSMUSG00000032440.5	Tgfbr2	556.899	1.33271	0.892631	0.795014	1.72188	2.06216	2.12526	0.637618	0.065923	up
ENSMUSG00000032565.7	Nudt16	299.412	3.01387	1.8407	3.06008	5.20516	5.43739	5.18149	0.63646	0.237056	up
ENSMUSG00000031402.5	Mpp1	626.127	4.65599	3.87135	3.29432	6.17801	8.07872	8.91537	0.635391	0.035383	up
ENSMUSG00000054277.7	Arfgap3	268.837	1.65594	1.60315	1.17474	2.80359	2.93708	2.97882	0.634577	0.0860985	up
ENSMUSG00000059866.7	Tnip2	198.411	1.35041	1.7611	1.32136	2.56167	3.45249	3.22325	0.633643	0.233726	up
ENSMUSG00000038806.6	BC031781	374.881	2.73213	1.25068	1.24975	2.70653	3.50167	3.89292	0.633575	0.261362	up
ENSMUSG00000026728.3	Vim	4084.54	27.1295	22.1923	30.3218	42.9758	52.8291	64.5012	0.632581	0.144696	up
ENSMUSG00000033039.8	Micall1	796.118	2.10453	1.76656	1.31848	2.42796	3.93671	3.83581	0.632384	0.114584	up
ENSMUSG00000045482.9	Trrap	1001.83	2.17034	1.00867	0.870081	2.07834	3.35282	3.53161	0.631762	0.207224	up
ENSMUSG00000034269.6	Setd5	820.575	3.63775	1.91952	1.03919	3.45052	4.17687	4.50526	0.630877	0.268973	up
ENSMUSG00000023021.8	Lass5	299.001	2.02614	1.8788	2.3789	3.30832	4.89916	4.41148	0.630009	0.2124	up
ENSMUSG00000022332.7	Khdrbs3	441.548	3.91253	4.01178	2.3007	6.95707	7.68994	5.1328	0.628806	0.21744	up
ENSMUSG00000039887.7	Alg14	211.684	4.35029	2.70111	3.02076	5.69576	7.51888	6.56275	0.628363	0.177884	up
ENSMUSG00000022822.9	Abcc5	3275.73	15.0489	8.19792	5.25143	14.3831	20.2462	20.574	0.627793	0.206318	up
ENSMUSG00000031904.4	Slc7a6	494.754	3.13305	1.64078	1.16057	3.28204	4.37012	3.63525	0.627728	0.273298	up
ENSMUSG00000022892.9	App	3439.69	22.575	13.0696	10.7233	24.8229	29.509	34.9105	0.625905	0.146274	up
ENSMUSG00000001089.8	Luzp1	506.263	1.28373	1.3232	0.771867	1.8879	2.34887	1.91973	0.624666	0.0613826	up
ENSMUSG00000029291.6	Rufy3	499.015	2.7231	1.87382	1.55737	3.29243	4.11608	4.57366	0.624525	0.104517	up
ENSMUSG00000024299.10	Adamts10	744.991	2.41663	2.75225	3.67849	4.19568	5.31954	6.57001	0.622521	0.228424	up
ENSMUSG00000020423.6	Btg2	734.841	4.52094	3.75377	3.38225	6.91803	8.68668	7.11759	0.620139	0.0410127	up
ENSMUSG00000038143.8	Stox2	208.28	0.404702	0.294969	0.181558	0.477445	0.510587	0.705166	0.619487	0.272079	up
ENSMUSG00000036775.6	Decr2	134.4	1.08839	0.929532	0.668194	1.48248	2.05587	1.75638	0.617846	0.222015	up
ENSMUSG00000037852.7	Cpe	10029.8	106.227	68.6379	40.8413	128.466	140.85	137.711	0.617366	0.195549	up
ENSMUSG00000046768.7	Rhoj	429.317	3.19691	2.59395	1.96008	4.23362	5.13268	5.51449	0.61656	0.0945461	up
ENSMUSG00000035778.10	Ggta1	262.159	1.53137	0.812236	1.01284	1.77659	2.6525	2.03207	0.616289	0.237154	up
ENSMUSG00000029070.3	Mxra8	926.729	7.1577	7.36343	5.70115	12.3143	14.2402	13.9751	0.61483	0.0372465	up
ENSMUSG00000029438.3	Bcl7a	524.401	2.31242	2.16	1.37301	3.12733	4.23379	4.1472	0.613814	0.0882159	up
ENSMUSG00000019647.9	Sema6a	191.464	0.558968	0.377667	0.320087	1.02525	0.870998	0.767982	0.611802	0.210184	up
ENSMUSG00000026608.6	Kctd3	614.061	3.54227	2.24696	1.61398	4.1192	5.09842	5.01358	0.611626	0.168658	up
ENSMUSG00000030872.8	Gga2	891.882	3.25289	3.06302	2.66737	5.11297	5.68192	5.5258	0.611495	0.030396	up
ENSMUSG00000031286.5	Glt28d2	310.853	2.03679	1.39805	1.53563	2.62631	2.72961	4.33555	0.608936	0.234071	up
ENSMUSG00000019998.5	Stx7	955.966	8.25772	5.69881	3.23154	9.50938	10.6758	12.2016	0.607574	0.224973	up
ENSMUSG00000030067.9	Foxp1	215.836	0.619672	0.520458	0.274665	0.913474	0.886569	1.08659	0.606201	0.245947	up
ENSMUSG00000037012.11	Hk1	355.969	1.23997	1.12427	1.25674	2.37454	2.25566	2.4031	0.604696	0.14674	up
ENSMUSG00000032135.8	Mcam	984.443	5.80377	4.76604	4.30753	8.53071	10.8782	9.49095	0.602257	0.0331156	up
ENSMUSG00000030306.8	Tmtc1	2469.78	7.09331	3.84902	2.46646	7.41038	9.0297	8.53864	0.60113	0.269411	up
ENSMUSG00000063821.5	Dupd1	1740.21	26.4541	26.725	17.0968	42.2591	51.0908	40.8317	0.600603	0.0865737	up
ENSMUSG00000027935.8	Rab13	358.63	3.72988	5.39882	4.36832	8.69854	9.73476	7.60999	0.597643	0.246298	up
ENSMUSG00000018541.4	Cwc25	522.411	3.90343	2.72759	1.43875	4.83705	5.25675	5.38037	0.597575	0.273467	up
ENSMUSG00000037845.6	Fdxacb1	154.423	1.1226	0.851385	0.603957	1.4263	1.91268	1.55326	0.595332	0.252426	up
ENSMUSG00000041731.7	Pgm5	642.303	2.87089	2.49861	3.21499	4.76696	5.83407	6.24865	0.594483	0.166275	up
ENSMUSG00000002732.7	Fkbp7	257.565	4.37956	3.94873	4.61655	8.08915	9.52647	7.51149	0.591607	0.214302	up
ENSMUSG00000034832.8	Tet3	667.443	1.44477	0.779041	0.569072	1.56404	1.85985	1.75893	0.589313	0.252799	up
ENSMUSG00000026238.8	Ptma	2097	31.7377	22.4844	23.4168	46.0409	47.954	53.9224	0.588781	0.0399683	up
ENSMUSG00000026796.10	Fam129b	420.036	1.5493	1.4546	1.86856	2.4645	3.57857	3.85856	0.588166	0.246389	up
ENSMUSG00000013663.7	Pten	1095.64	3.01281	1.94537	1.22398	2.80788	4.22488	4.51632	0.588086	0.256916	up
ENSMUSG00000084929.1	4732418A04Rik	692.665	5.71716	4.96263	2.87087	7.50265	9.72937	8.21173	0.587194	0.171817	up
ENSMUSG00000063445.8	Nmral1	151.227	1.8165	1.48764	1.53127	1.39555	1.15677	1.2564	-0.585336	0.227291	down
ENSMUSG00000020432.6	Tcn2	663.565	6.24916	6.42864	8.91548	5.4906	6.73262	6.41218	-0.58541	0.266281	down
ENSMUSG00000030008.3	1700040I03Rik	580.413	10.3579	12.4433	14.3865	11.0735	11.1611	11.2646	-0.587146	0.234071	down
ENSMUSG00000073676.4	Hspe1	4992.51	135.339	149.396	136.83	130.934	112.678	114.278	-0.587926	0.104517	down
ENSMUSG00000038526.8	Car14	2319.86	26.1768	32.1714	37.0102	28.2908	29.6556	26.3322	-0.588865	0.229903	down
ENSMUSG00000025967.9	Eef1b2	7118.5	75.9277	81.5256	84.0266	76.2189	66.625	64.7161	-0.589092	0.137986	down
ENSMUSG00000028651.6	Ppie	795.335	13.2586	15.0463	15.8931	14.6338	11.3402	11.952	-0.589833	0.230758	down
ENSMUSG00000025141.2	Myadml2	1986.22	45.1194	58.28	68.0861	50.5131	46.161	42.3655	-0.590309	0.227493	down
ENSMUSG00000028416.5	Bag1	9122.82	132.616	156.793	155.549	135.161	125.221	119.799	-0.590612	0.140837	down
ENSMUSG00000037989.9	Wnk2	3256.52	14.4367	10.8198	16.4384	9.81916	10.3436	11.5393	-0.591074	0.0651368	down
ENSMUSG00000029454.8	Mapkapk5	3799.18	28.9018	41.137	46.161	38.7658	26.1235	20.7951	-0.591508	0.190568	down
ENSMUSG00000029392.7	Rilpl1	7977.59	80.9619	79.3336	73.3959	69.3004	60.7238	67.4313	-0.591859	0.0464342	down
ENSMUSG00000019505.6	Ubb	15743.6	216.015	229.956	267.171	213.831	199.848	194.623	-0.592074	0.158574	down
ENSMUSG00000019303.8	Psmc3ip	178.794	3.30747	2.96144	3.02266	2.63792	2.44382	2.87856	-0.592172	0.213413	down
ENSMUSG00000090625.1	AF085738	13164.9	188.083	175.886	212.079	193.658	145.223	150.24	-0.592622	0.195679	down
ENSMUSG00000023259.9	Slc26a6	403.475	4.36418	4.81589	3.62278	3.21497	3.39755	4.21347	-0.592627	0.122625	down
ENSMUSG00000001642.11	Akr1b3	8943.74	131.878	143.015	140.624	124.656	113.622	114.485	-0.593247	0.0924664	down
ENSMUSG00000004070.9	Hmox2	1422.42	14.5262	20.7336	21.772	15.2135	18.8859	17.1081	-0.59328	0.23923	down
ENSMUSG00000015837.9	Sqstm1	16593.4	170.791	169.582	171.24	151.239	139.28	144.17	-0.593321	0.0596529	down
ENSMUSG00000031826.13	Usp10	1155.55	8.36003	8.50652	6.3988	7.385	6.37457	7.99111	-0.593411	0.0613826	down
ENSMUSG00000031388.8	Naa10	1697.23	29.2619	34.0539	44.5579	33.8979	31.1908	27.9857	-0.593947	0.263823	down
ENSMUSG00000030983.4	Bccip	2998.42	58.5631	54.3147	47.529	47.4233	44.5032	43.1769	-0.594607	0.032088	down
ENSMUSG00000058600.7	Rpl30	11994.2	306.821	314.869	300.368	266.269	253.207	258.721	-0.594764	0.0606197	down
ENSMUSG00000030996.6	Art1	14706.1	202.232	236.869	237.396	202.864	201.838	171.968	-0.595311	0.142175	down
ENSMUSG00000030545.7	Pex11a	544.874	5.98741	6.88608	4.22405	4.93311	4.73887	4.20929	-0.596038	0.132793	down
ENSMUSG00000065990.6	Aurkaip1	3107.43	47.1478	60.2286	74.3205	54.314	48.5684	52.4765	-0.596162	0.267026	down
ENSMUSG00000020235.9	Fzr1	1049.7	6.60907	7.69817	8.60688	6.61855	6.11002	6.67447	-0.59638	0.180341	down
ENSMUSG00000042476.7	Abcb4	9377.02	53.8931	52.6282	45.6537	41.0371	41.3911	46.058	-0.596387	0.0110785	down
ENSMUSG00000024160.10	Spsb3	1866.9	17.3506	20.6815	24.0886	19.9196	16.9853	16.3956	-0.596469	0.239144	down
ENSMUSG00000041203.8	2310036O22Rik	1939.94	38.4954	45.8446	55.9793	40.9504	42.1389	37.7919	-0.596589	0.229845	down
ENSMUSG00000056749.7	Nfil3	795.8	7.68023	9.016	8.88792	8.285	5.80889	7.61372	-0.596791	0.223652	down
ENSMUSG00000016510.5	Mtif3	1219.64	6.01105	9.64803	7.49745	6.54102	7.32768	5.37497	-0.596969	0.234973	down
ENSMUSG00000028465.10	Tln1	5302.7	11.6916	13.1687	18.3126	13.2402	12.3656	13.8772	-0.597018	0.248748	down
ENSMUSG00000030189.8	Csda	36623.8	578.06	454.506	413.674	432.718	359.665	404.557	-0.597983	0.0455815	down
ENSMUSG00000079002.3	C030006K11Rik	1226.03	11.633	16.9057	16.5406	14.201	12.4897	11.88	-0.598017	0.249926	down
ENSMUSG00000006019.9	Dhx34	232.527	1.19545	1.29701	1.37833	0.926675	1.34357	1.09123	-0.598218	0.270453	down
ENSMUSG00000005625.9	Psmd4	7337.28	107.248	114.558	133.027	101.299	99.8605	97.2617	-0.598546	0.139035	down
ENSMUSG00000044477.9	Zfand3	3926.17	41.0695	40.2149	42.5477	36.6417	33.2252	37.2115	-0.599384	0.0846573	down
ENSMUSG00000001910.4	Nacc1	878.701	3.67842	4.52695	5.01944	3.39349	3.99506	3.98493	-0.599903	0.199798	down
ENSMUSG00000022965.7	Ifngr2	2846.09	16.7617	20.5752	19.8202	17.3673	14.2035	17.0351	-0.599954	0.159631	down
ENSMUSG00000028607.9	Cpt2	2383.74	18.9016	26.0477	20.8629	18.8679	20.7733	16.0609	-0.600117	0.167579	down
ENSMUSG00000020267.6	Hint1	5666.66	185.456	192.84	204.053	182.805	159.839	149.675	-0.600194	0.132158	down
ENSMUSG00000052712.8	BC004004	5267.47	36.365	45.5944	47.179	40.4941	36.5681	35.6825	-0.600299	0.184701	down
ENSMUSG00000034341.10	Wbp2	1942.02	25.2371	24.3848	23.4811	22.3717	20.3081	20.4031	-0.600395	0.0651368	down
ENSMUSG00000034566.3	Atp5h	24478.1	632.092	893.242	1042.6	802.839	747.214	688.42	-0.600937	0.273467	down
ENSMUSG00000055912.2	Tmem150a	1329.8	17.6575	17.9244	20.4976	16.2156	17.7138	13.6923	-0.601643	0.162863	down
ENSMUSG00000032602.5	Slc25a20	3270.89	32.2567	48.003	39.3586	38.0218	33.7061	29.4934	-0.601949	0.219241	down
ENSMUSG00000086605.1	Gm14290	212.077	2.7869	3.1832	2.11674	1.65322	2.52621	2.23501	-0.601955	0.196855	down
ENSMUSG00000040269.5	Mrps28	2884.3	70.1544	86.4585	83.5797	69.5898	72.5975	61.7863	-0.602354	0.143774	down
ENSMUSG00000042363.8	1110067D22Rik	2250.54	20.7937	15.4227	9.73804	10.0488	13.5627	14.2012	-0.602644	0.146972	down
ENSMUSG00000029036.8	Atad3a	1759.63	16.0302	18.7883	16.5992	14.7554	15.6518	13.74	-0.603051	0.101859	down
ENSMUSG00000019487.9	Trip10	8686.61	77.0993	89.4006	100.857	78.6826	69.8411	79.5558	-0.603227	0.167509	down
ENSMUSG00000022711.9	Pmm2	841.112	8.30826	9.48488	12.0931	7.91889	9.35422	8.7669	-0.603291	0.236274	down
ENSMUSG00000038845.5	Phb	9804.44	95.0687	121.083	136.837	116.516	95.1445	89.8752	-0.603882	0.246653	down
ENSMUSG00000020708.5	Psmc5	7284.25	101.764	121.432	134.458	103.947	106.169	96.4677	-0.604366	0.166154	down
ENSMUSG00000022091.5	Sorbs3	2957.45	23.5581	20.611	22.6307	19.5624	17.3746	19.1933	-0.604422	0.065923	down
ENSMUSG00000036120.9	Rfxank	628.188	2.98204	4.11728	3.9913	3.32899	3.03393	3.07477	-0.604579	0.224973	down
ENSMUSG00000039461.7	Tcta	1258.85	12.1577	18.7864	18.9479	14.1864	14.9243	13.7086	-0.604786	0.256846	down
ENSMUSG00000068922.7	Msto1	591.477	5.2083	5.61847	7.03155	5.63484	5.47798	4.21695	-0.604932	0.256916	down
ENSMUSG00000079478.2	Sssca1	1362.36	10.6212	14.2771	18.4292	12.3642	13.875	11.5483	-0.605213	0.260669	down
ENSMUSG00000037103.6	Dcaf15	406.83	3.52419	3.61738	4.30349	3.05619	3.64506	3.0474	-0.605788	0.199798	down
ENSMUSG00000057101.5	Zfp180	450.249	3.88264	2.39932	1.63721	2.08713	1.84103	2.49366	-0.605798	0.250356	down
ENSMUSG00000026694.11	Mettl13	308.121	1.78809	1.76351	1.10759	1.15046	1.48126	1.16032	-0.605871	0.159103	down
ENSMUSG00000074754.4	Gm561	1524.85	63.8507	75.4036	72.4374	66.4446	56.4395	55.5512	-0.605957	0.150953	down
ENSMUSG00000021253.6	Tgfb3	1053.13	5.60622	6.90096	7.66543	5.96243	5.70141	5.5242	-0.60614	0.203732	down
ENSMUSG00000030739.9	Myh14	1687.52	6.30955	6.27866	5.13488	5.46464	4.55929	4.55154	-0.606158	0.078542	down
ENSMUSG00000021453.2	Gadd45g	9043.33	169.287	203.561	183.147	163.688	165.696	140.468	-0.606238	0.11099	down
ENSMUSG00000028772.11	Zcchc17	1921.76	23.8402	26.1687	29.0231	24.3199	19.3908	22.9126	-0.606503	0.163226	down
ENSMUSG00000004655.5	Aqp1	10599	89.1951	93.9001	83.163	79.2809	82.0981	61.2461	-0.60655	0.101517	down
ENSMUSG00000004268.5	Emg1	2515.41	49.5422	58.7895	53.4599	49.2434	44.953	41.7517	-0.606801	0.114584	down
ENSMUSG00000069020.3	Urm1	1068.2	9.08452	14.8284	12.8853	13.0729	10.4223	9.46957	-0.606806	0.239839	down
ENSMUSG00000012405.9	Rpl15	10548.9	119.682	133.146	161.351	126.076	107.36	108.822	-0.607421	0.150698	down
ENSMUSG00000030678.5	Maz	3357.56	23.7778	30.9674	39.4078	28.3946	26.2496	26.2235	-0.607794	0.268359	down
ENSMUSG00000002908.8	Kcnn1	860.386	3.92594	5.1141	4.92244	4.06189	4.22817	3.55168	-0.608141	0.184078	down
ENSMUSG00000024966.8	Stip1	4515.36	43.6962	49.6058	43.5031	42.2084	37.4629	34.7654	-0.608517	0.100537	down
ENSMUSG00000011832.7	Evi5l	693.183	3.17642	3.80951	4.43365	3.05959	3.12835	3.57163	-0.608546	0.214846	down
ENSMUSG00000057469.6	E2f6	4616.92	61.5861	49.8517	33.1518	37.2324	42.7957	42.9006	-0.608566	0.0339696	down
ENSMUSG00000026749.5	Nek6	270.287	1.95276	1.70462	1.15923	1.32318	1.25669	1.37475	-0.608827	0.140837	down
ENSMUSG00000025158.7	Rfng	583.775	5.02883	5.16901	7.24853	4.07806	4.6151	5.77607	-0.609086	0.252426	down
ENSMUSG00000024436.10	Mrps18b	1297.81	23.8828	28.9375	27.8527	24.8847	22.4184	21.2651	-0.609135	0.158624	down
ENSMUSG00000068580.5	Zfyve19	609.661	7.02581	7.19928	8.3964	6.98041	6.40482	5.70412	-0.609206	0.229364	down
ENSMUSG00000084883.1	Ccdc85c	240.932	4.23477	3.92239	2.33587	2.69738	2.69147	3.22779	-0.609492	0.19523	down
ENSMUSG00000015656.10	Hspa8	47167.3	429.752	469.852	399.828	385.23	366.044	334.244	-0.609768	0.055772	down
ENSMUSG00000022601.9	Rpl24	17361.9	620.47	666.066	695.945	612.31	531.477	506.039	-0.609845	0.106691	down
ENSMUSG00000020792.9	Exoc7	2897.59	18.8918	21.679	18.5514	16.907	18.2186	15.6032	-0.610559	0.0805577	down
ENSMUSG00000027752.9	Exosc8	458.261	8.47429	9.55047	6.61463	6.37379	6.56303	7.8703	-0.61062	0.0971108	down
ENSMUSG00000022312.9	Eif3h	7240.55	110.828	127.845	138.068	114.936	102.368	100.872	-0.611225	0.15038	down
ENSMUSG00000047067.6	Dusp28	954.288	12.1068	15.4523	14.2774	12.2303	12.1807	10.8535	-0.611279	0.154757	down
ENSMUSG00000055762.9	Eef1d	5750.69	105.014	122.983	149.906	111.102	94.4111	93.7325	-0.611647	0.212945	down
ENSMUSG00000029402.8	Snrnp35	421.845	10.1824	7.32374	7.56382	8.12298	6.83161	5.55424	-0.611787	0.199798	down
ENSMUSG00000025785.4	Exosc7	868.073	19.4374	17.022	18.0032	15.7066	14.8425	15.22	-0.611968	0.0592351	down
ENSMUSG00000024212.7	Mllt1	841.162	4.23062	5.43529	5.4204	4.257	4.08475	4.44085	-0.611994	0.171817	down
ENSMUSG00000025648.10	Pfkfb4	2113.63	12.4496	18.6249	17.707	10.3543	13.3791	15.1427	-0.612271	0.189564	down
ENSMUSG00000042198.6	Chchd7	1363.16	38.7942	52.6545	49.1904	41.5185	37.9918	35.8257	-0.612316	0.164663	down
ENSMUSG00000043079.10	Synpo	4599.11	19.7611	23.5203	23.8181	21.0575	19.2275	17.263	-0.613134	0.165009	down
ENSMUSG00000005823.7	Gpr108	1328.75	13.0985	12.9352	15.1656	12.0458	10.8368	11.8249	-0.613738	0.132968	down
ENSMUSG00000075419.3	Dolk	689.501	6.55223	7.03051	7.62475	6.02625	5.79877	6.04836	-0.614112	0.136241	down
ENSMUSG00000028447.5	Dctn3	1628.32	30.0898	40.8342	39.3435	36.2695	30.142	26.3888	-0.614527	0.227291	down
ENSMUSG00000029815.7	2410003K15Rik	1906.01	39.0653	49.8611	44.5624	42.6874	37.5116	33.9908	-0.614584	0.127524	down
ENSMUSG00000029777.9	Gars	3240.6	29.0815	30.2771	29.8986	27.0365	24.5611	22.9187	-0.61507	0.0872137	down
ENSMUSG00000001518.9	Itfg2	610.002	6.30178	5.7436	5.25549	5.02096	4.51943	4.6927	-0.615285	0.054217	down
ENSMUSG00000021243.8	Fcf1	891.255	23.8229	25.3465	29.1024	23.8855	20.1262	21.6375	-0.615705	0.17472	down
ENSMUSG00000040354.8	Mars	3045.86	23.6428	24.7001	21.8375	18.2109	19.7774	19.8753	-0.616184	0.0199782	down
ENSMUSG00000026857.3	Mettl11a	590.389	8.54663	10.8639	10.2571	8.25888	8.98009	7.87563	-0.616531	0.192218	down
ENSMUSG00000004994.6	Ccdc130	207.942	2.24627	2.87143	3.50258	2.11243	3.64809	1.9349	-0.61673	0.272079	down
ENSMUSG00000024844.8	Banf1	3033.43	65.988	90.0312	109.893	81.6745	77.8028	67.04	-0.616739	0.273722	down
ENSMUSG00000035351.9	Nup37	302.142	6.22845	6.08386	3.64299	3.89594	4.63641	4.64007	-0.616967	0.143793	down
ENSMUSG00000032366.9	Tpm1	922403	14495	16288.5	19236.8	13316.1	13473.7	15213.8	-0.617429	0.140837	down
ENSMUSG00000024777.9	Ppp2r5b	1790.83	10.1442	15.5508	17.1011	12.9663	11.1911	12.2997	-0.618862	0.270524	down
ENSMUSG00000025487.8	Psmd13	4967.07	44.8859	55.9178	64.213	50.5927	47.187	41.4035	-0.619201	0.2124	down
ENSMUSG00000060538.7	Tmem219	417.737	9.98001	9.87467	9.23188	7.68446	6.93089	9.7298	-0.619499	0.105738	down
ENSMUSG00000034175.7	Rhbdd3	1066.46	9.37472	11.751	15.3257	11.8796	9.92697	8.3554	-0.620193	0.246349	down
ENSMUSG00000046364.8	Rpl27a	10920.2	189.087	206.467	224.884	192.92	156.451	169.202	-0.621584	0.140837	down
ENSMUSG00000078765.3	U2af1l4	2574.97	23.2597	39.5295	46.6254	29.1353	27.7633	28.1602	-0.621662	0.251539	down
ENSMUSG00000032180.9	Tmed1	1938.2	22.6806	28.8274	33.2008	25.7734	23.4093	22.6881	-0.622125	0.220093	down
ENSMUSG00000003868.6	Ruvbl2	1530.62	12.9968	17.4905	21.1181	14.1594	12.1008	13.9865	-0.622165	0.239814	down
ENSMUSG00000010064.8	Slc38a3	6623.13	47.2215	56.9619	57.8082	44.8811	45.3471	43.4913	-0.622226	0.105143	down
ENSMUSG00000026925.10	Inpp5e	1232.93	6.39901	6.16394	7.02583	5.89313	5.6085	4.86447	-0.622263	0.132793	down
ENSMUSG00000002781.9	Tmem143	2546.86	18.8656	24.1002	28.0983	22.6123	20.6752	21.9525	-0.622302	0.260179	down
ENSMUSG00000047371.5	Zfp768	838.776	7.04279	8.62206	8.42072	6.92199	6.9043	6.45194	-0.622381	0.143793	down
ENSMUSG00000043602.5	Zfp3	425.97	3.72156	5.08408	4.69601	4.37015	3.91576	2.99965	-0.622453	0.266281	down
ENSMUSG00000029559.8	2210016L21Rik	945.892	7.55412	8.77027	8.92377	6.13709	7.15255	7.62373	-0.622726	0.136941	down
ENSMUSG00000032316.7	Clk3	2367.52	21.4098	18.5897	22.519	18.3097	16.5987	17.1572	-0.623067	0.0981233	down
ENSMUSG00000010045.1	Tmem115	481.437	5.15586	4.63041	4.84977	4.24001	4.07581	3.80952	-0.623097	0.0912592	down
ENSMUSG00000010048.5	Ifrd2	1882.13	18.6762	23.0337	20.8081	19.969	16.7697	15.1894	-0.623487	0.157589	down
ENSMUSG00000050373.7	Snx21	939.142	7.21901	9.46155	11.1093	9.11232	7.43157	7.64123	-0.623515	0.265145	down
ENSMUSG00000053929.8	Cyhr1	3839.95	46.8471	62.3083	70.2994	53.4357	48.1897	51.0377	-0.623913	0.215901	down
ENSMUSG00000045211.4	Nudt18	484.778	3.21064	3.05069	2.45843	2.60933	2.11842	2.41384	-0.624776	0.0891387	down
ENSMUSG00000028932.7	Psmc2	6425.21	67.9957	81.1027	86.2465	66.1034	65.3735	65.9367	-0.625463	0.125386	down
ENSMUSG00000041881.6	Ndufa7	8348.65	270.596	355.008	434.591	342.448	288.009	263.916	-0.625889	0.260669	down
ENSMUSG00000076437.4	2700094K13Rik	367.471	11.0114	10.7663	11.5133	10.0027	7.85546	10.0121	-0.626079	0.159225	down
ENSMUSG00000030271.8	Ogg1	227.803	2.94231	3.52835	3.36837	2.91764	2.42528	2.88383	-0.626378	0.229833	down
ENSMUSG00000004263.9	Atn1	1415.12	5.60361	7.03858	8.13691	5.65431	5.56454	6.37408	-0.626863	0.199229	down
ENSMUSG00000022956.4	Atp5o	41212	904.354	1094.66	1216.35	999.175	884.386	806.535	-0.626914	0.180513	down
ENSMUSG00000018697.7	Aatf	361.654	3.41462	5.14926	4.45694	3.61281	3.41718	3.92005	-0.626915	0.246653	down
ENSMUSG00000001175.7	Calm1	19362.1	128.117	106.186	84.44	86.6883	89.5719	84.6405	-0.626957	0.00770946	down
ENSMUSG00000023175.8	Bsg	30577.1	413.342	433.092	561.33	432.527	376.561	371.222	-0.627479	0.187821	down
ENSMUSG00000028684.8	Urod	2697.24	30.8111	43.5681	45.6591	35.5668	33.645	32.6227	-0.627519	0.213935	down
ENSMUSG00000021951.5	N6amt2	1022.87	24.2238	23.8679	31.7129	24.5589	21.7318	20.5412	-0.627654	0.205758	down
ENSMUSG00000023495.5	Pcbp4	2534.83	19.8773	27.0188	34.3253	23.1719	22.3556	23.4065	-0.629284	0.258163	down
ENSMUSG00000049517.6	Rps23	11330	444.887	483.926	561.906	447.457	392.994	401.252	-0.630183	0.141681	down
ENSMUSG00000078941.3	Taf9	1555.43	40.1286	33.4996	31.7085	32.5087	27.9343	25.375	-0.63025	0.0702158	down
ENSMUSG00000003444.8	Med29	1044.43	13.3826	17.8279	21.6008	15.4822	14.6724	14.4254	-0.630417	0.247784	down
ENSMUSG00000062647.10	Rpl7a	12737.5	277.811	285.613	340.313	265.564	243.034	240.31	-0.631649	0.130665	down
ENSMUSG00000074001.2	Kbtbd5	4799.45	34.7165	45.6986	47.3415	36.0848	35.8191	35.0904	-0.632078	0.155625	down
ENSMUSG00000029059.3	2810405K02Rik	7507.42	150.745	183.684	219.521	166.32	157.613	140.377	-0.632676	0.201273	down
ENSMUSG00000062683.4	Atp5g2	12165.6	309.784	417.753	492.822	387.246	326.36	310.122	-0.633465	0.243684	down
ENSMUSG00000066900.5	Suds3	3815.91	30.83	34.0996	39.8039	33.3827	26.4613	27.0424	-0.63401	0.17805	down
ENSMUSG00000025381.2	Cnpy2	1306.85	26.253	28.3289	30.0289	25.195	21.3556	23.539	-0.634045	0.120207	down
ENSMUSG00000018574.8	Acadvl	28572.7	229.003	358.451	300.398	272.651	259.218	202.247	-0.634373	0.221057	down
ENSMUSG00000006717.6	Acot13	5184.3	148.348	166.57	160.038	151.018	120.214	119.767	-0.634417	0.122625	down
ENSMUSG00000030317.6	Timp4	1372.31	20.0868	19.5351	24.0142	19.0612	16.6406	17.1248	-0.634601	0.143381	down
ENSMUSG00000068740.6	Celsr2	217.255	0.917949	0.730429	0.489066	0.50376	0.469028	0.411586	-0.634732	0.199798	down
ENSMUSG00000007033.3	Hspa1l	1042.9	8.14137	11.4404	8.37192	8.74535	7.89996	6.29913	-0.634741	0.190727	down
ENSMUSG00000060038.8	Dhps	1246.6	16.6712	21.8908	26.2725	20.262	17.0509	16.4888	-0.634829	0.249524	down
ENSMUSG00000078812.4	Eif5a	18170.5	238.86	290.305	350.433	267.703	241.975	227.421	-0.635099	0.199798	down
ENSMUSG00000083327.1	Vcp-rs	1671.56	15.2488	18.4796	12.7191	10.0563	11.8333	16.4195	-0.635169	0.12964	down
ENSMUSG00000035595.6	1600002K03Rik	294.071	8.8054	8.73948	10.8958	7.47831	8.57039	7.63223	-0.635226	0.199798	down
ENSMUSG00000015980.8	Lrrc27	133.069	2.89782	2.84969	3.92319	2.82801	1.86434	2.27512	-0.635635	0.184701	down
ENSMUSG00000043953.8	Ccrl2	243.722	2.89532	2.88748	1.97962	2.18363	2.32078	1.78235	-0.635706	0.163226	down
ENSMUSG00000021420.6	Fars2	1346.5	9.92893	15.2404	16.0044	12.6817	11.7984	10.0066	-0.635993	0.263726	down
ENSMUSG00000014859.8	E2f4	1000.06	10.2165	11.2786	11.5913	9.11798	9.03531	9.27015	-0.636269	0.0917134	down
ENSMUSG00000031023.5	D930014E17Rik	322.469	6.72766	7.60395	6.56841	6.29403	5.14957	5.71123	-0.636451	0.143822	down
ENSMUSG00000064284.6	2210021J22Rik	940.977	18.4353	22.4038	24.5833	21.6293	17.5161	17.2882	-0.636854	0.184239	down
ENSMUSG00000015943.4	Bola1	775.388	15.8714	17.1146	21.718	16.0553	15.0525	13.8069	-0.636982	0.218319	down
ENSMUSG00000032788.8	Pdxk	428.102	2.05958	1.62485	1.87317	1.38311	1.42203	1.77209	-0.637115	0.101517	down
ENSMUSG00000053553.7	3110082I17Rik	276.952	4.17451	3.43613	5.08435	3.91727	3.44792	3.15953	-0.63733	0.262304	down
ENSMUSG00000020534.8	Shmt1	247.095	2.59761	2.20572	2.04469	1.80738	1.74602	2.20815	-0.637424	0.151565	down
ENSMUSG00000001524.8	Gtf2h4	798.569	8.15865	11.7451	14.0141	10.5086	9.37404	7.39405	-0.638182	0.25806	down
ENSMUSG00000026750.5	Psmb7	18264.3	308.827	369.575	359.627	291.259	279.182	289.296	-0.638236	0.0841693	down
ENSMUSG00000028470.4	Hint2	1730.72	47.2279	64.602	72.2191	57.028	48.2547	48.4082	-0.639164	0.232178	down
ENSMUSG00000026895.7	Ndufa8	14902.9	286.981	391.04	448.243	344.95	310.266	286.081	-0.639253	0.224973	down
ENSMUSG00000062963.4	Ufc1	3120.37	67.3307	71.3651	69.1542	58.3828	61.1602	53.069	-0.639313	0.0644139	down
ENSMUSG00000030399.1	Ckm	1172376	14204.9	17372	22271.5	16228.2	14119.6	14749.9	-0.63949	0.221057	down
ENSMUSG00000086033.1	2900076A07Rik	600.976	21.0544	18.6496	17.5923	15.6774	15.1781	15.9209	-0.639862	0.0300225	down
ENSMUSG00000059920.8	4930453N24Rik	1750.44	9.64418	7.68394	7.10114	8.90281	7.4264	6.38649	-0.640033	0.0433689	down
ENSMUSG00000036114.3	2810432D09Rik	839.203	17.0231	21.0779	25.7128	20.8024	16.7601	15.5524	-0.640421	0.259202	down
ENSMUSG00000032583.2	Mon1a	578.096	5.01485	5.97171	7.15235	4.98337	4.63695	5.52243	-0.641657	0.209384	down
ENSMUSG00000061983.5	Rps12	5224.14	211.471	209.028	245.473	200.777	168.906	179.433	-0.641799	0.117257	down
ENSMUSG00000033809.8	Alg3	392.974	5.48068	7.13295	6.28613	5.40242	4.63772	4.94587	-0.642184	0.154757	down
ENSMUSG00000079426.6	Arpc4	1382.91	10.1293	12.3835	17.0089	12.2546	10.5601	11.4185	-0.642307	0.273299	down
ENSMUSG00000055305.9	Zfp93	166.745	1.65505	1.4982	1.36383	1.01292	1.41526	1.24931	-0.642877	0.14675	down
ENSMUSG00000042606.3	Hirip3	294.163	2.62231	2.30059	3.31419	2.10803	2.04326	2.56772	-0.643141	0.17238	down
ENSMUSG00000014554.7	Dguok	744.681	12.743	13.9864	15.1955	11.0647	12.4455	11.2018	-0.643452	0.137986	down
ENSMUSG00000030835.5	Nomo1	3723.84	17.339	19.8848	20.4431	16.6826	15.2388	15.6144	-0.644454	0.0989127	down
ENSMUSG00000023571.4	Fam132a	663.311	8.205	12.3669	12.6515	9.44932	9.56049	8.45944	-0.644702	0.237154	down
ENSMUSG00000059552.6	Trp53	585.273	7.47434	6.38134	6.69251	6.16674	4.84593	5.50102	-0.645038	0.0609022	down
ENSMUSG00000024792.2	Zfpl1	412.266	7.06298	6.50303	9.05357	6.70102	7.32475	5.81868	-0.645615	0.24938	down
ENSMUSG00000053226.5	Dand5	472.849	6.03762	8.7184	9.76248	7.60351	7.31146	5.71586	-0.645899	0.260005	down
ENSMUSG00000003559.7	As3mt	1161.08	15.1127	15.9355	13.2979	11.412	13.6059	11.1123	-0.646937	0.0359575	down
ENSMUSG00000047675.9	Rps8	13226.4	283.123	319.188	403.588	312.625	261.869	257.971	-0.647149	0.195392	down
ENSMUSG00000025129.2	Dysfip1	2552.97	73.5599	75.8577	71.1101	81.9296	50.8109	44.8249	-0.647163	0.239334	down
ENSMUSG00000050914.9	Ankrd37	156.688	4.92415	3.05142	3.99358	2.96305	4.11141	2.64421	-0.648291	0.260669	down
ENSMUSG00000038260.8	Trpm4	1639.84	6.58854	8.40407	10.1833	6.22658	7.54476	7.28134	-0.648754	0.199798	down
ENSMUSG00000024038.9	Ndufv3	7418.36	236.15	337.093	400.141	293.25	265.427	237.402	-0.649701	0.239513	down
ENSMUSG00000019054.7	Fis1	6019.13	129.192	165.613	199.254	153.844	138.397	119.639	-0.650628	0.223712	down
ENSMUSG00000042729.9	Wdr74	676.979	9.43175	12.165	15.055	10.4679	9.97814	10.0578	-0.65102	0.237149	down
ENSMUSG00000067847.7	Romo1	5111.06	154.418	206.574	234.735	174.086	156.283	164.984	-0.651208	0.199798	down
ENSMUSG00000020109.7	Dnajb12	1598.25	12.5935	12.104	12.2451	10.1026	9.39321	10.3155	-0.65213	0.0340178	down
ENSMUSG00000034333.9	Zbed4	261.13	1.45011	1.04247	0.876008	0.846485	0.77994	1.01138	-0.652627	0.111384	down
ENSMUSG00000066233.5	Tmem42	414.32	6.69461	11.2122	8.31038	6.2927	8.25397	7.02583	-0.653033	0.224973	down
ENSMUSG00000027999.8	Pla2g12a	2802.29	37.2329	46.1147	37.1186	37.3471	33.6445	26.4242	-0.653049	0.13605	down
ENSMUSG00000013997.4	Nit1	1933.65	14.5259	17.1164	14.3993	13.5207	14.0388	12.6484	-0.653158	0.0508167	down
ENSMUSG00000057177.6	Gsk3a	5272.56	41.1578	51.6861	59.9331	46.2258	37.4338	42.4964	-0.653326	0.190053	down
ENSMUSG00000020744.6	Slc25a19	2162.78	17.6777	21.4776	27.492	20.1497	21.2131	21.4193	-0.65344	0.257318	down
ENSMUSG00000002767.7	Mrpl2	5105.58	86.4259	107.802	133.907	95.1795	89.1781	88.5599	-0.653563	0.198479	down
ENSMUSG00000064348.1	mt-Tn	4559.55	1357.14	1331.64	1559.36	1107.21	1195.6	1187.68	-0.653732	0.065923	down
ENSMUSG00000021792.9	5730469M10Rik	806.141	15.2103	15.7247	6.84831	8.2627	10.9888	11.3553	-0.65382	0.187594	down
ENSMUSG00000031783.8	Polr2c	2677.85	31.9449	37.3621	41.6892	32.722	30.2449	27.7425	-0.653912	0.142301	down
ENSMUSG00000040824.2	Snrpd2	3075.31	86.0131	105.615	135.582	103.448	81.9877	85.2129	-0.654053	0.235118	down
ENSMUSG00000038650.8	Rnh1	2460.65	28.793	31.1011	37.2804	28.0786	25.1448	25.8373	-0.65427	0.137986	down
ENSMUSG00000037563.8	Rps16	8510	233.946	275.838	347.007	252.717	227.812	229.125	-0.654705	0.184398	down
ENSMUSG00000024570.6	Rbfa	1115.76	13.023	18.5294	21.2955	15.9639	14.4023	13.3967	-0.65479	0.243302	down
ENSMUSG00000058546.8	Rpl23a	15363.1	587.633	605.635	628.851	539.73	481.678	460.879	-0.654928	0.0674416	down
ENSMUSG00000052146.8	Rps10	5602.3	157.936	191.698	244.36	186.976	149.664	153.983	-0.65495	0.224543	down
ENSMUSG00000025290.9	Rps24	17136.9	609.409	516.213	453.591	407.113	448.275	486.874	-0.655325	0.021475	down
ENSMUSG00000059534.8	Uqcr10	17767.9	690.021	945.207	996.657	777.495	740.51	652.065	-0.655523	0.17805	down
ENSMUSG00000000934.8	Top1mt	552.178	6.97759	7.61224	5.02263	5.56624	4.12207	6.01111	-0.655883	0.140837	down
ENSMUSG00000027673.6	Ndufb5	19286.6	365.186	460.275	370.527	366.026	320.08	281.352	-0.656128	0.106049	down
ENSMUSG00000020514.2	Mrpl22	1170.93	30.052	37.6696	41.5168	29.2051	33.0204	29.0714	-0.656441	0.161046	down
ENSMUSG00000026687.9	Aldh9a1	233.159	2.33013	2.15027	1.16277	1.27845	1.96371	1.22827	-0.656469	0.261362	down
ENSMUSG00000044700.8	Tmem201	1717.84	9.13615	10.1936	11.6003	8.70785	8.24254	8.28454	-0.656789	0.120207	down
ENSMUSG00000028998.6	Tomm7	3643.54	52.0307	73.1977	85.9953	62.7219	56.8186	55.4323	-0.656912	0.228282	down
ENSMUSG00000027076.4	Timm10	941.632	28.2975	33.8888	28.7528	27.2989	24.7619	21.5384	-0.657311	0.108335	down
ENSMUSG00000026819.9	Slc25a25	4963.9	44.6762	38.905	26.6418	28.8591	35.4485	31.6004	-0.657784	0.00917461	down
ENSMUSG00000020392.8	Cdkn2aipnl	968.624	12.7378	11.8093	10.9481	9.99002	10.2985	8.41359	-0.657808	0.0432322	down
ENSMUSG00000028861.7	Mrps15	3576.09	76.1748	86.0881	90.5936	75.5997	71.1605	59.6898	-0.658424	0.122987	down
ENSMUSG00000030621.10	Me3	5641.82	22.9914	29.3649	32.4767	27.5481	22.7976	20.443	-0.658565	0.196253	down
ENSMUSG00000039004.4	Bmp6	350.726	2.03864	2.62007	2.52184	2.04518	1.92891	1.98935	-0.659146	0.171817	down
ENSMUSG00000028841.8	Cnksr1	2583.89	23.318	23.1164	24.7856	20.7325	16.5609	21.2685	-0.659241	0.104517	down
ENSMUSG00000017188.3	Ccdc56	2058.49	42.2351	51.6378	58.7933	48.0193	42.5584	34.3799	-0.659419	0.205666	down
ENSMUSG00000026672.5	Optn	4373.55	45.083	41.5086	31.0037	31.4296	31.3822	31.3044	-0.659432	0.00587081	down
ENSMUSG00000048458.8	6530418L21Rik	186.205	0.937644	0.987794	0.739812	0.675864	0.648919	0.86083	-0.659615	0.139628	down
ENSMUSG00000020415.10	Pttg1	3514.67	89.7558	95.8704	88.3406	80.4126	77.4027	66.8123	-0.659729	0.0286933	down
ENSMUSG00000028936.9	Rpl22	6950.8	84.5463	85.5032	92.5749	163.706	67.9212	151.43	-0.660303	0.065923	down
ENSMUSG00000073702.4	Rpl31	13927.8	245.625	294.163	343.104	259.761	225.147	239.545	-0.66121	0.153451	down
ENSMUSG00000036751.6	Cox6b1	27086.8	901.299	1227.33	1385.14	1069.02	972.645	846.618	-0.661388	0.206491	down
ENSMUSG00000079641.3	Rpl39	6358.11	192.298	219.852	270.437	201.909	168.703	189.459	-0.661972	0.165458	down
ENSMUSG00000036241.3	Ube2r2	5916.9	33.5327	37.5511	38.5144	30.9533	28.6429	29.9354	-0.663176	0.0686618	down
ENSMUSG00000037887.4	Dusp8	731.555	3.58197	3.28245	3.45302	2.60872	2.29852	3.42104	-0.663178	0.108179	down
ENSMUSG00000051256.9	Jagn1	638.392	11.1984	12.6519	11.5631	11.0456	9.30992	8.18707	-0.663185	0.136038	down
ENSMUSG00000032860.3	P2ry2	1603.12	9.69959	11.7809	13.6461	9.98416	9.56758	9.26089	-0.663528	0.158574	down
ENSMUSG00000022820.3	Ndufb4	11353.4	196.321	260.918	309.333	246.237	190.566	192.744	-0.663654	0.230084	down
ENSMUSG00000031097.8	Tnni2	500800	13977.1	14147.2	17141.6	13463.6	10579.4	12751.7	-0.663664	0.129392	down
ENSMUSG00000028773.8	Fabp3	28399	610.754	984.813	700.106	772.639	644.072	428.784	-0.663723	0.259033	down
ENSMUSG00000056091.6	St3gal5	1990.46	22.5223	23.6233	13.9652	15.3294	17.3726	15.2299	-0.663735	0.0584668	down
ENSMUSG00000030357.4	Fkbp4	6631.18	56.4793	64.9782	71.7439	61.2236	50.7877	46.8299	-0.663861	0.161786	down
ENSMUSG00000026958.7	Dpp7	511.479	6.3185	5.42065	6.70066	5.07362	4.48549	4.21648	-0.664084	0.136151	down
ENSMUSG00000059518.8	Znhit1	2030.22	35.7173	43.5629	59.3889	43.9336	39.6248	32.3273	-0.664736	0.249926	down
ENSMUSG00000029345.7	Tfip11	944.866	4.78808	6.48678	6.53203	5.11317	4.50606	4.86264	-0.664991	0.168288	down
ENSMUSG00000008682.7	Rpl10	15195.6	346.018	367.082	472.178	343.034	299.536	331.597	-0.665021	0.14796	down
ENSMUSG00000053898.6	Ech1	13793.8	181.2	279.845	257.487	225.86	205.776	153.76	-0.665142	0.224973	down
ENSMUSG00000020692.8	Nle1	723.08	11.6729	10.9983	8.84251	9.87653	8.35637	7.76724	-0.665238	0.100949	down
ENSMUSG00000078440.3	Dohh	2085.65	23.2633	32.9934	38.8285	28.3442	28.087	22.6423	-0.66533	0.233592	down
ENSMUSG00000040390.7	Map3k10	1850.38	8.39205	12.1496	14.2662	9.87694	9.30806	10.4464	-0.665372	0.233888	down
ENSMUSG00000003199.10	Mpnd	2242.11	21.9285	29.5167	36.4082	28.6331	23.6345	20.0628	-0.665419	0.259303	down
ENSMUSG00000071657.6	Bscl2	662.726	6.98288	6.95421	8.99764	6.82578	6.83393	5.5929	-0.665953	0.180376	down
ENSMUSG00000052429.10	Prmt1	5675.86	49.9066	64.8135	78.9116	56.3501	48.3033	54.4726	-0.666454	0.207681	down
ENSMUSG00000011837.3	Snapc2	367.457	4.44294	5.59089	5.95862	4.79599	3.41265	4.8247	-0.666469	0.234973	down
ENSMUSG00000075602.4	Ly6a	1620.79	31.9568	41.1921	55.771	31.8982	34.2159	41.1007	-0.666531	0.240839	down
ENSMUSG00000025532.10	Crcp	776.818	10.2913	13.8008	11.7343	9.77326	10.9468	8.85826	-0.667044	0.117146	down
ENSMUSG00000018040.3	Rrp7a	1699.81	6.78009	8.02756	10.9531	8.13219	6.60273	6.7387	-0.667156	0.250356	down
ENSMUSG00000066839.4	Ecsit	5043.78	57.6939	70.6535	80.6682	61.6963	52.397	56.6029	-0.667358	0.154757	down
ENSMUSG00000024845.11	Tmem134	3078.28	41.0739	56.5472	67.8671	56.0313	37.625	40.6887	-0.667435	0.249524	down
ENSMUSG00000043866.4	Taf10	3352.99	15.4447	17.9364	19.889	16.339	13.2823	13.3763	-0.667485	0.155084	down
ENSMUSG00000050323.8	2310030N02Rik	1505.44	32.2382	32.4986	35.9698	29.3029	28.394	26.1429	-0.667522	0.0909048	down
ENSMUSG00000042380.8	BC003266	843.376	13.275	18.7083	21.9743	16.3539	13.7726	14.1746	-0.667676	0.244118	down
ENSMUSG00000081534.2	Slc48a1	1939.02	12.6953	17.446	20.1679	14.5766	13.5626	13.933	-0.667993	0.211623	down
ENSMUSG00000025538.8	Sumf2	600.201	7.06063	5.61057	5.5519	5.42523	5.70393	3.7164	-0.668089	0.141661	down
ENSMUSG00000056698.4	Elmod3	323.66	3.64119	4.00479	2.84275	2.84604	2.35058	2.93146	-0.668499	0.116943	down
ENSMUSG00000019428.10	Fkbp8	6555.06	62.895	80.2708	112.784	74.7509	71.6587	69.2624	-0.669999	0.245947	down
ENSMUSG00000074210.3	E130208F15Rik	374.185	3.74592	5.00041	5.45634	4.74113	3.29284	3.48554	-0.670203	0.273298	down
ENSMUSG00000039615.8	Stub1	5613.02	56.7591	67.2484	95.1652	67.3649	60.3183	52.3004	-0.670346	0.242528	down
ENSMUSG00000011096.9	Akt1s1	4901.33	53.5718	69.3497	82.8648	61.5441	61.1209	55.5577	-0.670605	0.202111	down
ENSMUSG00000039221.5	Rpl22l1	3005.64	155.541	131.142	128.29	136.366	96.7132	94.9675	-0.670894	0.109372	down
ENSMUSG00000021622.3	Ckmt2	109919	1386.61	2036.51	1516.13	1447.88	1429.53	1089.76	-0.671708	0.143226	down
ENSMUSG00000036398.7	Ppp1r11	1224.4	13.3278	16.6013	20.3278	14.7314	12.4468	15.3971	-0.671942	0.200041	down
ENSMUSG00000059070.8	Rpl18	12546.1	240.86	335.935	438.015	291.888	256.685	216.934	-0.671977	0.234973	down
ENSMUSG00000029166.8	Mapre3	2092.9	20.6349	21.8992	26.0723	20.0662	17.7907	17.7967	-0.672201	0.121889	down
ENSMUSG00000003531.8	Dgcr6	1945.44	27.9948	36.8381	48.5589	33.9359	31.3177	29.2843	-0.672404	0.239814	down
ENSMUSG00000022769.7	Sdf2l1	91.9757	2.08	1.6527	1.83329	1.2383	1.61499	1.61234	-0.672456	0.239839	down
ENSMUSG00000031820.8	5430437P03Rik	2696.8	29.4304	36.2864	45.4658	34.6586	28.1252	27.8451	-0.673346	0.213744	down
ENSMUSG00000027942.9	4933434E20Rik	2733.39	30.3544	28.0444	24.4213	22.9244	24.6168	24.2208	-0.67345	0.00465338	down
ENSMUSG00000047112.3	0610012G03Rik	3058.67	39.3047	47.0237	53.5275	40.0287	39.9072	33.7369	-0.673547	0.145316	down
ENSMUSG00000059824.4	Dbp	6445.09	68.0771	80.1168	99.517	68.9375	64.9883	68.4439	-0.67384	0.160404	down
ENSMUSG00000038803.5	Ost4	3470.51	58.2679	79.3124	110.035	72.1723	67.2612	67.5711	-0.674425	0.258163	down
ENSMUSG00000070814.8	6330408A02Rik	438.028	2.70985	2.97295	2.12575	2.17827	2.14399	2.01503	-0.674747	0.0554986	down
ENSMUSG00000000326.6	Comt	1648.22	18.2683	30.0523	27.1349	21.2301	21.6031	19.3226	-0.675042	0.205798	down
ENSMUSG00000048755.8	Mcat	811.798	7.55157	10.3258	10.4452	7.55395	7.93603	7.56457	-0.675312	0.150602	down
ENSMUSG00000030826.9	Bcat2	3366.29	30.9505	44.7282	47.9791	36.9684	33.6547	30.7924	-0.675327	0.193034	down
ENSMUSG00000007877.2	Tcap	156436	2410.29	3627.05	4702.45	3059.4	2968.82	2828.28	-0.676092	0.257636	down
ENSMUSG00000023232.10	Serinc2	2321.08	21.4723	27.0952	32.9593	24.7176	20.7849	20.8752	-0.676576	0.197511	down
ENSMUSG00000022428.7	Cby1	765.986	12.1507	14.5561	18.2765	13.9273	11.4539	11.1694	-0.676863	0.221796	down
ENSMUSG00000003068.8	Stk11	6240.57	44.9472	53.0357	65.4433	49.1162	45.265	36.2417	-0.677018	0.169886	down
ENSMUSG00000029610.7	Aimp2	6406.99	104.691	118.998	158.167	105.731	105.79	99.6178	-0.677024	0.168098	down
ENSMUSG00000042148.8	Cox10	1660.65	10.6308	13.4065	13.8202	12.2534	9.15409	9.01404	-0.67734	0.179068	down
ENSMUSG00000041801.5	Phlda3	11828	143.366	198.785	203.4	177.729	137.333	125.602	-0.677907	0.201393	down
ENSMUSG00000021958.4	Pinx1	129.335	2.06582	2.17504	2.14023	1.74686	1.76328	1.60407	-0.678475	0.196861	down
ENSMUSG00000007036.8	Abhd16a	4253.64	41.9245	53.7076	54.2121	42.4414	40.0743	40.601	-0.678834	0.110934	down
ENSMUSG00000021368.7	Tbc1d7	930.826	14.7976	19.369	21.7613	16.2642	15.8252	13.2942	-0.678885	0.19307	down
ENSMUSG00000020475.3	Pgam2	91607.5	1858.78	2272.74	3019.21	2193.61	1828.34	1803.8	-0.678993	0.215798	down
ENSMUSG00000016349.9	Eef1a2	70306.3	522.502	723.322	956.308	647.742	557.057	601.043	-0.679295	0.240431	down
ENSMUSG00000041453.6	Rpl21	6297.51	102.253	103.069	144.094	110.72	84.5594	88.1941	-0.680121	0.141291	down
ENSMUSG00000041035.7	Dpcd	804.55	13.5571	12.2276	14.2173	12.8789	9.43826	9.51112	-0.680287	0.144072	down
ENSMUSG00000071655.5	Ubxn1	9340.84	152.606	195.101	244.852	180.749	156.663	144.053	-0.680886	0.209828	down
ENSMUSG00000001829.9	Clpb	3154.58	14.6801	17.6551	15.0718	13.5037	13.4937	13.1914	-0.681148	0.0594731	down
ENSMUSG00000042406.6	Atf4	5310.76	79.3131	77.4115	69.1866	59.7477	63.3121	58.1962	-0.681168	0.00609566	down
ENSMUSG00000046947.6	Adck2	172.056	1.35985	1.43062	1.38557	0.814167	1.02589	0.942271	-0.681212	0.241656	down
ENSMUSG00000030727.6	Rabep2	26943.5	191.691	236.669	326.33	236.295	187.575	190.782	-0.681338	0.236985	down
ENSMUSG00000029029.7	Wdr8	522.075	6.26064	6.61307	7.32578	5.89937	5.87148	3.99856	-0.682359	0.140837	down
ENSMUSG00000025362.5	Rps26	9878.54	456.53	475.996	539.614	450.432	357.025	370.083	-0.683551	0.108059	down
ENSMUSG00000029361.10	Nos1	2127.45	6.29947	5.04141	4.34385	4.19085	3.66496	4.97999	-0.684388	0.0237403	down
ENSMUSG00000091537.1	Ccdc72	4394.37	153.489	156.558	153.359	139.266	111.577	116.661	-0.684797	0.0572759	down
ENSMUSG00000062328.7	Rpl17	14166.2	342.118	397.55	470.359	357.658	307.339	309.868	-0.685355	0.140137	down
ENSMUSG00000024847.8	Aip	3413.72	42.7937	56.0033	77.0908	46.6882	45.7683	48.047	-0.685404	0.228784	down
ENSMUSG00000033088.11	Triobp	1328.62	10.457	11.1754	13.2671	8.85361	10.0216	9.67928	-0.685453	0.107145	down
ENSMUSG00000023277.5	Twf2	5910.95	66.4326	94.7494	85.5137	82.4425	62.9786	51.0327	-0.6863	0.209603	down
ENSMUSG00000001964.8	Emd	944.403	12.8112	12.6492	14.2428	11.7857	10.0487	9.94205	-0.686499	0.101128	down
ENSMUSG00000032399.7	Rpl4	32471.8	489.879	512.86	526.873	443.429	389.786	384.248	-0.686796	0.0518158	down
ENSMUSG00000024387.6	Csnk2b	3321.84	70.4383	81.7989	107.508	69.8131	58.7646	63.1599	-0.687183	0.17186	down
ENSMUSG00000032085.4	Tagln	1144.23	11.8172	15.7366	19.8176	11.7605	13.8253	13.0977	-0.687615	0.206622	down
ENSMUSG00000014856.5	Tmem208	808.191	18.5055	21.2997	27.0312	20.3758	15.8859	16.34	-0.687756	0.202111	down
ENSMUSG00000074064.5	Mlycd	3229.87	30.0573	40.8738	30.5972	32.2652	28.0234	19.9668	-0.687942	0.166275	down
ENSMUSG00000032392.9	Parp16	165.324	1.34828	1.4709	1.56566	1.30405	1.13303	1.05718	-0.688045	0.2124	down
ENSMUSG00000035960.6	Apex1	927.504	16.2495	19.0772	17.8961	16.9112	13.075	13.4173	-0.68811	0.115433	down
ENSMUSG00000021606.6	Ndufs6	11088.8	325.51	452.508	523.707	387.006	339.507	319.905	-0.688383	0.199849	down
ENSMUSG00000028013.10	Ppa2	2259.17	32.4229	38.4398	50.4945	36.4008	30.9698	31.1672	-0.688443	0.224182	down
ENSMUSG00000002379.6	Ndufa11	11418.8	66.3196	93.7083	120.94	86.5645	76.9536	64.5576	-0.689358	0.250356	down
ENSMUSG00000022564.6	Grina	4234.06	41.2516	53.7088	69.294	49.1581	42.3619	41.5648	-0.689418	0.216224	down
ENSMUSG00000020537.3	Drg2	1120.85	12.5028	13.3818	16.2154	11.6328	12.7616	10.1255	-0.689876	0.143683	down
ENSMUSG00000020778.6	2310004N24Rik	607.644	12.7057	14.1953	17.3697	12.8178	12.2393	10.4828	-0.690782	0.169886	down
ENSMUSG00000052031.7	Tagap1	882.202	10.2057	9.21692	6.29216	7.59131	6.04644	6.22998	-0.69084	0.0725018	down
ENSMUSG00000025584.10	Pde8a	535.125	3.68351	3.66956	2.36644	2.69692	2.5081	2.37279	-0.691148	0.0669021	down
ENSMUSG00000025432.5	Avil	309.349	3.46474	1.8165	2.00063	1.54844	1.80636	2.28178	-0.69122	0.157736	down
ENSMUSG00000025204.4	Ndufb8	26797	590.505	865.962	1072.38	755.754	654.696	570.285	-0.691592	0.23179	down
ENSMUSG00000066235.5	C85492	411.915	3.88128	4.01227	3.89151	3.51115	2.75241	3.09397	-0.692656	0.106158	down
ENSMUSG00000019763.5	Rmnd1	2404.24	21.2843	21.475	21.4949	19.0814	19.9352	19.683	-0.693245	0.0870077	down
ENSMUSG00000025878.9	Uimc1	2486.69	68.8928	77.0309	70.9566	54.2233	47.0414	52.2792	-0.693513	0.0144975	down
ENSMUSG00000004996.3	Mri1	847.798	5.37855	6.94918	8.08466	6.06231	5.63924	5.00908	-0.693514	0.199849	down
ENSMUSG00000001403.7	Ube2c	9742.08	92.1059	97.7621	107.487	98.9538	52.4316	83.8677	-0.69412	0.208633	down
ENSMUSG00000029554.8	Mad1l1	252.019	2.02052	1.69671	2.60763	1.91789	1.4569	1.68231	-0.694127	0.246653	down
ENSMUSG00000049728.8	Zfp668	127.438	0.691649	0.841341	0.89844	0.604009	0.71806	0.671202	-0.694383	0.262937	down
ENSMUSG00000025735.6	Rhbdl1	2146.01	23.3861	29.4704	37.2901	26.1135	23.6172	22.9475	-0.694986	0.189452	down
ENSMUSG00000025794.7	Rpl14	8934.62	213.451	237.196	316.532	223.069	175.67	202.679	-0.695056	0.17805	down
ENSMUSG00000071415.6	Rpl23	10671.4	193.1	218.384	258.766	196.299	169.406	172.112	-0.695062	0.121796	down
ENSMUSG00000002660.7	Clpp	1587.96	24.4309	27.5953	35.0872	25.4104	23.471	20.9501	-0.696084	0.163653	down
ENSMUSG00000003346.7	Fam108a	3497.61	38.4158	49.7367	67.6918	47.7784	40.5193	37.5657	-0.696151	0.237154	down
ENSMUSG00000045107.4	1810063B07Rik	298.007	2.23977	3.4396	2.95736	2.71124	1.93318	2.21146	-0.69622	0.239179	down
ENSMUSG00000022437.6	Samm50	14440.6	143.29	193.572	232.357	166.905	151.4	139.925	-0.696454	0.188663	down
ENSMUSG00000026087.5	Mrpl30	6645.96	132.697	160.325	166.72	141.416	112.041	111.533	-0.696588	0.125386	down
ENSMUSG00000059689.8	Zfp637	806.797	14.0439	19.4116	19.3803	14.7551	14.0434	14.0236	-0.696837	0.140837	down
ENSMUSG00000015149.7	Sirt2	4221.89	41.3527	52.5533	59.9125	46.0797	38.4552	40.0504	-0.696966	0.154734	down
ENSMUSG00000059743.7	Fdps	1059.36	15.7326	19.8974	21.4751	14.3783	15.8353	15.5991	-0.697743	0.118044	down
ENSMUSG00000033021.10	Gmppa	1554.28	20.5157	24.164	29.5667	19.2275	21.8589	18.8473	-0.697944	0.142301	down
ENSMUSG00000068706.1	Gm10250	1474.85	50.812	67.432	83.0521	58.8497	55.6081	47.4524	-0.698147	0.209828	down
ENSMUSG00000029591.8	Ung	275.322	3.53183	2.89319	2.7667	3.35259	1.80148	1.76457	-0.698781	0.263541	down
ENSMUSG00000068264.5	2310035K24Rik	564.845	7.32818	9.30079	10.8417	8.69625	6.61053	7.64119	-0.698929	0.193729	down
ENSMUSG00000004100.5	Ppan	419.248	5.07813	6.22308	6.53204	4.94534	4.4571	4.46346	-0.699394	0.143793	down
ENSMUSG00000003072.9	Atp5d	23121.4	364.927	569.691	693.302	495.942	435.842	374.539	-0.701193	0.256846	down
ENSMUSG00000061787.8	Rps17	16180.1	595.046	695.308	820.46	632.083	543.084	541.918	-0.701338	0.137986	down
ENSMUSG00000035203.8	Epn1	7042.94	42.8854	57.6328	83.68	55.1265	47.6063	49.324	-0.702235	0.244145	down
ENSMUSG00000024941.8	Scyl1	4045.8	29.2528	32.7256	40.0276	30.5733	25.4778	25.0798	-0.702283	0.140837	down
ENSMUSG00000022561.6	Gpaa1	1296.11	10.644	14.0087	17.2194	11.6609	12.1068	10.2182	-0.702348	0.199798	down
ENSMUSG00000046229.8	Scand1	1778.73	44.4816	60.4992	77.4308	57.5669	44.9993	46.9453	-0.702421	0.247954	down
ENSMUSG00000025237.8	Parp6	1398.06	11.6293	13.7012	12.3571	11.0871	9.08899	9.45208	-0.702795	0.0673033	down
ENSMUSG00000045100.9	Slc25a26	1292.85	11.9423	15.6297	17.2595	12.5917	12.7822	10.3699	-0.703659	0.159631	down
ENSMUSG00000068551.6	Zfp467	468.825	8.46539	9.72146	13.9696	8.84751	5.97083	7.13441	-0.703948	0.190816	down
ENSMUSG00000038274.4	Fau	8864.73	249.05	329.438	458.798	310.428	254.988	270.257	-0.704009	0.236274	down
ENSMUSG00000038539.8	Atf5	2691.52	27.9453	32.9158	38.145	26.5703	25.8122	26.5974	-0.704736	0.105464	down
ENSMUSG00000026176.7	Ctdsp1	4460.74	25.6789	33.9205	42.8711	28.6772	25.3351	28.2133	-0.705941	0.186112	down
ENSMUSG00000028798.10	Eif3i	6218.52	106.607	122.518	143.034	109.812	95.9691	89.5846	-0.706516	0.123161	down
ENSMUSG00000035478.8	Mbd3	5668.1	60.3431	82.1264	99.2017	71.7321	61.8988	61.0428	-0.707011	0.190396	down
ENSMUSG00000022552.9	Sharpin	1268.43	14.9808	15.8946	19.4888	14.3394	13.7013	12.0147	-0.707678	0.104517	down
ENSMUSG00000020847.8	Rph3al	391.824	4.06534	4.05375	4.95579	4.20022	2.89012	3.14805	-0.708612	0.227291	down
ENSMUSG00000040913.4	Fbxw4	1355.97	13.2879	14.4005	17.0233	13.0387	11.6388	11.3059	-0.709764	0.107145	down
ENSMUSG00000034880.6	Mrpl34	1499.46	34.3211	55.081	63.7176	43.3385	44.6011	34.8232	-0.709984	0.243111	down
ENSMUSG00000024914.10	Drap1	26701.6	469.343	599.605	906.945	538.611	531.745	496.083	-0.71029	0.213744	down
ENSMUSG00000006215.6	Zbtb17	1733.75	10.958	14.3655	17.1078	12.9262	10.5926	10.726	-0.710371	0.192097	down
ENSMUSG00000059291.9	Rpl11	13585.8	279.316	359.704	442.191	295.643	291.967	279.585	-0.710511	0.154264	down
ENSMUSG00000024269.4	5730494M16Rik	347.274	1.96657	1.74479	2.04845	1.58655	1.34809	1.56173	-0.710526	0.102937	down
ENSMUSG00000060938.8	Rpl26	14186.9	575.551	601.303	638.319	544.372	421.968	453.296	-0.711383	0.0723382	down
ENSMUSG00000035048.7	Anapc13	2957.66	124.463	158.618	200.256	136.617	125.201	123.761	-0.711484	0.172087	down
ENSMUSG00000030946.6	Lhpp	526.83	6.29568	7.41621	8.46346	6.89411	5.407	5.21731	-0.711495	0.181347	down
ENSMUSG00000038900.11	Rpl12	10492.3	189.675	191.098	210.083	161.898	149.38	162.684	-0.711501	0.0464342	down
ENSMUSG00000022579.4	Gpihbp1	1968.41	39.2581	53.1502	70.4921	41.652	48.656	40.7035	-0.711932	0.214117	down
ENSMUSG00000064068.6	Mtx1	940.152	17.8473	14.6172	19.9983	14.5532	15.2825	13.9108	-0.712037	0.117304	down
ENSMUSG00000040139.8	9430038I01Rik	176.606	3.16172	3.34831	3.91923	2.39631	2.837	2.96448	-0.712303	0.173341	down
ENSMUSG00000070284.4	Gmppb	458.814	4.39009	3.20206	4.18693	2.47958	2.63259	4.26154	-0.712471	0.181218	down
ENSMUSG00000020781.8	Tsen54	365.438	3.24765	5.47897	5.17837	4.26167	3.72413	3.04388	-0.712641	0.258308	down
ENSMUSG00000025736.8	Jmjd8	824.988	5.77588	11.7895	8.33247	7.00421	7.09508	7.16298	-0.713682	0.236914	down
ENSMUSG00000063427.6	Gm8017	952.547	29.041	42.5158	54.7771	34.5821	33.8153	32.9851	-0.713708	0.236222	down
ENSMUSG00000068290.5	Ddrgk1	5042.83	79.6404	88.0941	106.077	78.7271	69.7693	69.2749	-0.714497	0.115433	down
ENSMUSG00000027470.8	Mylk2	47228.6	337.789	374.446	367.413	280.946	288.727	276.5	-0.714602	0.0225552	down
ENSMUSG00000024327.9	Slc39a7	1495.45	12.7794	16.7632	14.1942	12.8513	9.51222	11.989	-0.714821	0.0917134	down
ENSMUSG00000078193.1	Gm2000	436.91	14.9547	22.9723	26.8297	19.2384	15.7362	16.6271	-0.715177	0.256249	down
ENSMUSG00000044475.6	Ascc1	678.436	8.26081	10.5656	12.2844	8.13471	8.10561	8.443	-0.715274	0.150722	down
ENSMUSG00000062381.3	Vps28	2666.99	50.2948	63.5027	82.5266	59.9267	49.9276	46.5684	-0.715656	0.202955	down
ENSMUSG00000045246.5	Kcng4	1537.89	7.64258	9.83738	9.62124	7.60424	9.08985	7.43254	-0.716403	0.0723382	down
ENSMUSG00000030157.5	Clec2d	2982.19	50.1135	50.664	63.7546	55.4309	35.4102	37.608	-0.716611	0.185929	down
ENSMUSG00000006732.8	Mettl1	432.832	5.74243	6.34666	4.5801	4.02531	4.58283	4.78307	-0.717116	0.0301695	down
ENSMUSG00000002104.5	Rapsn	1230.46	14.0458	16.7499	21.627	14.9646	14.5249	11.4251	-0.717173	0.180585	down
ENSMUSG00000057229.5	Atp5sl	1806.86	18.7005	25.8276	25.3311	20.5907	19.4769	15.3508	-0.717256	0.133601	down
ENSMUSG00000002395.8	Use1	4677.69	74.2934	109.253	120.905	89.9501	79.5099	78.6081	-0.717464	0.167509	down
ENSMUSG00000022174.8	Dad1	1946.76	31.1292	49.9116	63.1237	44.8879	36.5905	33.4834	-0.71763	0.257318	down
ENSMUSG00000091478.1	Gm10039	4658.76	144.701	226.792	286.097	194.782	184.385	144.715	-0.717892	0.257318	down
ENSMUSG00000028062.9	Lamtor2	2568.29	73.8648	85.1191	103.329	75.175	64.5625	68.1639	-0.718284	0.126642	down
ENSMUSG00000039640.7	Mrpl12	10549	128.148	176.303	226.097	154.593	139.739	127.5	-0.718551	0.206491	down
ENSMUSG00000061518.4	Cox5b	28573.9	877.468	1327.61	1643.52	1169.2	1016.26	883.016	-0.718574	0.233592	down
ENSMUSG00000061723.10	Tnnt3	980770	20503.3	22525.3	29527.8	20174.8	17795.4	19377.2	-0.718975	0.139019	down
ENSMUSG00000030695.7	Aldoa	848643	12401	14771.9	16910	12944.3	11436	11514.4	-0.719216	0.129877	down
ENSMUSG00000010406.7	Mrpl52	1615.43	61.735	83.8609	112.988	83.459	63.0984	58.402	-0.719964	0.257318	down
ENSMUSG00000018567.8	Gabarap	5759.6	69.8573	94.9994	118.521	80.0599	69.7431	75.4845	-0.720246	0.181341	down
ENSMUSG00000022557.9	Bop1	1104.83	8.45399	10.7397	11.7568	8.09836	8.39528	8.02248	-0.720457	0.119031	down
ENSMUSG00000041278.4	Ttc1	2038.87	30.8137	32.0695	30.9243	24.6656	24.0833	24.1329	-0.720746	0.0151363	down
ENSMUSG00000050621.4	Gm9846	823.566	50.4287	51.8188	58.7666	45.7442	41.7749	38.1988	-0.721178	0.0870077	down
ENSMUSG00000023939.7	Mrpl14	3321.56	74.9359	126.158	152.178	108.324	95.3525	79.1244	-0.721375	0.263579	down
ENSMUSG00000028741.7	Mrto4	1194.53	19.3658	23.7107	24.33	18.4692	19.1029	15.4089	-0.721545	0.11099	down
ENSMUSG00000060639.4	Hist1h4i	404.187	16.5916	18.9222	15.6462	14.0665	12.8579	12.6367	-0.722152	0.0572759	down
ENSMUSG00000024925.4	Rnaseh2c	1722.4	25.8842	33.0021	43.824	30.5766	24.1056	27.194	-0.722234	0.210303	down
ENSMUSG00000024182.9	Axin1	580.29	3.62931	3.54642	3.90916	2.63092	2.93649	3.02463	-0.723452	0.0378072	down
ENSMUSG00000023988.8	Bysl	1023.92	5.20606	5.55518	7.00655	4.61508	4.47523	4.89415	-0.723561	0.108032	down
ENSMUSG00000079003.1	Samd1	421.151	3.77809	4.12397	5.63304	3.55614	3.36525	3.76888	-0.725129	0.178103	down
ENSMUSG00000040532.8	Abhd11	3131.25	38.4843	50.6458	60.3972	42.5363	40.7099	34.7607	-0.725282	0.159631	down
ENSMUSG00000008668.7	Rps18	12653	415.124	487.33	532.319	405.338	343.692	369.909	-0.725666	0.0827309	down
ENSMUSG00000075043.3	Tmem223	2681.68	59.3976	73.3199	104.343	72.9807	59.807	54.5675	-0.726152	0.22765	down
ENSMUSG00000025142.11	Aspscr1	1434.15	13.3329	18.8787	25.2081	16.0982	15.018	13.9849	-0.726529	0.246298	down
ENSMUSG00000025408.9	Ddit3	884.269	19.6098	20.6863	26.3252	20.1301	17.3148	15.249	-0.726845	0.147466	down
ENSMUSG00000019782.8	Rwdd1	4885.74	115.234	106.594	86.6832	86.753	72.8922	75.1411	-0.727087	0.0100367	down
ENSMUSG00000036860.8	Mrpl55	2396.47	46.8574	65.5349	75.2495	59.1875	49.7284	38.3464	-0.72716	0.222015	down
ENSMUSG00000028992.7	Nmnat1	874.433	8.35442	8.67286	8.85106	7.19366	7.31076	6.72856	-0.727334	0.0496785	down
ENSMUSG00000025488.8	Cox8b	44920.5	1956.48	2972.47	3314.94	2393.33	2191.63	1911.16	-0.727706	0.186276	down
ENSMUSG00000020238.8	Ncln	1519.65	11.451	11.1697	12.994	10.0687	8.88504	9.06081	-0.728344	0.0644139	down
ENSMUSG00000025579.8	Gaa	8089.2	45.9023	50.9131	54.3665	42.5512	35.853	40.7689	-0.728354	0.0627343	down
ENSMUSG00000001909.7	Trmt1	2415.02	22.7554	24.2756	29.2422	20.8273	17.2781	16.0365	-0.728981	0.0743651	down
ENSMUSG00000015474.10	Ppt2	1277.79	17.1135	19.9143	20.3398	16.5046	14.2635	14.6248	-0.729059	0.0961319	down
ENSMUSG00000046721.9	Rpl14-ps1	1072.62	27.1737	34.1063	41.4275	28.3847	24.3644	28.0182	-0.729338	0.154734	down
ENSMUSG00000002820.5	Atg4d	2508.52	15.254	22.5232	27.5967	18.6187	16.1246	16.9436	-0.729605	0.206318	down
ENSMUSG00000092607.1	Scnm1	1448.45	31.381	43.8428	53.234	40.2113	30.0703	30.4958	-0.729825	0.221276	down
ENSMUSG00000074211.3	Sdhaf1	866.26	16.8348	20.7556	22.6016	17.0672	16.3535	13.5027	-0.729932	0.133244	down
ENSMUSG00000047215.8	Rpl9	12481	310.851	364.42	452.393	316.959	276.632	287.999	-0.730126	0.121918	down
ENSMUSG00000033020.6	Polr2f	2153.91	62.9913	89.5392	110.483	78.341	65.4989	63.3339	-0.730338	0.20903	down
ENSMUSG00000028458.6	Tesk1	2481.59	10.1562	15.0418	17.0183	11.479	9.62854	12.1929	-0.731373	0.180513	down
ENSMUSG00000038696.7	Mapkap1	2011.74	17.0842	20.9608	19.8745	17.4309	13.8025	15.2939	-0.731467	0.0641311	down
ENSMUSG00000022257.3	Laptm4b	857.012	12.698	10.4218	8.2148	6.952	9.50492	7.32981	-0.731722	0.0213052	down
ENSMUSG00000031808.6	Slc27a1	3671.11	23.6085	33.4373	31.2636	26.0207	24.5952	17.9141	-0.731729	0.14796	down
ENSMUSG00000044533.9	Rps2	31957.8	447.97	665.468	845.061	605.799	502.272	476.038	-0.733418	0.227493	down
ENSMUSG00000025470.9	Zfp511	266.536	4.83221	4.8706	6.52422	3.90409	5.0558	3.75209	-0.733916	0.184779	down
ENSMUSG00000033475.9	Tomm6	1652.84	36.2749	55.1593	67.0645	44.2211	47.6254	33.3262	-0.734781	0.231937	down
ENSMUSG00000018858.9	Ict1	1818.9	30.5956	31.1842	27.1256	23.0244	18.283	26.1007	-0.734808	0.16013	down
ENSMUSG00000006315.8	Tmem147	5547.46	121.703	140.985	166.088	122.167	105.947	105.529	-0.735156	0.10533	down
ENSMUSG00000049760.5	2410015M20Rik	3811.2	76.7905	114.996	142.686	94.42	86.2084	83.0313	-0.735794	0.206786	down
ENSMUSG00000024208.9	2900010M23Rik	10148.3	324.734	448.304	573.942	383.538	327.823	348.46	-0.735841	0.187744	down
ENSMUSG00000030591.9	Psmd8	9727.14	140.012	143.37	152.805	121.198	110.572	104.126	-0.736062	0.0354198	down
ENSMUSG00000026387.8	Sctr	370.447	2.9062	5.33106	4.77692	2.96404	2.89068	4.37643	-0.737884	0.248245	down
ENSMUSG00000036278.6	Macrod1	14837.1	177.743	254.37	338.789	224.428	195.917	186.435	-0.738583	0.217509	down
ENSMUSG00000033917.8	Gde1	2312.09	32.1362	32.3808	34.6684	27.8058	24.6376	23.7354	-0.738617	0.0409337	down
ENSMUSG00000032239.8	Rp9	1933.62	30.8413	39.2316	44.8414	33.0615	27.5155	28.8064	-0.738793	0.134963	down
ENSMUSG00000057530.7	Ece1	1485.72	7.95802	7.01233	6.26778	5.33178	5.50721	5.65564	-0.73955	0.000377946	down
ENSMUSG00000029627.10	Zkscan14	400.687	3.73827	4.99388	5.07403	3.28089	3.47068	4.16023	-0.740304	0.135494	down
ENSMUSG00000003970.8	Rpl8	16028.6	317.594	401.021	520.408	357.596	303.125	307.351	-0.740704	0.163285	down
ENSMUSG00000009863.8	Sdhb	39025	547.54	832.379	901.514	684.822	613.833	476.455	-0.741058	0.193326	down
ENSMUSG00000030595.8	Nfkbib	1135.13	15.9695	22.517	28.0974	19.7265	18.7483	15.3929	-0.741406	0.223072	down
ENSMUSG00000060600.8	Eno3	387341	4663.47	5824.72	7113.08	4863.13	4483.77	4381.15	-0.741459	0.128041	down
ENSMUSG00000067121.2	Gm7027	90.0674	2.29151	2.17545	2.56995	1.88726	1.78243	1.75545	-0.74153	0.23182	down
ENSMUSG00000050705.9	2310061I04Rik	3163.53	43.854	55.6005	64.1696	49.3322	41.7305	37.1129	-0.741606	0.128041	down
ENSMUSG00000030688.7	Stard10	2293.71	23.5932	39.0769	45.2745	33.7573	24.7209	26.4272	-0.742356	0.239851	down
ENSMUSG00000092203.1	1110038B12Rik	225.763	9.29221	8.63732	7.5511	6.24945	6.93166	5.16176	-0.742449	0.0744547	down
ENSMUSG00000030801.9	Myst1	1163.97	18.6166	17.1073	15.1991	12.6583	15.1169	10.8562	-0.742506	0.0214795	down
ENSMUSG00000020133.8	2310011J03Rik	417.675	4.55623	4.77409	7.51271	4.22543	5.04229	3.93038	-0.74542	0.223619	down
ENSMUSG00000010936.9	Vac14	1114.71	6.37677	8.29802	9.94664	6.72256	6.42539	6.04452	-0.745822	0.147357	down
ENSMUSG00000027566.8	Psma7	6089.89	115.938	149.846	176.88	124.82	106.332	113.858	-0.745993	0.134841	down
ENSMUSG00000030744.6	Rps3	19514.6	168.872	215.438	295.694	194.853	165.852	170.223	-0.746278	0.181384	down
ENSMUSG00000006057.8	Atp5g1	43180.7	946.974	1577.31	1847.53	1339.56	1148.68	919.327	-0.746356	0.228983	down
ENSMUSG00000050188.7	Lsm10	140.76	3.50213	3.79454	3.28555	2.88938	2.25172	2.58896	-0.746903	0.145184	down
ENSMUSG00000076617.2	Ighm	995.275	13.8869	15.9807	19.0864	10.4219	10.6021	17.199	-0.747155	0.160894	down
ENSMUSG00000039041.9	Adrm1	4171.78	48.9792	63.3704	67.9618	45.7838	49.1303	44.67	-0.747267	0.082928	down
ENSMUSG00000040705.1	A930016O22Rik	23905.8	398.924	445.185	488.104	331.933	346.178	349.51	-0.747358	0.0364469	down
ENSMUSG00000053565.8	Eif3k	4048.32	93.9166	105.661	149.565	96.8973	87.3841	87.4501	-0.747396	0.152148	down
ENSMUSG00000002014.6	Ssr4	3458.46	73.2484	92.5017	121.769	81.246	64.521	78.3717	-0.747575	0.170692	down
ENSMUSG00000018566.7	Slc2a4	20023.7	164.415	186.426	196.114	152.937	134.712	132.124	-0.747793	0.0563532	down
ENSMUSG00000020889.10	Nr1d1	4116.37	31.3316	35.5958	36.5715	31.2796	24.5176	24.168	-0.747934	0.0859665	down
ENSMUSG00000030089.9	Slc41a3	3067.13	28.6622	31.2552	29.5587	24.9707	23.4494	19.0213	-0.748063	0.0354198	down
ENSMUSG00000040997.6	Abhd4	687.703	5.45074	6.92712	7.04513	5.0281	4.93959	4.99349	-0.749229	0.0847891	down
ENSMUSG00000067288.6	Rps28	6349.81	276.01	356.041	470.292	297.127	268.555	291.862	-0.749399	0.160404	down
ENSMUSG00000010362.3	Rdm1	1303.53	17.6832	24.0856	36.5553	22.4749	19.7713	19.6073	-0.749547	0.251447	down
ENSMUSG00000017404.6	Rpl19	12977.9	328.497	362.368	472.531	332.727	278.432	288.312	-0.749756	0.12137	down
ENSMUSG00000020538.8	Srebf1	1608.27	9.07811	9.28716	10.8265	7.51899	7.30099	7.54348	-0.749819	0.0502443	down
ENSMUSG00000036504.6	Phpt1	3165.26	61.1157	87.7963	94.4976	66.3337	65.8646	56.9748	-0.749929	0.140837	down
ENSMUSG00000057841.3	Rpl32	10097.4	355.774	420.176	533.614	379.474	311.613	320.887	-0.750304	0.136195	down
ENSMUSG00000025521.8	Tmem192	509.99	8.16639	11.7462	10.7704	8.77766	7.49586	7.23229	-0.750399	0.140674	down
ENSMUSG00000006442.10	Srm	409.535	4.61082	7.24145	8.94439	5.50971	6.04567	5.1046	-0.750646	0.246653	down
ENSMUSG00000024413.6	Npc1	2031.97	12.8483	9.28768	5.45577	6.33377	6.74116	7.2074	-0.751223	0.0708238	down
ENSMUSG00000025817.5	Nudt5	538.277	2.47805	2.67257	2.59468	2.00244	1.96856	2.28279	-0.751464	0.0313564	down
ENSMUSG00000046711.9	Hmga1	1092.48	12.992	15.9178	19.172	13.6285	11.4827	12.1962	-0.751833	0.174365	down
ENSMUSG00000029001.8	Fbxo44	256.325	2.40364	3.70506	3.86989	3.23449	2.32751	2.5849	-0.752419	0.232013	down
ENSMUSG00000002968.6	Med25	2494.49	17.3948	22.8153	32.0828	19.922	17.5491	19.2107	-0.752465	0.196855	down
ENSMUSG00000002910.9	Arrdc2	8512.75	70.5362	89.2398	87.8631	54.4441	73.8423	62.727	-0.753009	0.0547508	down
ENSMUSG00000090136.2	Gm10177	315.414	21.2864	21.5214	20.3706	13.9354	18.3845	16.1879	-0.753938	0.0336316	down
ENSMUSG00000029122.5	Evc	1079.65	6.0314	7.36325	7.26199	4.49291	5.49877	6.84289	-0.753989	0.0807275	down
ENSMUSG00000087412.3	Gm15501	99.5243	3.43283	3.84886	3.32442	2.95794	2.2592	2.57688	-0.753996	0.216464	down
ENSMUSG00000009927.8	Rps25	16327.9	500.789	552.453	572.281	461.06	383.321	392.448	-0.75436	0.0464342	down
ENSMUSG00000015790.7	Surf1	1540.95	29.5589	35.5122	40.5951	26.7234	27.0801	28.1456	-0.755094	0.0755909	down
ENSMUSG00000091210.1	1110054M08Rik	379.554	4.13557	4.13033	7.4536	4.53041	4.01774	3.67984	-0.755667	0.268973	down
ENSMUSG00000022354.3	Ndufb9	39859	1031.24	1401.13	1670.12	1222.35	1019.34	916.838	-0.756889	0.162073	down
ENSMUSG00000033068.10	Entpd6	351.78	2.91469	3.12502	3.32502	2.53768	2.30843	2.29201	-0.757499	0.0773515	down
ENSMUSG00000020922.5	Lsm12	1267.2	12.2714	12.7471	13.4192	9.86426	9.24057	10.1808	-0.757573	0.0274555	down
ENSMUSG00000004610.3	Etfb	12893.9	249.336	361.09	388.774	294.77	263.949	208.28	-0.757688	0.160684	down
ENSMUSG00000050164.9	Mchr1	219.349	1.5334	2.57925	2.59589	1.57675	2.10666	1.51026	-0.758291	0.248245	down
ENSMUSG00000021905.7	Dph3	2674.35	20.8877	25.5541	26.8064	19.8191	16.2606	17.0757	-0.758762	0.0222146	down
ENSMUSG00000070319.5	Eif3g	2915.77	46.0926	62.0712	73.7659	52.0201	46.4219	41.5083	-0.759871	0.150236	down
ENSMUSG00000025374.7	Obfc2b	1516.22	25.7029	25.2145	35.207	23.1467	20.8596	22.3427	-0.760672	0.104517	down
ENSMUSG00000003549.2	Ercc1	950.959	13.3678	15.9263	20.8287	12.6987	13.4414	13.2166	-0.761711	0.15535	down
ENSMUSG00000068874.7	Selenbp1	635.572	8.94339	8.77581	7.95401	6.10707	6.98442	6.3659	-0.762646	0.00443694	down
ENSMUSG00000078974.3	Sec61g	2553.11	45.3725	67.436	94.8151	56.0207	42.0239	39.2991	-0.762874	0.106158	down
ENSMUSG00000009076.4	Zmat5	1112.87	25.2249	31.7314	37.6525	28.8536	22.4754	20.8996	-0.763013	0.162863	down
ENSMUSG00000030246.5	Ldhb	7649.96	103.801	154.009	139.69	120.798	108.002	72.3895	-0.763045	0.166508	down
ENSMUSG00000007892.7	Rplp1	23395.4	865.172	1066.7	1254.43	927.772	758.552	746.975	-0.763259	0.118044	down
ENSMUSG00000004264.10	Phb2	7020.37	85.5709	122.922	143.498	98.0395	88.4306	81.717	-0.764176	0.149118	down
ENSMUSG00000027613.9	Eif6	1733.03	17.5587	24.8386	34.8859	19.0501	20.4477	20.8459	-0.764345	0.2124	down
ENSMUSG00000060098.5	Prmt7	2285.14	12.0758	15.8584	17.0254	12.8019	11.2674	10.4816	-0.764621	0.113521	down
ENSMUSG00000024357.9	Sil1	804.913	9.99287	11.5192	10.9266	7.85695	8.82673	7.8843	-0.764975	0.028979	down
ENSMUSG00000011179.6	Odc1	6457.73	90.662	71.561	43.2128	51.2154	55.102	42.6817	-0.766015	0.051658	down
ENSMUSG00000026820.3	Ptges2	2762.67	22.1553	35.518	37.8566	26.7872	26.6359	20.1774	-0.766252	0.181384	down
ENSMUSG00000041841.7	Rpl37	9341.61	204.542	254.606	271.117	199.184	180.457	175.62	-0.76672	0.0684683	down
ENSMUSG00000025508.7	Rplp2	9588.33	191.387	220.751	268.31	189.743	162.449	164.72	-0.76675	0.101517	down
ENSMUSG00000046330.9	Rpl37a	13795.7	400.405	526.976	657.823	441.009	387.946	387.949	-0.766818	0.140837	down
ENSMUSG00000091018.1	Rplp2-ps1	537.732	18.3276	27.043	35.7033	23.1466	22.3389	17.0119	-0.767098	0.247185	down
ENSMUSG00000064338.1	mt-Tv	97.9201	35.4585	37.0639	25.813	27.0736	25.8125	19.7553	-0.767487	0.200563	down
ENSMUSG00000064347.1	mt-Ta	2369.05	731.827	742.269	863.88	571.472	607.883	595.529	-0.768239	0.0303871	down
ENSMUSG00000091083.1	Gm4535	80.7486	2.71096	4.10694	3.02501	2.62369	2.20393	2.59199	-0.768266	0.269904	down
ENSMUSG00000069744.7	Psmb3	6585.88	152.054	182.351	241.593	157.204	147.156	136.774	-0.768475	0.131492	down
ENSMUSG00000025216.8	Lbx1	2410.32	18.3731	22.6766	24.8099	18.2321	15.1814	16.6216	-0.768715	0.0863091	down
ENSMUSG00000003344.8	Btbd2	1202.32	6.17293	11.0196	14.0041	8.37972	7.72737	7.0961	-0.769191	0.243684	down
ENSMUSG00000034892.8	Rps29	7082.83	294.697	413.789	508.605	326.604	300.509	308.601	-0.769328	0.14796	down
ENSMUSG00000074063.3	Osgin1	413.94	3.49974	5.12808	5.29867	3.17566	3.77795	3.7037	-0.770275	0.141782	down
ENSMUSG00000020376.10	Rnf130	2147.6	36.9697	32.4318	29.9101	24.6562	23.9735	25.4175	-0.770556	0.000391599	down
ENSMUSG00000078126.2	Rpl23a-ps3	316.72	13.3565	15.3737	16.8878	12.6036	12.0036	9.87682	-0.770587	0.129052	down
ENSMUSG00000022556.8	Hsf1	1696.83	15.5095	16.4188	23.0327	14.6462	13.6647	13.6819	-0.771611	0.121504	down
ENSMUSG00000020219.6	Timm13	4115.98	50.2676	78.9366	95.4021	66.5709	57.0198	48.576	-0.771854	0.209828	down
ENSMUSG00000007721.5	Ccdc124	4126.33	73.7883	99.4478	130.123	89.7679	72.9337	69.4013	-0.772216	0.181384	down
ENSMUSG00000039656.9	Rxrb	1852.92	13.0437	18.1655	20.5108	14.2941	14.3346	12.8703	-0.772554	0.121504	down
ENSMUSG00000031818.5	Cox4i1	63475.9	1500.97	2119.97	2644.98	1782.69	1577.3	1438.01	-0.772612	0.16578	down
ENSMUSG00000049299.8	Trappc1	1396.61	36.0818	41.8532	49.0438	36.3969	30.5453	29.0524	-0.773108	0.106691	down
ENSMUSG00000006378.7	Gcat	475.108	3.65492	4.87891	5.07303	3.61345	3.2216	3.49127	-0.773188	0.117012	down
ENSMUSG00000020477.4	Mrps24	2750.87	55.2106	73.1024	79.5093	61.8161	48.2021	48.2761	-0.773515	0.131175	down
ENSMUSG00000007891.8	Ctsd	25276.7	236.428	271.145	332.216	231.854	201.511	203.364	-0.773887	0.0741663	down
ENSMUSG00000037907.9	Ankrd13b	672.016	4.25154	4.70943	5.97075	3.13283	4.51395	4.08035	-0.77392	0.122251	down
ENSMUSG00000031748.9	Gnao1	190.053	1.51153	1.33589	1.57216	1.0013	1.02955	1.23488	-0.776259	0.0885929	down
ENSMUSG00000040591.11	1110051M20Rik	2812.89	22.4603	27.0883	25.9321	19.8929	20.9144	18.8899	-0.776353	0.0335606	down
ENSMUSG00000041765.5	Ubac2	1291.14	12.6456	14.525	13.9096	11.6479	8.90329	10.1557	-0.776674	0.0534351	down
ENSMUSG00000015568.8	Lpl	15394.2	100.142	96.2822	69.4527	69.1342	66.4204	59.6157	-0.777665	0.00362832	down
ENSMUSG00000030649.10	3200002M19Rik	578.541	9.93335	9.15224	15.1589	11.5754	7.19656	5.83242	-0.779059	0.163653	down
ENSMUSG00000063802.4	Hspbp1	1368.26	14.3443	21.1797	26.1193	17.0268	15.1836	14.8866	-0.779061	0.17805	down
ENSMUSG00000017664.10	Slc35c2	806.224	7.07553	10.0644	10.6727	6.85105	6.72564	8.70899	-0.779297	0.123161	down
ENSMUSG00000003438.10	Timm50	2452.09	25.6839	37.2911	48.0556	32.9196	27.133	24.8683	-0.779401	0.20583	down
ENSMUSG00000068739.7	Sars	5139.28	43.3202	47.6316	43.0246	32.7483	30.9893	31.1632	-0.779503	0.0218439	down
ENSMUSG00000023806.8	Rsph3b	1052.89	16.9523	12.3063	10.3666	9.92279	8.65531	8.93895	-0.780022	0.00992019	down
ENSMUSG00000003849.8	Nqo1	722.879	11.7947	11.0246	9.52262	9.37142	6.42022	7.95363	-0.780428	0.0471837	down
ENSMUSG00000038550.4	Gm129	601.488	10.6627	10.3174	10.1224	5.53992	6.99538	8.61157	-0.780789	0.0134978	down
ENSMUSG00000022570.5	Tsta3	1158.21	15.5239	20.021	24.0992	15.5012	13.3876	16.4228	-0.781235	0.128021	down
ENSMUSG00000001604.8	Tcea3	16365.9	248.401	294.497	350.193	260.401	204.883	208.404	-0.78133	0.10533	down
ENSMUSG00000033365.7	Ipo13	11515.2	60.8136	88.867	106.685	65.9041	68.0255	57.7681	-0.782324	0.114008	down
ENSMUSG00000040562.6	Gstm2	1401.52	25.93	26.7119	36.7242	23.3432	22.7292	21.7078	-0.782388	0.101517	down
ENSMUSG00000020022.9	Ndufa12	14653.5	248.267	295.491	353.778	259.616	215.748	201.608	-0.782867	0.104997	down
ENSMUSG00000047613.4	A430005L14Rik	629.373	11.5821	13.095	16.1102	10.8828	10.7029	9.24093	-0.783083	0.114264	down
ENSMUSG00000024168.7	Tmem204	568.313	6.86713	6.99882	7.34784	5.67221	5.32956	4.72806	-0.783188	0.0445026	down
ENSMUSG00000047721.7	Bola2	1285.55	15.5278	23.8707	29.9965	20.223	18.3906	15.2158	-0.783315	0.21627	down
ENSMUSG00000030714.8	Ccdc101	959.711	15.906	16.1326	18.9209	13.8547	12.4021	12.0543	-0.783379	0.057861	down
ENSMUSG00000024608.4	Rps14	24564.1	585.814	783.926	1055.84	663.878	577.966	599.918	-0.783538	0.157399	down
ENSMUSG00000020519.5	Sap30l	1454.79	25.2129	28.6473	32.2361	21.7021	21.8307	21.2794	-0.78355	0.0496263	down
ENSMUSG00000032060.8	Cryab	25706.3	363.885	528.461	693.088	508.383	349.446	343.842	-0.783993	0.231537	down
ENSMUSG00000071711.4	Mpst	1777.06	24.3435	31.2242	36.3208	23.3278	23.1194	22.6506	-0.784844	0.101265	down
ENSMUSG00000021631.7	Mrps36-ps1	189.897	7.33223	6.18067	7.38701	5.44327	5.2174	4.83299	-0.784844	0.0944898	down
ENSMUSG00000033751.5	Gadd45gip1	3455.52	21.7436	28.0616	42.7367	26.8781	23.8775	19.8806	-0.784969	0.21776	down
ENSMUSG00000085583.1	Gm15676	555.895	17.6132	19.9985	11.2752	11.0744	11.5302	13.1334	-0.785557	0.0416522	down
ENSMUSG00000025993.4	Slc40a1	633.788	6.05555	4.91925	2.4511	3.20257	2.58437	3.82655	-0.785692	0.140837	down
ENSMUSG00000028910.6	Mecr	975.044	15.732	19.5074	20.9939	12.766	17.6572	12.3166	-0.786216	0.1165	down
ENSMUSG00000090400.1	A330094K24Rik	121.033	2.57986	2.8127	2.69847	1.55429	1.7116	2.79751	-0.786284	0.209384	down
ENSMUSG00000037805.8	Rpl10a	11299.9	256.537	321.037	344.848	253.243	228.579	207.804	-0.786364	0.0709151	down
ENSMUSG00000060601.6	Nr1h2	2177.55	18.721	26.9305	32.2399	20.6221	20.632	19.1469	-0.786697	0.141291	down
ENSMUSG00000067870.2	Gm8759	590.696	29.5524	30.1007	37.1278	25.8055	26.0984	20.5076	-0.787368	0.0957999	down
ENSMUSG00000054434.8	Tmem120b	588.277	6.31093	7.89965	6.4206	6.16545	4.80832	4.24152	-0.787436	0.101342	down
ENSMUSG00000074576.2	Mocs3	93.5492	1.16854	1.40005	0.737791	0.772561	0.747289	0.896161	-0.78757	0.209351	down
ENSMUSG00000020372.9	Gnb2l1	15787.5	228.306	243.725	270.947	198.132	179.845	172.01	-0.788037	0.0340178	down
ENSMUSG00000042670.5	Immp1l	3200.05	67.025	79.6923	82.3635	61.7646	52.751	56.5159	-0.788166	0.0464302	down
ENSMUSG00000068220.5	Lgals1	13698.3	274.626	403.185	476.253	311.187	279.647	283.113	-0.789551	0.140837	down
ENSMUSG00000002803.7	Btbd6	493.432	4.50348	5.61558	6.23988	4.79565	3.81489	3.5738	-0.78963	0.140674	down
ENSMUSG00000058558.6	Rpl5	15371.3	160.897	166.523	190.211	138.906	122.645	129.624	-0.790523	0.0331156	down
ENSMUSG00000064370.1	mt-Cytb	1107087	19717.7	23049.6	23532.8	18577.1	16390.5	14276.1	-0.790592	0.0506269	down
ENSMUSG00000024944.5	Arl2	2776.92	36.2418	49.3462	71.5975	43.3027	39.1047	36.0818	-0.790675	0.182914	down
ENSMUSG00000041769.7	Ppp2r2d	2125.53	24.1606	25.2722	24.4884	18.7593	18.6023	17.0212	-0.790758	0.00854625	down
ENSMUSG00000024132.5	Eci1	8425.67	133.485	184.959	205.163	144.015	136.152	112.916	-0.792463	0.117257	down
ENSMUSG00000020153.8	Ndufs7	24969.5	497.429	729.962	932.934	640.324	549.246	455.89	-0.792992	0.202502	down
ENSMUSG00000057863.5	Rpl36	10670.3	433.594	579.952	764.833	504.435	422.263	416.109	-0.7933	0.156596	down
ENSMUSG00000064340.1	mt-Tl1	1715.05	600.051	568.246	434.889	401.604	383.964	380.911	-0.793695	0.00105062	down
ENSMUSG00000085172.1	Gm6542	59.9646	1.65837	2.11713	1.56739	1.16327	1.2326	1.54099	-0.793897	0.259085	down
ENSMUSG00000006589.7	Aprt	732.932	15.1639	19.6623	22.5843	16.8211	14.3765	11.6993	-0.794485	0.149379	down
ENSMUSG00000020027.11	Socs2	527.984	6.91268	7.07951	2.70834	4.00781	5.31994	2.50468	-0.79488	0.263541	down
ENSMUSG00000020877.5	Scrn2	653.381	8.34272	8.54402	12.5832	8.17243	7.67615	5.96712	-0.795336	0.163653	down
ENSMUSG00000041429.2	Nthl1	110.04	1.778	2.6744	2.4819	2.03391	1.50789	1.59735	-0.796096	0.249524	down
ENSMUSG00000046573.6	Lyrm4	316.131	3.39878	5.07374	5.62554	4.11407	3.46519	2.9825	-0.796131	0.206786	down
ENSMUSG00000068240.3	Gm11808	1869.5	57.4836	83.5519	108.31	81.2616	58.4314	47.245	-0.796978	0.236986	down
ENSMUSG00000018677.3	Slc25a39	2354.25	25.2607	36.1015	40.8143	31.6277	22.3249	22.1768	-0.797058	0.180585	down
ENSMUSG00000042831.7	Alkbh6	871.981	14.4418	21.8335	23.0891	16.8675	13.3094	14.7471	-0.797097	0.156323	down
ENSMUSG00000007216.4	Zfp775	304.867	1.68668	1.4474	1.97949	1.44103	1.1996	1.14317	-0.797271	0.122625	down
ENSMUSG00000035275.8	Raver2	269.359	1.40366	2.07609	1.24465	1.13283	0.991314	1.35887	-0.797461	0.121325	down
ENSMUSG00000090733.1	Rps27	9203.22	533.196	626.333	667.146	482.788	424.574	449.419	-0.797691	0.0399329	down
ENSMUSG00000084384.2	Gm12251	525.932	13.2042	16.8024	15.4423	11.7409	11.8671	9.94307	-0.799944	0.0605186	down
ENSMUSG00000021258.8	Ccnk	2885.44	30.6848	26.1871	25.1008	20.6089	17.6829	21.468	-0.800138	0.00187705	down
ENSMUSG00000033701.7	Acbd6	1250.76	20.0126	25.3303	30.1561	20.9865	15.6955	16.8707	-0.800147	0.12899	down
ENSMUSG00000022216.10	Psme1	2329.59	29.9053	50.0426	60.545	37.8206	34.6915	34.1771	-0.801212	0.192097	down
ENSMUSG00000030512.7	Snrpa1	682.429	12.7673	14.5118	11.5775	11.0196	8.7004	8.99434	-0.801428	0.0309555	down
ENSMUSG00000019738.9	Polr2i	1708.56	42.833	59.8739	72.7512	51.4784	40.6621	38.6425	-0.801729	0.162863	down
ENSMUSG00000038457.9	Fam70b	136.896	2.26407	2.91896	2.58476	2.6322	1.50317	1.56661	-0.801772	0.249973	down
ENSMUSG00000074661.2	Pde4d	2629.8	39.2076	36.4487	24.6006	25.178	27.6562	19.0892	-0.802852	0.0290232	down
ENSMUSG00000041607.10	Mbp	299.477	2.51534	2.33073	4.66085	2.06657	1.92697	3.26023	-0.80329	0.267778	down
ENSMUSG00000039345.9	Mettl22	4459.99	47.9776	57.6689	62.8437	49.3638	39.8538	35.9328	-0.803556	0.0821784	down
ENSMUSG00000024732.6	Ccdc86	542.988	3.88815	4.42171	4.17304	3.24565	3.12044	2.85602	-0.803588	0.0309692	down
ENSMUSG00000031490.5	Eif4ebp1	2036.78	31.5386	49.0327	59.3716	34.3825	33.1989	38.0912	-0.803673	0.157736	down
ENSMUSG00000040813.9	Tex264	1076.23	11.4426	17.152	20.2707	13.8266	10.7333	12.178	-0.803812	0.176932	down
ENSMUSG00000062785.6	Kcnc3	141.088	0.610881	0.591183	0.692515	0.396305	0.52518	0.632329	-0.80414	0.135475	down
ENSMUSG00000020211.8	Sf3a2	896.623	7.37013	8.93523	12.6045	7.44518	6.72187	7.27543	-0.804665	0.188663	down
ENSMUSG00000067274.4	Rplp0	39808.9	519.07	694.918	783.046	558.721	464.315	463.366	-0.80484	0.101988	down
ENSMUSG00000050174.9	Nudt6	997.707	16.5528	20.9286	24.5581	16.7844	16.1201	14.2063	-0.805115	0.137986	down
ENSMUSG00000020307.8	Cdc34	12255	174.123	217.664	268.223	183.339	153.046	154.594	-0.806549	0.105505	down
ENSMUSG00000039195.4	1110008P14Rik	903.472	14.049	25.1874	37.4105	20.3791	16.2686	16.7739	-0.807486	0.229364	down
ENSMUSG00000027510.10	Rbm38	7513.17	61.5321	90.8303	118.467	74.003	66.446	64.2846	-0.807679	0.176704	down
ENSMUSG00000020308.5	Gm16517	801.576	9.80882	16.7724	22.1873	14.0034	13.1812	9.52047	-0.808512	0.25806	down
ENSMUSG00000020216.5	Jsrp1	17799.7	211.259	295.141	399.073	252.1	215.561	211.03	-0.808786	0.16449	down
ENSMUSG00000086281.1	9530082P21Rik	490.274	3.17112	3.60073	4.18304	3.13829	2.83326	2.3692	-0.810419	0.126642	down
ENSMUSG00000048758.7	Rpl29	5957.72	138.942	187.838	238.439	159.609	129.591	131.675	-0.810894	0.141291	down
ENSMUSG00000024902.3	Mrpl11	2782.03	60.5713	78.9023	91.4303	62.3933	56.295	52.3802	-0.811616	0.0968007	down
ENSMUSG00000035559.8	Mpv17l2	717.381	12.4114	17.6052	20.9192	13.2459	12.8046	11.924	-0.812012	0.140837	down
ENSMUSG00000087494.1	Gm16728	322.353	5.70434	5.44611	5.14732	4.08305	4.09384	3.61773	-0.814675	0.0199782	down
ENSMUSG00000070392.2	Hist2h3c1	149.11	1.29131	1.26412	0.973016	0.779853	0.945	0.811184	-0.816019	0.0563618	down
ENSMUSG00000025161.10	Slc16a3	19577.2	81.8349	101.221	132.589	85.209	80.051	76.1981	-0.816615	0.118253	down
ENSMUSG00000037971.3	1110032A03Rik	621.654	7.42899	7.8991	8.73043	5.49812	5.80494	6.36411	-0.817217	0.029229	down
ENSMUSG00000032348.5	Gsta4	805.034	14.626	18.0567	24.3884	15.2305	14.4935	12.6235	-0.817605	0.142834	down
ENSMUSG00000040113.8	Mettl11b	799.351	14.5218	11.87	7.03376	6.67262	7.35326	9.64475	-0.817897	0.0396051	down
ENSMUSG00000091086.1	Gm5428	531.087	12.1013	14.0089	15.0207	10.5903	9.98732	9.53467	-0.817943	0.0547508	down
ENSMUSG00000026170.5	Cyp27a1	4141.69	48.2086	51.4765	52.1251	35.1967	35.7791	39.9705	-0.817995	0.00481181	down
ENSMUSG00000004931.9	Apba3	4125.82	30.7711	45.9215	57.1173	36.4616	31.8546	30.8338	-0.81857	0.151498	down
ENSMUSG00000064326.6	Siva1	678.207	17.1416	17.0377	25.0366	18.4351	11.4678	13.7544	-0.818825	0.171817	down
ENSMUSG00000022881.8	Rfc4	460.896	11.1808	8.50864	7.55823	6.89873	5.87834	6.10882	-0.820033	0.0127035	down
ENSMUSG00000044991.4	1110034G24Rik	209.834	2.73143	5.47117	5.28019	2.1753	3.14165	3.15626	-0.820455	0.235118	down
ENSMUSG00000078570.3	1110065P20Rik	1059.29	22.1975	32.5598	39.9798	25.3883	21.3385	23.4495	-0.821475	0.157399	down
ENSMUSG00000032518.5	Rpsa	26250.6	258.877	313.182	391.014	265.251	221.918	221.123	-0.821923	0.0917134	down
ENSMUSG00000003423.8	Pih1d1	1810.63	25.5245	42.2887	44.2634	32.7485	27.3556	22.5177	-0.822152	0.17159	down
ENSMUSG00000074800.3	Gm4149	448.184	25.4816	24.5842	34.4412	24.5053	22.1715	15.0355	-0.822804	0.164663	down
ENSMUSG00000035530.7	Eif1	25898.4	411.355	461.883	485.235	371.247	298.923	317.381	-0.823328	0.0326061	down
ENSMUSG00000036611.5	Eepd1	3183.43	26.9545	26.7917	27.549	18.969	20.9732	19.0554	-0.823409	0.00250031	down
ENSMUSG00000000740.5	Rpl13	20757.9	467.57	563.36	772.802	500.805	417.833	405.939	-0.823857	0.123161	down
ENSMUSG00000024846.5	Cst6	1431.13	6.84466	7.75821	10.1408	6.6219	5.87817	5.68042	-0.823916	0.0945461	down
ENSMUSG00000024194.8	Cuta	2563.05	62.0452	80.6999	120.83	76.7102	60.6737	59.5388	-0.824391	0.182908	down
ENSMUSG00000069682.3	Gm10275	969.499	41.9098	39.4421	53.5853	35.9178	32.8262	29.6764	-0.82482	0.0715463	down
ENSMUSG00000018559.9	Ctdnep1	6532.7	64.7587	91.8894	118.233	76.3801	64.5813	62.4863	-0.824987	0.14796	down
ENSMUSG00000031848.8	Lsm4	2982.7	49.8718	75.8861	93.1005	63.1859	52.5077	45.9331	-0.825004	0.170692	down
ENSMUSG00000025277.6	Abhd6	282.121	2.03862	4.09766	3.69605	2.28566	2.17029	2.7986	-0.826233	0.199798	down
ENSMUSG00000022982.9	Sod1	8525.25	237.57	291.362	371.653	237.431	207.399	217.699	-0.826546	0.0912592	down
ENSMUSG00000025271.7	Pfkfb1	3444.25	40.2795	51.9468	46.1299	32.6638	34.0957	33.7928	-0.827123	0.0166189	down
ENSMUSG00000074264.5	Amy1	1305.77	18.7522	16.245	17.0181	12.9136	11.9736	12.2855	-0.827617	0.00249386	down
ENSMUSG00000035754.7	Wdr18	1625.68	9.99424	12.9561	14.7452	10.4169	8.62827	8.48161	-0.828643	0.0944535	down
ENSMUSG00000058833.5	2810428I15Rik	5361.69	129.47	178.999	221.74	150.093	128.576	112.517	-0.82889	0.140837	down
ENSMUSG00000025511.8	Tspan4	863.283	10.367	13.3738	21.9152	11.1477	10.0484	12.5735	-0.829009	0.210303	down
ENSMUSG00000029864.5	Gstk1	2306.25	44.4184	61.2367	64.4861	44.6986	39.4495	40.1246	-0.829497	0.0729256	down
ENSMUSG00000030432.6	Rpl28	11827.1	334.72	404.753	584.976	354.193	289.834	314.396	-0.829758	0.136241	down
ENSMUSG00000049422.6	Chchd10	35711.8	536.913	804.784	1214.9	768.6	586.656	540.972	-0.829794	0.228559	down
ENSMUSG00000024309.7	H2-Ke2	2163.17	49.7745	58.4866	79.662	48.3859	42.4785	44.813	-0.830045	0.108085	down
ENSMUSG00000039069.10	Gtpbp5	914.894	11.2226	13.1547	14.2553	9.64713	8.79628	9.74466	-0.830395	0.0407059	down
ENSMUSG00000041012.3	Cmtm8	100.499	2.20509	1.91769	2.41193	1.96396	1.64742	1.06611	-0.830946	0.248245	down
ENSMUSG00000083380.1	Gm3244	182.856	9.2281	11.5493	11.5535	7.77077	8.17376	7.50087	-0.831362	0.103833	down
ENSMUSG00000087299.1	Gm12953	242.178	6.59832	5.39314	9.97117	5.87967	5.63342	4.59092	-0.831916	0.2124	down
ENSMUSG00000015126.8	0610007P22Rik	1144.32	19.6001	21.4564	25.829	17.811	17.8286	12.9007	-0.832093	0.0865737	down
ENSMUSG00000037336.8	Mfsd2b	96.6469	1.20595	0.916482	0.617092	0.608382	0.495925	0.615405	-0.83238	0.185196	down
ENSMUSG00000038742.5	Angptl6	264.406	2.65808	3.21005	5.51318	3.10575	2.42439	2.8971	-0.832784	0.255149	down
ENSMUSG00000068267.3	Cenpb	6453.76	18.8959	28.6133	41.5099	23.1308	21.4259	21.6051	-0.833744	0.187384	down
ENSMUSG00000062997.6	Rpl35	16454.2	296.933	394.461	496.382	323.649	267.823	280.613	-0.83423	0.113168	down
ENSMUSG00000010057.3	Nprl2	621.639	7.35692	10.4864	11.3965	7.89411	6.20803	7.19454	-0.836008	0.121504	down
ENSMUSG00000049932.2	H2afx	151.716	2.028	2.34652	3.24804	1.74693	2.00392	1.84301	-0.83604	0.188144	down
ENSMUSG00000047656.8	Trpt1	998.269	15.0573	18.5174	25.919	17.7007	13.8126	11.9014	-0.836134	0.17186	down
ENSMUSG00000025075.8	Habp2	259.588	1.79979	1.72684	2.79573	1.60232	1.45252	1.54952	-0.836256	0.166154	down
ENSMUSG00000028857.10	Tmem222	852.788	11.3433	16.8316	13.2167	10.5349	10.9708	8.59071	-0.836286	0.0535053	down
ENSMUSG00000015478.7	Rnf5	1300.09	19.2537	23.7248	29.667	18.9894	15.9755	18.3824	-0.838221	0.0904366	down
ENSMUSG00000020935.2	Dcakd	501.355	5.55012	7.82333	10.2719	7.19084	5.38194	6.57718	-0.838384	0.223388	down
ENSMUSG00000078191.2	Gm5559	68069.3	875.231	1139.96	1674.4	1038.99	881.395	788.448	-0.838605	0.162863	down
ENSMUSG00000028234.6	Rps20	9605.38	58.0619	62.4151	63.0151	49.2387	40.8742	43.5003	-0.838781	0.0153358	down
ENSMUSG00000020888.10	Dvl2	1231.92	4.88698	5.99443	6.80166	5.34062	4.45559	3.75378	-0.839981	0.106708	down
ENSMUSG00000068328.6	Aup1	2914.48	35.3552	44.2679	54.1162	35.1987	30.3287	32.3153	-0.840903	0.0793566	down
ENSMUSG00000030086.9	Chchd6	182.795	2.91579	4.22656	3.93039	3.0165	2.79389	2.25313	-0.842046	0.153451	down
ENSMUSG00000025876.9	Unc5a	509.422	2.65812	3.2564	3.36595	2.08255	2.30358	2.33832	-0.842922	0.0429689	down
ENSMUSG00000028840.10	Zfp593	409.407	3.50043	4.77743	5.74229	3.35556	3.01777	3.85966	-0.842952	0.136241	down
ENSMUSG00000030588.5	Yif1b	1743.59	23.0957	38.6926	45.4408	29.4372	25.6935	23.7475	-0.844264	0.160404	down
ENSMUSG00000059895.6	Ptp4a3	38697.9	170.897	243.567	313.613	215.502	158.171	156.484	-0.844314	0.157399	down
ENSMUSG00000027175.4	Tcp11l1	219.136	5.16567	6.27759	9.39728	4.92774	3.68369	3.45388	-0.846804	0.131943	down
ENSMUSG00000064346.1	mt-Tw	339.632	134.414	114.88	108.438	80.4941	92.3928	80.1516	-0.846919	0.00467499	down
ENSMUSG00000029551.6	Psmg3	294.123	6.13689	10.2322	7.92087	6.53712	5.60415	5.25821	-0.847077	0.131395	down
ENSMUSG00000078486.2	2310042D19Rik	7709.06	42.044	49.9039	47.8224	40.8092	29.0243	29.3693	-0.847558	0.0513928	down
ENSMUSG00000038086.3	Hspb2	3182.64	63.7534	90.4767	105.382	70.1966	60.5748	57.2728	-0.847894	0.107735	down
ENSMUSG00000018339.5	Gpx3	5369.44	73.8691	52.3842	105.938	63.2444	49.1299	55.5533	-0.848107	0.14796	down
ENSMUSG00000062260.5	AA415398	63.5902	1.12006	0.65421	0.618991	0.46072	0.662424	0.537594	-0.848791	0.225952	down
ENSMUSG00000048349.6	Pou4f1	102.242	0.775513	1.03766	1.04163	0.579703	0.706912	0.890519	-0.849196	0.167509	down
ENSMUSG00000025270.7	Alas2	129.414	1.74771	1.09086	1.91609	0.848178	1.09959	1.32035	-0.849644	0.234973	down
ENSMUSG00000029003.5	Mad2l2	444.231	6.0597	6.42364	9.10619	4.6838	5.32376	5.45098	-0.849758	0.0906655	down
ENSMUSG00000020471.5	Pold2	1488.44	15.1552	20.52	26.3882	15.6625	14.82	14.5732	-0.849778	0.117569	down
ENSMUSG00000030410.9	Dmwd	1338.62	9.75674	12.398	15.7517	8.97874	9.1237	9.23341	-0.849956	0.0865737	down
ENSMUSG00000071269.2	Rpl9-ps4	267.93	6.55088	8.74757	11.8675	5.94405	7.16549	6.74533	-0.85111	0.170692	down
ENSMUSG00000029535.4	Triap1	692.153	12.7	15.0558	16.3161	10.8197	12.0879	8.68037	-0.851141	0.0638082	down
ENSMUSG00000023967.3	Mrps18a	2615.94	51.9126	70.8795	79.347	57.929	46.01	41.3983	-0.851237	0.106964	down
ENSMUSG00000028069.9	Gpatch4	712.463	9.68654	10.5775	9.57426	6.99915	7.22656	6.96434	-0.851293	0.00278741	down
ENSMUSG00000078532.2	Nkain1	1075.07	8.18319	9.3267	11.5406	7.65976	6.08107	7.14778	-0.852404	0.0729256	down
ENSMUSG00000038210.9	Hoxa11	213.841	2.6348	1.6112	1.51418	1.08711	1.30229	1.73271	-0.852414	0.104333	down
ENSMUSG00000079941.1	Gm11273	1942.45	67.1099	116.524	153.598	91.4913	86.0811	69.1045	-0.852497	0.209005	down
ENSMUSG00000030611.4	Mrps11	1289.54	19.1376	33.0199	38.3673	25.4723	18.3182	19.2443	-0.853463	0.172922	down
ENSMUSG00000028959.8	Fastk	10879.7	81.6351	126.834	172.235	100.394	87.4085	74.804	-0.853545	0.148023	down
ENSMUSG00000022040.6	Ephx2	1377.54	14.9133	19.4801	13.3469	13.0348	11.549	8.84609	-0.854309	0.0503446	down
ENSMUSG00000086298.1	Gm11716	899.863	40.067	42.4273	50.3345	35.4935	30.3726	28.8205	-0.855014	0.0502443	down
ENSMUSG00000045503.9	Sys1	1029.25	12.2115	14.8415	16.9882	11.5355	7.60883	7.7372	-0.855044	0.0518158	down
ENSMUSG00000033423.9	Eri3	3890.61	35.4007	54.0889	65.1621	40.69	34.7754	36.3284	-0.855263	0.126974	down
ENSMUSG00000062456.2	Rpl9-ps6	966.373	29.8194	32.0075	37.7625	23.6221	23.864	23.8696	-0.855264	0.029229	down
ENSMUSG00000028150.7	Rorc	3295.62	35.0132	36.9683	31.9609	30.7146	21.4953	21.3276	-0.857811	0.0277084	down
ENSMUSG00000058603.8	Rpl28-ps1	267.062	9.87621	14.9313	19.1005	12.3805	9.41028	9.97419	-0.85821	0.2124	down
ENSMUSG00000041506.8	Rrp9	1152.94	11.851	17.2827	21.4752	13.7401	11.8094	11.2854	-0.858614	0.140674	down
ENSMUSG00000085479.1	9430073C21Rik	1310.46	10.3179	15.5442	15.7431	12.7234	12.3341	4.47902	-0.859592	0.273398	down
ENSMUSG00000028407.3	2010003O02Rik	679.575	12.3429	14.3781	17.776	12.0273	9.93886	9.83523	-0.859741	0.0881579	down
ENSMUSG00000032478.6	Nme6	954.177	17.2506	25.062	26.589	19.3037	16.0743	17.4954	-0.859774	0.0775194	down
ENSMUSG00000035027.10	Map2k2	8109.09	70.3015	86.6306	111.46	73.4979	63.5662	67.3069	-0.860496	0.0803335	down
ENSMUSG00000074516.4	Gm10709	72.6233	4.12295	4.03488	2.56931	2.21644	2.94794	2.23974	-0.860984	0.173195	down
ENSMUSG00000008348.8	Ubc	4120.26	39.2411	36.7369	36.2345	30.837	22.4686	25.1987	-0.861096	0.0105051	down
ENSMUSG00000001056.3	Nhp2	987.702	20.1586	22.5095	24.055	19.1915	11.6709	16.0771	-0.861783	0.0807842	down
ENSMUSG00000037960.9	1110007C09Rik	4693.55	84.6153	133.919	166.881	111.754	82.7574	83.4455	-0.861846	0.165646	down
ENSMUSG00000055720.8	Ubl7	2649.07	32.7222	44.6887	56.1307	34.3166	30.5993	31.086	-0.863112	0.10533	down
ENSMUSG00000059278.3	Lsmd1	1776.73	42.4748	60.3908	83.1496	46.1775	44.9887	43.1014	-0.863644	0.140837	down
ENSMUSG00000015337.5	Endog	2632.61	36.0159	60.3241	72.7698	51.9086	37.4113	31.9063	-0.864985	0.199798	down
ENSMUSG00000039263.10	Npepl1	6217.61	45.6759	57.0608	73.9111	45.3802	41.3547	40.5098	-0.865135	0.0835629	down
ENSMUSG00000063457.7	Rps15	14645.9	476.396	622.188	897.913	559.991	440.348	436.933	-0.865459	0.143664	down
ENSMUSG00000028851.6	Nudc	3133.52	39.1329	53.0695	71.1042	44.742	35.2931	37.1752	-0.868922	0.13106	down
ENSMUSG00000075467.4	Dnlz	2117.6	11.5313	18.4699	20.4487	13.7207	11.3685	11.0422	-0.869771	0.123931	down
ENSMUSG00000035757.9	1300018J18Rik	1009.06	7.89943	9.74473	11.5129	7.84328	6.7762	5.91543	-0.872736	0.0805376	down
ENSMUSG00000037020.9	Wdr62	119.111	0.642865	1.14439	1.03758	0.441012	0.453817	0.726576	-0.873417	0.145411	down
ENSMUSG00000017344.4	Vtn	818.711	7.02028	9.16617	16.0771	6.75468	8.81067	8.34331	-0.875566	0.208949	down
ENSMUSG00000053198.7	Prx	131.726	0.561496	0.472051	0.737354	0.376329	0.378455	0.561155	-0.876017	0.14796	down
ENSMUSG00000025260.4	Hsd17b10	3691.78	65.0671	85.8599	112.859	68.4481	59.7835	59.9608	-0.876037	0.102112	down
ENSMUSG00000059363.4	Fxn	1184.31	19.6941	24.3712	29.4905	18.0638	16.6929	17.4093	-0.876407	0.0585975	down
ENSMUSG00000028937.8	Acot7	903.241	11.9409	14.5896	16.5027	10.1584	11.5742	8.66987	-0.876986	0.0572759	down
ENSMUSG00000013539.7	D16H22S680E	2015.73	28.3781	37.5826	37.1187	25.0251	24.0317	24.2878	-0.877732	0.0243813	down
ENSMUSG00000031962.4	Cdh15	616.602	5.17701	4.34277	4.01183	3.98391	2.72703	2.51211	-0.879179	0.0511585	down
ENSMUSG00000083179.1	Gm12693	151.951	7.43671	5.95482	8.58807	5.00478	5.60295	4.82665	-0.879667	0.107735	down
ENSMUSG00000019659.4	Ccdc12	1637.3	34.4339	47.084	56.6709	34.7386	33.1803	30.1826	-0.880068	0.0863091	down
ENSMUSG00000002768.7	Mea1	1173.77	21.5006	30.6019	43.4621	26.036	20.6794	21.5118	-0.881578	0.161068	down
ENSMUSG00000001751.8	Naglu	169.211	1.20045	1.73348	1.6617	1.25339	0.772677	1.19505	-0.881625	0.179642	down
ENSMUSG00000081051.2	Gm15427	1820.62	48.6048	61.8	97.9774	57.9691	43.4044	47.7298	-0.882625	0.167509	down
ENSMUSG00000047649.7	Cd3eap	565.106	4.4621	5.46844	7.40581	4.622	3.86302	3.78099	-0.882927	0.121504	down
ENSMUSG00000034254.10	Agpat1	2304.45	24.4152	25.8257	30.7948	18.3697	17.9155	19.7083	-0.883268	0.0222146	down
ENSMUSG00000026603.7	Smyd2	12175.3	151.881	176.358	185.515	133.868	115.135	109.965	-0.88336	0.0202222	down
ENSMUSG00000041263.8	Rusc1	566.734	5.32688	3.72143	3.98168	2.55805	2.57046	4.58653	-0.883872	0.0667907	down
ENSMUSG00000024790.7	Sac3d1	320.625	3.42496	5.93798	6.65918	4.38718	3.59481	3.38938	-0.883964	0.187384	down
ENSMUSG00000055839.4	Tceb2	6927.78	261.311	304.204	405.183	239.263	221.366	226.161	-0.884531	0.0588819	down
ENSMUSG00000059734.6	Ndufs8	13136	204.382	327.991	404.074	250.387	220.93	194.442	-0.884654	0.139035	down
ENSMUSG00000057531.6	Dtnbp1	1793.53	26.1984	31.2062	35.3185	23.8789	22.2058	18.7759	-0.886637	0.045379	down
ENSMUSG00000020444.12	Guk1	1931.7	30.7636	42.1622	50.652	34.1972	26.7141	26.148	-0.88814	0.106049	down
ENSMUSG00000054312.5	Mrps21	5138.57	165.607	252.154	315.261	196.866	162.475	164.425	-0.889084	0.123931	down
ENSMUSG00000021023.7	1110008L16Rik	417.126	2.62004	3.57359	3.1916	2.1556	1.75752	2.63752	-0.889183	0.0644139	down
ENSMUSG00000036856.4	Wnt4	694.168	3.82388	3.14694	4.61546	2.70789	2.58675	2.7929	-0.88999	0.0399329	down
ENSMUSG00000001930.10	Vwf	969.546	2.72022	2.69889	2.82963	1.93694	1.71965	1.97618	-0.890258	0.00249386	down
ENSMUSG00000006221.7	Hspb7	15262.9	61.9068	140.861	172.204	96.8078	81.0329	91.0797	-0.890502	0.221322	down
ENSMUSG00000043126.4	D830039M14Rik	349.799	4.9202	4.85467	4.83701	3.37453	3.36871	3.34733	-0.890803	0.00631419	down
ENSMUSG00000034932.4	Mrpl54	2311.93	66.4669	84.275	113.611	72.6258	58.1699	55.058	-0.892448	0.110708	down
ENSMUSG00000047264.7	Zfp358	838.615	8.24618	9.36524	11.6106	7.46298	6.18264	6.77609	-0.892716	0.0563411	down
ENSMUSG00000034278.3	Dnajc17	301.597	6.2316	5.87913	8.9936	4.91955	4.68567	5.25715	-0.893655	0.103829	down
ENSMUSG00000054452.8	Aes	34931.2	371.999	559.79	766.704	449.295	384.749	369.887	-0.893821	0.140837	down
ENSMUSG00000025425.10	St8sia5	1189.84	13.3748	14.8686	15.3998	12.0893	8.07667	9.98385	-0.893989	0.0433689	down
ENSMUSG00000090778.1	Gm3235	77.4108	2.3021	2.02896	3.39791	1.55557	1.73897	2.10167	-0.895289	0.23924	down
ENSMUSG00000030785.7	Cox6a2	54977.7	1414.15	1993	2380.42	1536.51	1351.57	1168.21	-0.895834	0.0904245	down
ENSMUSG00000021185.9	9030617O03Rik	891.374	6.66991	7.72248	5.64762	4.9346	4.72337	4.66657	-0.896728	0.00307046	down
ENSMUSG00000091637.1	Gm17281	583.674	3.54227	4.18984	3.77371	2.68005	2.46085	2.77658	-0.898884	0.00854625	down
ENSMUSG00000031465.6	Angpt2	93.6257	0.815465	0.645844	0.442955	0.394733	0.403699	0.482258	-0.899144	0.10533	down
ENSMUSG00000035674.7	Ndufa3	15500.9	720.433	1054.59	1283.17	834.91	690.03	609.403	-0.89991	0.108032	down
ENSMUSG00000004032.4	Gstm5	4285.96	90.2713	102.973	124.682	86.979	60.6055	72.6328	-0.901311	0.0580302	down
ENSMUSG00000047139.8	Cd24a	6557.03	111.924	97.9431	54.887	60.974	56.6604	58.1804	-0.901553	0.00990877	down
ENSMUSG00000041571.7	Sepw1	51340.3	1138.92	1530.3	2140.71	1306.51	1051.61	1016.67	-0.901828	0.121504	down
ENSMUSG00000006335.9	Tfpt	489.508	8.08196	10.3052	12.1957	7.76207	6.93458	6.55839	-0.904491	0.0795996	down
ENSMUSG00000067653.5	Ankrd23	115636	969.246	1417.21	1723.26	1037.17	862.571	978.045	-0.904606	0.0882465	down
ENSMUSG00000034780.4	B3galt1	106.009	0.877588	0.380857	0.323118	0.317421	0.395807	0.318839	-0.906203	0.2124	down
ENSMUSG00000024661.6	Fth1	64134.9	1543.28	1766.05	1903.79	1357.6	1072.33	1148.25	-0.907094	0.0199509	down
ENSMUSG00000027649.9	Ctnnbl1	564.374	4.56166	5.48283	6.29182	4.05024	3.71205	3.62119	-0.90731	0.0474527	down
ENSMUSG00000085965.1	2310016D23Rik	118.232	7.83598	7.79151	6.19405	4.22995	5.53251	5.03521	-0.907551	0.0474455	down
ENSMUSG00000010047.7	Hyal2	375.509	3.12963	4.49429	6.05711	2.698	3.42731	3.5429	-0.908226	0.143793	down
ENSMUSG00000031029.6	Eif3f	5998.21	45.2356	53.9159	67.9508	44.498	34.7104	36.7992	-0.911368	0.0601195	down
ENSMUSG00000036854.8	Hspb6	31065	353.853	528.688	695.63	417.969	332.973	351.152	-0.913412	0.120924	down
ENSMUSG00000045980.7	Tmem104	190.957	0.977785	1.12567	0.915719	0.780525	0.765625	0.63983	-0.913466	0.0351663	down
ENSMUSG00000092241.1	Gm20522	175.4	3.36013	5.75141	6.3805	4.16394	3.50393	3.0493	-0.913627	0.204548	down
ENSMUSG00000026100.5	Mstn	886.967	13.5322	7.3617	3.96698	4.32532	4.28029	7.51625	-0.915539	0.165792	down
ENSMUSG00000087249.1	Gm16062	676.948	17.9347	20.361	23.4153	17.9663	12.796	11.231	-0.915802	0.0872972	down
ENSMUSG00000093107.1	AC167122.1	126.567	27.8634	24.3881	19.5698	16.6553	16.357	15.0051	-0.916117	0.0399329	down
ENSMUSG00000015092.3	Edf1	5143.43	124.439	165.185	206.186	128.311	107.392	106.664	-0.916458	0.0729256	down
ENSMUSG00000069972.4	Gm10159	75.305	2.70737	3.06867	4.2362	2.7649	1.68307	2.45951	-0.917591	0.262304	down
ENSMUSG00000022760.9	Thap7	400.624	5.95604	9.25032	10.7705	6.60476	5.5345	7.81881	-0.917764	0.15558	down
ENSMUSG00000021494.8	Ddx41	609.825	5.56532	6.81568	7.10571	4.59997	3.69484	5.04461	-0.918265	0.0385958	down
ENSMUSG00000083061.1	Gm12191	131.928	6.742	9.00769	10.6148	8.8851	4.98441	4.05859	-0.91888	0.273432	down
ENSMUSG00000080921.2	Rpl38-ps2	343.327	21.5939	29.1576	38.5813	26.3067	16.7613	17.9659	-0.919928	0.172087	down
ENSMUSG00000029136.7	Rbks	113.191	2.8369	3.34567	1.80943	1.25874	1.99066	2.50772	-0.9222	0.138513	down
ENSMUSG00000024667.5	Tmem216	101.536	1.6781	2.30799	2.91253	1.1387	1.7675	1.97766	-0.923775	0.221391	down
ENSMUSG00000038954.8	Supt3h	466.082	5.00942	7.51745	9.14482	5.30226	4.63991	4.84326	-0.925487	0.115433	down
ENSMUSG00000039450.5	Dcxr	397.52	6.22825	11.3448	14.4547	7.10495	7.71686	7.59502	-0.925621	0.17159	down
ENSMUSG00000078312.4	Gm6344	1529.15	64.5076	79.0648	80.2454	55.8558	48.6137	47.3118	-0.925872	0.0182427	down
ENSMUSG00000090721.1	Gm17632	140.204	0.623416	0.675881	1.15755	0.536227	0.576041	0.593697	-0.926081	0.200526	down
ENSMUSG00000030137.7	Tuba8	7725.6	72.5405	86.5305	86.8827	59.5455	52.6793	54.466	-0.92644	0.00709931	down
ENSMUSG00000079677.1	Fdx1l	1550.71	33.158	44.4393	60.1833	37.5557	28.4086	28.7835	-0.926738	0.115433	down
ENSMUSG00000042632.9	Pla2g6	940.722	5.86783	7.43173	8.17894	5.38847	4.37426	4.95161	-0.928953	0.0449471	down
ENSMUSG00000056666.6	Retsat	1875.8	11.9377	17.2418	15.0409	11.6178	11.0173	7.91263	-0.929634	0.0472918	down
ENSMUSG00000029053.10	Prkcz	79.1449	0.575147	0.686769	1.36244	0.261566	0.356959	0.577681	-0.930263	0.239813	down
ENSMUSG00000045128.8	Rpl18a	25705.2	325.326	451.956	606.908	355.775	301.6	294.04	-0.932533	0.0951887	down
ENSMUSG00000044328.7	Trp53i13	236.266	3.39728	3.80797	5.24468	2.63853	3.50396	2.20133	-0.93325	0.121504	down
ENSMUSG00000024191.8	Bnip1	852.503	15.0542	17.8922	22.4139	13.5057	10.6006	12.1345	-0.933427	0.0480796	down
ENSMUSG00000006418.10	Rnf114	2549.08	23.2308	26.877	30.5703	20.1006	16.0888	19.4221	-0.936327	0.0182649	down
ENSMUSG00000081058.2	Hist2h3c2	73.9702	1.73625	1.79837	1.76268	1.58655	0.921429	0.891332	-0.93664	0.233399	down
ENSMUSG00000020629.6	Adi1	1541.14	24.4683	23.1532	19.7987	16.4729	12.4928	15.6238	-0.937411	0.0014284	down
ENSMUSG00000056952.7	Tatdn2	1135.17	7.94747	10.3477	11.1044	7.48993	6.94053	5.51842	-0.938206	0.0459137	down
ENSMUSG00000033099.3	Nol12	934.618	5.42444	6.78154	7.55314	5.94816	4.71128	4.14472	-0.938997	0.0596867	down
ENSMUSG00000032203.7	Pigb	1066.2	9.53556	8.94838	8.3212	7.88535	5.19331	4.48264	-0.939979	0.0471837	down
ENSMUSG00000022748.6	2610528E23Rik	1971.07	42.3725	51.1632	55.806	36.1868	31.4277	33.1286	-0.940186	0.0179432	down
ENSMUSG00000019158.8	Tmem160	2146.4	39.1017	61.2553	82.449	49.0114	39.6169	36.5913	-0.940898	0.140134	down
ENSMUSG00000086218.1	Gm16755	254.637	4.86274	6.1063	8.09175	4.6488	3.95275	4.38851	-0.941257	0.113997	down
ENSMUSG00000005803.7	Sqrdl	1967.83	24.2364	27.92	26.6449	17.9888	15.8812	19.1742	-0.941673	0.00286987	down
ENSMUSG00000052456.8	Asna1	3015.74	40.2952	58.727	69.7757	41.3408	35.6735	37.9435	-0.942246	0.0669037	down
ENSMUSG00000001134.3	Uxt	1158.73	24.2422	41.3303	39.9471	28.3272	19.6568	20.8616	-0.942281	0.118353	down
ENSMUSG00000022847.8	Thpo	231.271	3.29457	3.32338	3.73929	2.65883	2.35305	1.88259	-0.94263	0.0563411	down
ENSMUSG00000091509.1	Gm17066	146.777	3.57792	2.99125	4.30944	2.23297	3.28215	1.88065	-0.944249	0.140837	down
ENSMUSG00000038028.8	9630033F20Rik	3349.53	25.7448	23.2799	17.8754	15.2015	13.7265	14.7832	-0.945581	2.74e-05	down
ENSMUSG00000047547.8	Cltb	4804.84	41.537	49.6408	63.6634	37.4189	32.6474	34.0926	-0.94776	0.0407059	down
ENSMUSG00000085337.1	Gm15964	100.451	0.717339	0.747592	1.09945	0.521223	0.633483	0.587753	-0.947858	0.160894	down
ENSMUSG00000086463.1	Gm16898	279.592	1.56546	0.734432	1.6041	0.748594	0.467285	1.40354	-0.948382	0.263541	down
ENSMUSG00000057322.6	Rpl38	4893.73	249.251	318.986	366.608	227.502	203.394	197.796	-0.948443	0.0315987	down
ENSMUSG00000057342.7	Sphk2	1568.51	6.67028	9.111	14.8437	6.9445	7.62149	6.59409	-0.950506	0.140631	down
ENSMUSG00000040740.7	Slc25a34	553.33	2.45396	7.78465	4.40514	3.76165	4.14952	1.87084	-0.952964	0.272079	down
ENSMUSG00000074215.2	Gm10643	56.8012	0.861772	0.819391	0.884882	0.644558	0.553037	0.481446	-0.953224	0.184199	down
ENSMUSG00000040794.4	C1qtnf4	271.304	3.66674	4.48742	5.81537	3.55692	2.64876	3.2572	-0.953383	0.110168	down
ENSMUSG00000024197.9	Plin3	1281.13	12.0584	17.3186	13.1435	8.79708	9.72064	9.75434	-0.953459	0.00600792	down
ENSMUSG00000035890.7	Rnf126	1883.92	24.1309	27.9744	31.0926	21.4225	16.9436	16.9924	-0.953747	0.0243813	down
ENSMUSG00000085493.1	Gm15469	400.153	6.50012	9.63938	12.8632	6.11845	6.51504	7.18145	-0.954223	0.121504	down
ENSMUSG00000035198.9	Tubg1	1190.55	12.0249	15.8358	18.9069	10.672	10.1709	10.5001	-0.956721	0.0413726	down
ENSMUSG00000086583.1	Gm15500	517.45	11.1208	12.182	13.8604	10.4539	7.66819	6.27419	-0.957047	0.0669037	down
ENSMUSG00000003153.4	Slc2a3	125.634	0.683132	0.532305	0.590646	0.195074	0.584382	0.4091	-0.957436	0.150878	down
ENSMUSG00000028461.6	Ccdc107	1040.68	23.9473	31.2711	34.4159	21.955	19.8974	17.9297	-0.957886	0.0380367	down
ENSMUSG00000040669.7	Phc1	729.704	4.61015	4.46515	4.8625	3.06653	2.57628	3.5575	-0.958153	0.00451467	down
ENSMUSG00000057054.4	Inca1	179.253	3.31039	4.18284	3.47414	2.1492	2.86036	2.59531	-0.958407	0.0464342	down
ENSMUSG00000031708.9	Tecr	10977.7	147.898	219.154	286.572	157.391	133.773	154.048	-0.958709	0.0865033	down
ENSMUSG00000034793.9	G6pc3	1754.66	16.004	28.1979	34.5787	18.8325	18.7856	17.0357	-0.959062	0.121889	down
ENSMUSG00000035765.8	Dym	3514.67	32.7247	34.8835	34.5144	23.0978	21.8387	22.4074	-0.960233	0.000510335	down
ENSMUSG00000090266.2	1110005A03Rik	2173.54	37.1811	49.9308	61.9766	37.3883	30.4148	32.2793	-0.960985	0.0585425	down
ENSMUSG00000019933.1	2310015B20Rik	1827.21	113.551	95.8364	101.663	76.68	56.4843	69.4017	-0.962858	0.00266316	down
ENSMUSG00000039960.4	Rhou	601.963	4.43867	4.93719	3.59338	3.09872	2.84883	2.44768	-0.964246	0.00395829	down
ENSMUSG00000003526.5	Prodh	518.975	5.07825	4.68632	6.57818	3.15846	3.80954	4.68431	-0.964357	0.0354827	down
ENSMUSG00000027776.6	Il12a	82.9074	1.75839	1.82571	1.07074	0.891284	0.849956	1.26551	-0.964718	0.125677	down
ENSMUSG00000025790.8	Slco3a1	1286.06	8.87191	11.1018	9.59029	7.06753	5.7202	6.18811	-0.965059	0.00160756	down
ENSMUSG00000045268.6	Zfp691	345.18	3.32363	4.3432	5.8248	2.53688	2.77148	2.87007	-0.965903	0.0678226	down
ENSMUSG00000064368.1	mt-Nd6	246668	9473.55	11196.4	13082.4	8283.11	7623.91	6456.77	-0.966556	0.0225552	down
ENSMUSG00000008318.3	Relt	698.928	4.36627	6.47051	6.88101	3.74383	4.7047	3.83699	-0.966704	0.0563554	down
ENSMUSG00000022464.6	Slc38a4	1750.74	20.29	9.92425	4.11303	6.758	7.49812	6.79616	-0.967788	0.178308	down
ENSMUSG00000027077.6	Smtnl1	4087.42	29.5491	67.2737	65.677	43.1555	38.8497	26.7469	-0.968186	0.16349	down
ENSMUSG00000033152.7	Podxl2	2864.33	30.6558	28.1731	46.1919	26.0849	22.5919	24.4155	-0.971298	0.108059	down
ENSMUSG00000032892.7	Rangrf	1924.56	41.7665	62.2152	65.4061	44.5094	32.9366	33.6001	-0.971501	0.058581	down
ENSMUSG00000036835.6	Psenen	4078.26	109.414	141.733	191.448	107.845	89.5021	98.3805	-0.971698	0.0616587	down
ENSMUSG00000033233.10	Trim45	98.6638	0.404742	0.391143	0.711268	0.454455	0.296643	0.395803	-0.972472	0.207638	down
ENSMUSG00000050157.4	Gm867	290.547	3.51164	5.0057	7.98987	4.47326	3.26543	3.33205	-0.974642	0.195679	down
ENSMUSG00000027333.9	Smox	11919.1	144.219	182.945	127.428	94.8686	98.5953	97.9264	-0.976368	0.000108054	down
ENSMUSG00000034485.8	Uaca	8717.31	46.388	45.949	49.7448	31.1677	29.1994	32.5503	-0.979197	0.000419531	down
ENSMUSG00000039244.4	E130309D02Rik	411.481	3.7885	4.22683	5.14053	3.40057	2.45633	2.90313	-0.980483	0.0551394	down
ENSMUSG00000013419.6	Zfp651	5055.33	15.024	19.0088	22.4705	13.1662	10.7541	13.3741	-0.980588	0.0290232	down
ENSMUSG00000069379.2	Gm4950	105.999	3.68372	3.59238	4.92042	1.86683	2.26746	3.95534	-0.983266	0.180341	down
ENSMUSG00000091580.1	Gm6467	96.5191	2.90082	4.88994	3.52205	1.49432	2.69082	3.26825	-0.983702	0.189084	down
ENSMUSG00000019578.5	Ubxn6	3689.39	23.4508	29.6005	36.8587	20.5427	19.0144	19.3112	-0.985583	0.0344896	down
ENSMUSG00000052305.5	Hbb-b1	3820.86	97.8707	82.721	166.458	56.5068	93.7669	82.7579	-0.988654	0.105346	down
ENSMUSG00000028766.4	Alpl	835.968	7.94716	10.083	9.47914	6.3319	6.40799	5.98505	-0.990002	0.0111889	down
ENSMUSG00000031879.7	Fam96b	1212.9	27.6884	39.1305	40.0933	24.9844	20.9857	23.8664	-0.990039	0.0265926	down
ENSMUSG00000037095.7	Lrg1	498.219	4.79909	7.94878	12.8275	5.4085	6.48056	5.34778	-0.9904	0.180341	down
ENSMUSG00000016496.7	Cd274	69.189	0.61091	0.411485	0.382764	0.277879	0.302529	0.312138	-0.990459	0.0946297	down
ENSMUSG00000032182.7	Yipf2	766.591	6.23562	7.56294	12.2663	5.37354	6.49509	5.61218	-0.99056	0.10192	down
ENSMUSG00000086427.2	Hoxa11as	192.352	3.44977	3.72601	3.54646	2.43164	1.66993	1.99845	-0.992758	0.0237194	down
ENSMUSG00000055401.8	Fbxo6	1582.61	21.8361	28.1826	35.232	20.8082	18.6388	16.7221	-0.993414	0.0433689	down
ENSMUSG00000032593.5	Amigo3	148.604	1.39521	1.23347	1.56628	0.911515	1.00119	0.798008	-0.993442	0.0515712	down
ENSMUSG00000024869.3	Nudt8	1327.07	11.4306	23.8782	37.6795	16.39	14.9038	7.51447	-0.995051	0.109867	down
ENSMUSG00000018893.8	Mb	289166	3792.04	7437.64	7693.27	4783.54	4154.38	3353.64	-0.999627	0.104517	down
ENSMUSG00000025787.5	Tgm4	140.572	0.896211	1.2865	1.41936	1.04551	0.61185	0.663433	-1.00004	0.171479	down
ENSMUSG00000059159.4	Gm8129	38.2369	4.1271	3.31559	5.06203	2.83652	2.83782	2.26864	-1.00028	0.271499	down
ENSMUSG00000070528.2	Gm10297	59.1583	7.3652	4.94658	7.31239	5.64188	3.83397	2.9959	-1.00041	0.237154	down
ENSMUSG00000021768.8	Dusp13	5519.4	76.4594	79.6357	88.3434	54.9771	48.71	58.5261	-1.00131	0.00294754	down
ENSMUSG00000028393.4	Alad	807.15	12.8928	16.3713	18.2183	11.7273	11.4244	7.59773	-1.00277	0.0533797	down
ENSMUSG00000012848.8	Rps5	22416.3	545.198	682.525	863.889	520.815	417.852	419.505	-1.00313	0.0377149	down
ENSMUSG00000029408.7	Abcb9	493.928	2.41025	3.47041	3.82841	2.58329	2.35986	1.50928	-1.00835	0.0872705	down
ENSMUSG00000002489.8	Tiam1	113.334	0.786765	0.354539	0.442958	0.20103	0.258058	0.58822	-1.00944	0.0911856	down
ENSMUSG00000020782.11	Llgl2	258.421	1.82636	2.48567	2.34373	1.51063	1.0504	1.42185	-1.00952	0.025642	down
ENSMUSG00000071584.1	Atf7	186.407	10.4772	7.47216	15.9456	7.89585	6.33962	7.77483	-1.01096	0.14675	down
ENSMUSG00000073002.3	Vamp5	4467.37	47.18	63.0876	83.9371	50.2809	40.773	34.686	-1.01334	0.0709151	down
ENSMUSG00000048772.8	Tmem53	98.6863	1.87377	1.55245	3.45152	1.52779	1.37175	1.35494	-1.01387	0.215975	down
ENSMUSG00000059634.3	Gm11942	72.2926	3.54429	4.23558	4.09926	3.46468	2.1855	1.8234	-1.01422	0.186112	down
ENSMUSG00000023170.8	Gps2	1984.55	28.3593	38.6904	53.6463	28.6998	22.5084	27.0297	-1.01596	0.0755909	down
ENSMUSG00000015843.4	Rxrg	2025.26	31.4465	29.3629	26.4964	21.1103	16.9421	15.4607	-1.0179	0.000514936	down
ENSMUSG00000062488.8	I830012O16Rik	122.396	1.41938	1.45809	1.57247	1.15972	0.665895	0.977874	-1.01844	0.10479	down
ENSMUSG00000008958.8	Vps72	1593.29	23.9149	26.7212	28.0571	17.1199	14.6527	18.3305	-1.01931	0.00250031	down
ENSMUSG00000052369.6	Tmem106c	245.652	2.82323	4.55081	3.86861	2.22386	2.12295	2.86246	-1.01981	0.0547508	down
ENSMUSG00000073469.4	Rnaset2a	930.86	24.65	17.5385	24.7768	13.6969	14.2728	14.3826	-1.022	0.00281378	down
ENSMUSG00000022235.8	Cmbl	4299.2	104.406	102.263	97.3507	61.8362	64.5885	65.1573	-1.0235	1.16e-06	down
ENSMUSG00000047676.5	Rpsa-ps10	387.338	5.28794	9.81131	11.4687	6.51684	5.14356	5.49212	-1.02708	0.12899	down
ENSMUSG00000064371.1	mt-Tt	209.16	52.855	75.2939	94.0597	56.4917	55.9344	29.1179	-1.03253	0.16578	down
ENSMUSG00000038204.7	Asb10	3796.61	40.0249	41.4261	39.1075	28.4949	21.8033	24.8717	-1.03802	0.000637031	down
ENSMUSG00000036752.4	Tubb2c	4486.41	59.6605	65.5026	78.2671	45.7372	43.039	39.6653	-1.0392	0.00495973	down
ENSMUSG00000069919.6	Hba-a1	2237.03	55.3844	66.7454	159.767	50.0848	66.8703	68.9584	-1.03997	0.181538	down
ENSMUSG00000087380.1	2210408F21Rik	1822.41	54.9606	65.636	69.6247	40.445	37.7853	33.8839	-1.04227	0.00451467	down
ENSMUSG00000021773.3	Comtd1	311.937	3.31363	5.50583	4.95981	2.78472	3.18205	2.66141	-1.04336	0.0676675	down
ENSMUSG00000064369.1	mt-Te	24906.8	8234.28	9240.7	8936.8	5854.31	5472.67	5065.13	-1.04685	0.000325056	down
ENSMUSG00000056569.4	Mpz	735.279	7.12035	9.11271	13.9595	3.89435	6.92349	8.73543	-1.05088	0.108058	down
ENSMUSG00000081684.2	Rps2-ps13	118.861	2.27872	2.98564	4.31309	2.77337	1.75404	1.48876	-1.05397	0.206318	down
ENSMUSG00000078653.3	Cntd1	193.743	1.5629	1.84876	2.56652	1.36443	1.18037	1.21249	-1.05879	0.077638	down
ENSMUSG00000040435.9	Ppp1r15a	705.739	7.2036	7.27815	7.55247	4.79245	4.3976	4.39461	-1.05924	0.000526084	down
ENSMUSG00000040414.7	Slc25a28	1430.24	16.5085	21.038	30.0919	15.4623	13.7681	13.3307	-1.06121	0.0489981	down
ENSMUSG00000081344.3	Gm14303	586.102	66.4747	84.9716	96.7728	64.33	51.2359	37.693	-1.06246	0.0563411	down
ENSMUSG00000035504.10	Reep6	63.8467	0.498416	0.764646	0.806271	0.212278	0.387999	0.731061	-1.06607	0.273722	down
ENSMUSG00000016503.9	Gtf3a	1622.04	22.3286	28.0292	36.9196	20.7728	16.6281	16.269	-1.07044	0.0331156	down
ENSMUSG00000085137.1	Gm16740	64.6821	1.49793	1.43978	1.95561	1.13486	1.00932	0.834915	-1.07334	0.143793	down
ENSMUSG00000024962.7	Vegfb	5543.19	79.8315	113.916	139.217	82.5974	63.1525	59.3351	-1.07351	0.0455815	down
ENSMUSG00000090610.1	Gm3571	39.0948	0.945402	0.902334	0.674288	0.633487	0.589297	0.289896	-1.076	0.247234	down
ENSMUSG00000041912.6	Tdrkh	138.455	1.34369	0.697725	0.915576	0.479113	0.577055	0.712089	-1.07616	0.0399329	down
ENSMUSG00000090137.1	Uba52	19689.5	471.349	700.633	893.539	516.238	391.864	368.133	-1.07714	0.0584668	down
ENSMUSG00000021273.9	Fdft1	3078.91	22.7809	28.8668	27.3496	18.3238	14.116	15.6042	-1.07877	0.00320612	down
ENSMUSG00000025172.2	Ankrd2	8096.11	75.5732	192.421	252.105	140.955	106.045	79.1253	-1.08039	0.190727	down
ENSMUSG00000021556.5	Golm1	364.526	2.75953	2.58631	2.04889	0.868855	1.54039	2.07699	-1.08041	0.0284542	down
ENSMUSG00000064341.1	mt-Nd1	786508	17569.5	20645.3	21984	13893.1	11816.7	10929.1	-1.08096	0.00284612	down
ENSMUSG00000052605.5	Isoc2b	254.001	3.73264	6.60358	7.19416	3.9707	4.10405	2.84912	-1.08279	0.108003	down
ENSMUSG00000086866.1	4930512H18Rik	100.971	1.86189	2.02116	1.21104	0.956577	1.21803	0.844469	-1.08459	0.0518158	down
ENSMUSG00000056367.8	Actr3b	317.45	7.21222	4.70858	2.53431	2.7458	2.12844	3.45385	-1.08741	0.058339	down
ENSMUSG00000020857.5	Nme2	17845.6	416.037	507.716	557.485	314.848	290.545	257.31	-1.09119	0.0067444	down
ENSMUSG00000037738.8	Nek5	44.8577	0.578953	0.476275	0.351308	0.211229	0.45515	0.153624	-1.09343	0.264999	down
ENSMUSG00000085714.1	Gm13008	73.0296	2.30347	2.63389	5.25502	2.33886	2.36377	1.63138	-1.10262	0.240902	down
ENSMUSG00000030470.7	Csrp3	4378.05	72.0657	125.214	165.196	102.882	62.1002	55.5899	-1.10305	0.125266	down
ENSMUSG00000066279.2	Chrna10	622.695	5.82303	6.32087	6.21956	4.55679	3.44654	2.86719	-1.1042	0.010153	down
ENSMUSG00000028885.8	Smpdl3b	68.6357	0.905586	0.730835	0.895388	0.455296	0.647817	0.395153	-1.10735	0.101395	down
ENSMUSG00000060152.8	Pop5	1258.38	18.6842	30.5598	36.8661	20.5395	14.2744	15.7864	-1.10782	0.0153238	down
ENSMUSG00000078525.3	Gm5776	201.367	7.177	15.5053	9.1663	8.85786	6.78862	4.87788	-1.10934	0.12137	down
ENSMUSG00000084819.1	Gm11967	186.032	9.35322	8.60198	10.6615	5.17136	5.72823	6.23849	-1.1097	0.00898416	down
ENSMUSG00000064363.1	mt-Nd4	668540	9778.12	12317.6	13517.8	8445.99	6690.15	6152.45	-1.11034	0.00831336	down
ENSMUSG00000052934.4	1110003O08Rik	1348.64	13.9654	24.4145	26.191	13.6481	12.2857	13.3053	-1.11086	0.0367284	down
ENSMUSG00000046070.7	Igfals	101.303	0.642075	0.947887	1.31767	0.79673	0.329985	0.620898	-1.11216	0.232063	down
ENSMUSG00000085151.1	1110018N20Rik	164.033	2.62248	3.23709	4.44682	1.65062	2.59241	2.58034	-1.11232	0.132793	down
ENSMUSG00000059741.7	Myl3	8765.63	120.371	325.781	233.922	151.77	173.512	84.088	-1.11256	0.128245	down
ENSMUSG00000029330.8	Cds1	52.1124	0.495477	0.200727	0.309233	0.252006	0.101037	0.244421	-1.11335	0.258847	down
ENSMUSG00000084416.2	Rpl10a-ps1	184.437	4.2786	7.63046	7.33057	4.76274	3.21319	3.65782	-1.11608	0.101859	down
ENSMUSG00000024247.7	Pkdcc	3488.34	29.9923	35.627	39.9957	22.3005	20.1402	20.4285	-1.11625	0.0018122	down
ENSMUSG00000081214.2	Rpl35a-ps2	93.323	4.75474	5.58186	6.73787	4.77672	2.71073	2.11354	-1.11778	0.185048	down
ENSMUSG00000027603.8	Ggt7	60.4475	0.799561	0.56098	0.614286	0.229417	0.512289	0.762222	-1.1202	0.14796	down
ENSMUSG00000079437.3	Tmem179b	189.174	5.00013	5.08024	6.31512	4.23432	2.66097	2.78649	-1.12101	0.0563411	down
ENSMUSG00000007950.8	Abhd8	755.559	6.37785	9.85189	11.4891	5.51483	5.556	5.63348	-1.12389	0.028248	down
ENSMUSG00000029363.8	Rfc5	339.808	2.61853	2.2097	3.86659	1.84089	1.96473	1.14768	-1.12429	0.0572759	down
ENSMUSG00000023064.4	Sncg	211.277	4.13444	6.00399	7.83967	2.92931	3.29365	4.69878	-1.12473	0.0861135	down
ENSMUSG00000062077.7	Trim54	18596.6	235.835	316.213	395.104	201.935	177.394	187.779	-1.12767	0.0129577	down
ENSMUSG00000064343.1	mt-Tq	1427.89	338.652	484.125	638.36	351.218	252.395	270.418	-1.12908	0.0476169	down
ENSMUSG00000018411.10	Mapt	513.206	4.44992	3.4491	5.67742	3.71117	3.78849	5.05525	-1.13311	0.214132	down
ENSMUSG00000092395.1	Gm20463	58.8559	4.06467	3.53268	4.31511	2.07229	2.89773	1.98994	-1.13512	0.103829	down
ENSMUSG00000021200.8	Asb2	16942.2	162.373	165.958	150.388	110.118	79.6316	85.3431	-1.13867	0.000253936	down
ENSMUSG00000083621.1	Gm14586	292.26	17.8981	16.56	19.0153	10.4076	11.8583	8.83304	-1.14181	0.00278741	down
ENSMUSG00000025732.5	Fam195a	3573.3	75.9255	106.885	137.053	73.6942	63.2424	52.3635	-1.14268	0.0323913	down
ENSMUSG00000090028.1	Gm17018	75.8773	2.53784	2.5314	3.44117	2.19487	1.46587	1.27384	-1.14283	0.140837	down
ENSMUSG00000003949.8	Hlf	289.566	2.02529	1.24495	0.751152	0.382379	0.675744	1.24599	-1.14346	0.120924	down
ENSMUSG00000005983.8	1700037C18Rik	235.52	1.44816	3.05688	3.40021	1.75169	1.37964	1.33785	-1.14979	0.110168	down
ENSMUSG00000030431.6	2210411K11Rik	143.009	2.40327	2.32182	3.30977	2.15306	1.04677	1.42057	-1.151	0.113168	down
ENSMUSG00000063953.2	Amd2	160.188	1.93055	1.35508	0.643892	0.73773	0.588623	0.833458	-1.15156	0.0677583	down
ENSMUSG00000005474.5	Myl10	354.711	5.56716	10.9264	14.6576	3.92245	7.74377	7.21579	-1.15351	0.137986	down
ENSMUSG00000035459.9	Stab2	454.26	1.26618	1.39373	1.47802	0.813085	0.83729	0.732199	-1.15426	0.00113472	down
ENSMUSG00000086082.1	1700113A16Rik	684.991	13.2228	15.6304	22.2914	11.938	10.4562	7.43254	-1.15865	0.0448878	down
ENSMUSG00000073435.4	Nme3	94.9878	2.80208	3.12931	4.02288	2.26754	2.23567	1.40238	-1.15884	0.0995046	down
ENSMUSG00000064023.3	Klk8	45.1802	0.764466	0.55284	1.16898	0.472802	0.440718	0.527911	-1.16169	0.2124	down
ENSMUSG00000085022.2	Gm5860	395.498	8.54002	7.69059	10.5683	5.66954	5.26834	3.95528	-1.16288	0.00667465	down
ENSMUSG00000036502.8	Fam70a	55.5182	0.355491	1.32921	0.563793	0.309211	0.328407	0.381522	-1.16478	0.266321	down
ENSMUSG00000048373.7	Fgfbp1	79.8344	2.1346	1.50295	1.61256	0.99796	0.928413	1.01912	-1.16633	0.0278768	down
ENSMUSG00000022817.8	Itgb5	3755.87	25.3585	31.0001	34.9371	17.234	16.4517	18.5895	-1.17922	0.000707579	down
ENSMUSG00000064342.1	mt-Ti	1814.07	420.039	631.712	872.211	464.577	307.021	341.803	-1.18013	0.0547508	down
ENSMUSG00000038515.8	Grtp1	498.525	2.60953	4.51141	5.02255	2.62042	2.24508	2.20196	-1.181	0.0416522	down
ENSMUSG00000091188.1	2700016F22Rik	68.9131	0.246107	0.463939	0.667904	0.308236	0.255876	0.240475	-1.18404	0.215457	down
ENSMUSG00000091454.1	Dynlt1b	252.437	6.1535	13.3441	4.45353	3.94656	5.18353	4.21997	-1.18523	0.0889813	down
ENSMUSG00000027496.9	Aurka	170.856	3.43828	2.30326	2.46625	2.23321	1.24392	1.28366	-1.18538	0.0755909	down
ENSMUSG00000029869.6	Ephb6	52.581	0.236811	0.306584	0.476137	0.110218	0.208076	0.276531	-1.1859	0.232178	down
ENSMUSG00000054426.5	A930005H10Rik	135.035	10.063	10.3556	12.2275	6.46592	6.21452	5.80589	-1.18621	0.0151363	down
ENSMUSG00000028949.7	Smarcd3	10699.8	119.519	145.766	181.482	83.4812	82.7406	84.0226	-1.18798	0.00308368	down
ENSMUSG00000022415.6	Syngr1	1608.12	35.7514	44.3687	49.8894	28.6663	21.5206	19.1444	-1.18859	0.00934514	down
ENSMUSG00000026202.7	Tuba4a	20620	208.977	241.367	298.108	161.086	126.74	137.212	-1.19087	0.00281378	down
ENSMUSG00000051067.7	Lingo3	303.306	2.69944	2.09734	1.98047	1.51853	1.51277	0.685814	-1.19252	0.0400428	down
ENSMUSG00000056612.6	Ppp1r14b	3102.5	74.3447	85.5433	93.4516	55.0334	42.8026	44.5664	-1.19541	0.00105062	down
ENSMUSG00000064354.1	mt-Co2	53008.8	2174.81	2039.97	1732.21	1434.88	864.809	941.169	-1.20071	0.0013754	down
ENSMUSG00000045259.4	Klhdc9	38.4132	0.469645	0.570842	0.766746	0.454379	0.268816	0.289628	-1.20883	0.227493	down
ENSMUSG00000075232.3	Amd1	15082.2	219.332	121.681	41.876	62.637	60.5401	75.787	-1.20962	0.0795996	down
ENSMUSG00000084111.2	Gm15710	60.0304	1.36209	2.51289	3.01836	1.28357	1.4167	1.2088	-1.21053	0.168624	down
ENSMUSG00000027500.8	Stmn2	85.8877	1.2873	0.912404	1.35146	0.734668	0.573867	0.792727	-1.2157	0.0464302	down
ENSMUSG00000015312.8	Gadd45b	1325.28	18.0122	28.0381	31.7809	14.6149	14.0379	15.2856	-1.21708	0.00942778	down
ENSMUSG00000026688.5	Mgst3	12178.1	185.774	286.151	351.143	188.445	147.426	126.04	-1.21831	0.0265926	down
ENSMUSG00000064345.1	mt-Nd2	616693	11980.6	15312.1	17277.9	9671.15	7714.09	7353.79	-1.22112	0.00278741	down
ENSMUSG00000061877.6	BC048679	99.4363	2.2043	5.52499	3.96969	2.66327	2.27543	1.70765	-1.22172	0.146972	down
ENSMUSG00000037225.6	Fgf2	94.1945	1.78466	2.25223	1.78837	1.10298	0.678863	1.45034	-1.23047	0.0613826	down
ENSMUSG00000086527.1	Gm15856	178.855	3.30404	3.21942	4.97324	2.57605	2.04938	1.7043	-1.2365	0.0456436	down
ENSMUSG00000027469.9	Tpx2	136.565	0.741734	0.736927	0.931494	0.457362	0.400019	0.466955	-1.24272	0.0151363	down
ENSMUSG00000050852.2	Gm12115	24.2504	0.881351	1.36183	1.58485	0.692068	0.833455	0.579617	-1.24337	0.269877	down
ENSMUSG00000042607.7	Asb4	242.804	3.69894	1.7466	0.634669	0.934796	1.19621	1.06495	-1.24923	0.131492	down
ENSMUSG00000021994.8	Wnt5a	92.7197	0.476438	0.345691	0.287663	0.137117	0.24875	0.214115	-1.24982	0.00820412	down
ENSMUSG00000041216.8	Clvs1	41.5746	0.478281	0.189566	0.23918	0.140285	0.199606	0.142279	-1.24992	0.165646	down
ENSMUSG00000064352.1	mt-Ts1	14725.8	2884.45	4504.81	8231.23	3462.83	2670.21	2616.09	-1.25203	0.07651	down
ENSMUSG00000023913.10	Pla2g7	1897.1	34.8936	25.8478	19.9827	12.4954	16.1391	15.2228	-1.25643	1.29e-07	down
ENSMUSG00000040888.9	Gfer	1236.99	15.0235	16.1346	21.4616	10.5492	8.98699	9.01528	-1.2588	0.00188389	down
ENSMUSG00000043439.4	E130012A19Rik	51.3538	0.378175	0.5625	0.687457	0.363028	0.229923	0.29911	-1.25937	0.156895	down
ENSMUSG00000021902.5	Phf7	495.871	6.00931	5.87382	7.5722	3.55626	3.63306	3.30141	-1.26188	0.000610618	down
ENSMUSG00000018822.7	Sfrp5	102.146	0.859958	0.863273	2.2041	0.524621	0.70498	0.980211	-1.26218	0.181347	down
ENSMUSG00000051022.7	Hs3st1	23.3099	0.309856	0.311702	0.395853	0.183533	0.164753	0.183776	-1.26321	0.224973	down
ENSMUSG00000029771.5	Irf5	921.715	8.82641	12.5559	15.9959	9.03316	5.67695	6.09576	-1.26393	0.0331156	down
ENSMUSG00000035615.6	Frmpd1	75.9955	0.120659	0.354208	0.577001	0.201683	0.22057	0.163238	-1.27548	0.256846	down
ENSMUSG00000031883.6	Car7	49.8289	0.370643	0.758073	1.15605	0.270282	0.472495	0.393688	-1.27886	0.195679	down
ENSMUSG00000042608.9	Stk40	3074.32	20.3161	21.9336	25.0195	13.1532	10.4349	12.085	-1.27989	0.000123165	down
ENSMUSG00000044499.5	Hs3st5	107.616	1.85732	0.590975	0.430577	0.487288	0.382241	0.539727	-1.28243	0.14923	down
ENSMUSG00000037705.7	Tecta	43.9857	0.119971	0.215349	0.122483	0.079332	0.083673	0.075785	-1.28502	0.121029	down
ENSMUSG00000064344.1	mt-Tm	715.63	242.358	278.032	276.041	154.887	138.844	125.25	-1.28637	0.000108055	down
ENSMUSG00000068686.6	Cd59b	248.579	10.0273	14.5987	15.6039	10.185	6.32093	4.98766	-1.28741	0.054217	down
ENSMUSG00000062480.5	Acat3	211.365	1.9253	2.23564	3.32803	1.69241	1.2529	1.01451	-1.29529	0.0474527	down
ENSMUSG00000038569.7	Rad9b	1360.95	12.3922	15.3976	16.1365	10.5046	7.33869	5.0496	-1.298	0.0129577	down
ENSMUSG00000087442.1	Gm14453	522.208	17.8025	16.6943	35.9954	14.5159	10.4202	12.8652	-1.30047	0.0503446	down
ENSMUSG00000040447.8	Spns2	1619.82	16.7767	14.1996	12.9601	6.21663	8.04057	8.53678	-1.30222	1.86e-10	down
ENSMUSG00000086191.1	1110035M17Rik	55.2063	2.12131	1.94959	3.62401	1.20265	1.52312	1.34626	-1.30249	0.122625	down
[truncated: 142 more rows]
