# Supplementary material for: The paradox of hnRNPK: both absence and excess impair skeletal muscle function in mice
Source: Skelet Muscle. 2025 Aug 7;15:20. doi: 10.1186/s13395-025-00393-3 (PMC12329970; doi:10.1186/s13395-025-00393-3)
Supplement: Supplementary file 5 — Supplementary Material 5 [file 13395_2025_393_MOESM5_ESM.xlsx]

## Sheet: Upregulation
The list of enrichment pathway for upregulated genes in TA muscles between AAV9-NC and AAV9-hnRNPK group.
GroupID	Category	Term	Description	LogP	Log(q-value)	InTerm_InList	Symbols	InTerm_InList
1_Member	GO Biological Processes	GO:0030198	extracellular matrix organization	-12.2286	-8.48442	11504,11820,12819,12825,12826,12832,12842,12843,12845,13040,14219,14268,16948,17385,17387,18073,18214,18595,23794,50706,57764,69675,69700,71355,76293,107581,114249,223838,224697,240725,246179,320712	Adamts1,App,Col15a1,Col3a1,Col4a1,Col5a2,Col1a1,Col1a2,Comp,Ctss,Ccn2,Fn1,Lox,Mmp11,Mmp14,Nid1,Ddr2,Pdgfra,Adamts5,Postn,Ntn4,Pxdn,Col22a1,Col24a1,Mfap4,Col16a1,Npnt,Adamts20,Adamts10,Sulf1,Fktn,Abi3bp	32/278
2_Member	KEGG Pathway	mmu04820	Cytoskeleton in muscle cells - Mus musculus (house mouse)	-12.1832	-8.48442	11464,11717,12825,12826,12832,12835,12842,12843,12845,13405,14268,15529,16410,17883,17885,18073,18074,21827,22330,22352,53311,67451,67821,68753,71355,77579,93677,107765,242702	Actc1,Ampd3,Col3a1,Col4a1,Col5a2,Col6a3,Col1a1,Col1a2,Comp,Dmd,Fn1,Sdc2,Itgav,Myh3,Myh8,Nid1,Nid2,Thbs3,Vcl,Vim,Mybph,Pkp2,Atp1b4,Mybphl,Col24a1,Myh10,Lmod2,Ankrd1,Myom3	29/229
3_Member	GO Biological Processes	GO:0035239	tube morphogenesis	-10.3222	-6.83964	12192,12305,12367,12505,12628,12767,12825,12826,12845,13544,13800,14219,14268,14366,15200,15251,15284,15902,16410,16948,17286,17313,17387,18121,18162,18479,18595,18612,18764,19211,20397,20677,20779,21387,21813,21853,21928,22061,22325,23796,23908,29876,30878,69675,72461,77446,80837,81896,84004,109624,114249,269593	Zfp36l1,Ddr1,Casp3,Cd44,Cfh,Cxcr4,Col3a1,Col4a1,Comp,Dvl3,Enah,Ccn2,Fn1,Fzd4,Hbegf,Hif1a,Hlx,Id2,Itgav,Lox,Meox2,Mgp,Mmp14,Nog,Npr3,Pak1,Pdgfra,Etv4,Pkd2,Pten,Sgpl1,Sox4,Src,Tbx4,Tgfbr2,Timeless,Tnfaip2,Trp63,Vav2,Aplnr,Hs2st1,Clic4,Apln,Pxdn,Prcp,Heg1,Rhoj,Ift122,Mcam,Cald1,Npnt,Luzp1	52/762
4_Member	GO Biological Processes	GO:0048589	developmental growth	-9.91519	-6.49959	11435,11820,12192,12305,12575,12825,12845,13405,14284,14451,15200,15284,15468,16002,16468,16952,17125,17263,17755,18214,18595,18844,19084,19211,19221,19242,20779,21813,21827,22330,22589,29876,50706,66139,68404,68861,76260,76884,77446,77579,108058,653016	Chrna1,App,Zfp36l1,Ddr1,Cdkn1a,Col3a1,Comp,Dmd,Fosl2,Gas1,Hbegf,Hlx,Prmt2,Igf2,Jarid2,Anxa1,Smad1,Meg3,Map1b,Ddr2,Pdgfra,Plxna1,Prkar1a,Pten,Ptgfrn,Ptn,Src,Tgfbr2,Thbs3,Vcl,Atrx,Clic4,Postn,Mymk,Nrn1,Dipk2a,Ttc8,Cyfip2,Heg1,Myh10,Camk2d,Mymx	42/549
5_Member	GO Biological Processes	GO:0010810	regulation of cell-substrate adhesion	-9.1501	-5.85615	12305,12578,12842,13405,13731,14268,14366,17387,18073,18708,19211,19242,20779,22330,26921,50706,67451,68750,76707,83436,107581,114249,208177,277360,320712	Ddr1,Cdkn2a,Col1a1,Dmd,Emp2,Fn1,Fzd4,Mmp14,Nid1,Pik3r1,Pten,Ptn,Src,Vcl,Map4k4,Postn,Pkp2,Rreb1,Clasp1,Plekha2,Col16a1,Npnt,Phldb2,Prex1,Abi3bp	25/230
6_Member	GO Biological Processes	GO:0097435	supramolecular fiber organization	-9.11684	-5.85615	11464,11820,12578,12825,12832,12842,12843,12845,13731,13800,14219,16691,16948,17118,17385,17974,18214,18595,19084,20779,22240,22350,22352,29877,52822,53311,67451,69675,74194,74492,76293,76566,76707,77579,80837,93677,104215,108897,109624,215114,226041,242702	Actc1,App,Cdkn2a,Col3a1,Col5a2,Col1a1,Col1a2,Comp,Emp2,Enah,Ccn2,Krt8,Lox,Marcks,Mmp11,Nck2,Ddr2,Pdgfra,Prkar1a,Src,Dpysl3,Ezr,Vim,Hdgfl3,Rufy3,Mybph,Pkp2,Pxdn,Rnd3,Kbtbd13,Mfap4,Rflnb,Clasp1,Myh10,Rhoj,Lmod2,Rhoq,Aif1l,Cald1,Hip1,Pgm5,Myom3	42/583
7_Member	GO Biological Processes	GO:0061061	muscle structure development	-8.64395	-5.42465	11435,11464,11910,11938,12227,12628,12825,12845,13405,15284,16002,16691,16948,17263,17286,17928,18121,18595,19084,19221,19645,22223,23794,23796,53311,60406,66139,67451,70127,77446,77579,93677,107765,108058,114249,226041,242702,246179,435391,653016	Chrna1,Actc1,Atf3,Atp2a2,Btg2,Cfh,Col3a1,Comp,Dmd,Hlx,Igf2,Krt8,Lox,Meg3,Meox2,Myog,Nog,Pdgfra,Prkar1a,Ptgfrn,Rb1,Uchl1,Adamts5,Aplnr,Mybph,Sap30,Mymk,Pkp2,Dpf3,Heg1,Myh10,Lmod2,Ankrd1,Camk2d,Npnt,Pgm5,Myom3,Fktn,Dusp29,Mymx	40/558
8_Member	GO Biological Processes	GO:0007507	heart development	-8.4269	-5.24539	11464,11479,11504,12192,12367,12575,12767,12825,12876,13544,13731,14268,15251,15902,16468,16948,17125,18121,18595,18764,19084,19211,19645,20677,21813,22329,23794,23796,30878,67451,68861,77446,77579,79221,81896,83675,106633,107765,108058,234593,268977,269593	Actc1,Acvr1b,Adamts1,Zfp36l1,Casp3,Cdkn1a,Cxcr4,Col3a1,Cpe,Dvl3,Emp2,Fn1,Hif1a,Id2,Jarid2,Lox,Smad1,Nog,Pdgfra,Pkd2,Prkar1a,Pten,Rb1,Sox4,Tgfbr2,Vcam1,Adamts5,Aplnr,Apln,Pkp2,Dipk2a,Heg1,Myh10,Hdac9,Ift122,Bicc1,Ift140,Ankrd1,Camk2d,Ndrg4,Ltbp1,Luzp1	42/615
9_Member	Reactome Gene Sets	R-MMU-3000171	Non-integrin membrane-ECM interactions	-8.19857	-5.08401	12305,12825,12826,12832,12842,12843,14268,15529,16410,18214	Ddr1,Col3a1,Col4a1,Col5a2,Col1a1,Col1a2,Fn1,Sdc2,Itgav,Ddr2	10/34
10_Member	GO Biological Processes	GO:0030335	positive regulation of cell migration	-7.56219	-4.53195	11479,11504,11820,12767,12842,13143,14062,14066,14268,14366,15200,15251,16002,16410,16952,17387,18214,18479,18595,18708,18805,19242,19684,20304,20779,20850,21813,23871,26921,50706,52822,68750,74048,76707,79221,80837,84004,105722,108058,277360	Acvr1b,Adamts1,App,Cxcr4,Col1a1,Dapk2,F2r,F3,Fn1,Fzd4,Hbegf,Hif1a,Igf2,Itgav,Anxa1,Mmp14,Ddr2,Pak1,Pdgfra,Pik3r1,Pld1,Ptn,Rdx,Ccl5,Src,Stat5a,Tgfbr2,Ets1,Map4k4,Postn,Rufy3,Rreb1,Vsir,Clasp1,Hdac9,Rhoj,Mcam,Ano6,Camk2d,Prex1	40/610
11_Member	GO Biological Processes	GO:0031589	cell-substrate adhesion	-7.32444	-4.36478	12305,12825,13731,14219,14268,14366,16410,17118,17289,18073,18074,20779,22329,26362,57764,69538,72007,114249,208777,223272	Ddr1,Col3a1,Emp2,Ccn2,Fn1,Fzd4,Itgav,Marcks,Mertk,Nid1,Nid2,Src,Vcam1,Axl,Ntn4,Antxr1,Fndc3b,Npnt,Sned1,Itgbl1	20/187
12_Member	GO Biological Processes	GO:1901652	response to peptide	-7.09271	-4.17445	11820,11938,12192,12566,12583,12825,14284,14783,16002,18479,18534,18708,18805,19084,19211,19645,20779,20850,20913,21406,21853,22329,22352,68328,75747,79221,101772,104215,106572,210789	App,Atp2a2,Zfp36l1,Cdk2,Cdo1,Col3a1,Fosl2,Grb10,Igf2,Pak1,Pck1,Pik3r1,Pld1,Prkar1a,Pten,Rb1,Src,Stat5a,Stxbp4,Tcf12,Timeless,Vcam1,Vim,Rab13,Sesn3,Hdac9,Ano1,Rhoq,Rab31,Tbc1d4	30/398
13_Member	GO Biological Processes	GO:0048729	tissue morphogenesis	-6.87654	-3.99606	11464,12305,12367,12505,12767,12825,12826,13544,13800,14313,15200,15251,17125,17313,17387,18121,18479,18612,18764,18844,19084,20779,20850,21387,21813,21853,22061,22330,23794,23796,23908,29876,67451,68151,76260,77446,81896,107765,114249,269593	Actc1,Ddr1,Casp3,Cd44,Cxcr4,Col3a1,Col4a1,Dvl3,Enah,Fst,Hbegf,Hif1a,Smad1,Mgp,Mmp14,Nog,Pak1,Etv4,Pkd2,Plxna1,Prkar1a,Src,Stat5a,Tbx4,Tgfbr2,Timeless,Trp63,Vcl,Adamts5,Aplnr,Hs2st1,Clic4,Pkp2,Wls,Ttc8,Heg1,Ift122,Ankrd1,Npnt,Luzp1	40/647
14_Member	GO Biological Processes	GO:0001501	skeletal system development	-6.85514	-3.99239	12628,12825,12832,12842,12843,12845,13405,14219,14284,14313,14451,14561,15251,17125,17240,17313,17387,18121,18162,18214,18595,19338,19645,20397,20779,21387,21813,21827,22061,69480,76566,105722,106633,233328,240725	Cfh,Col3a1,Col5a2,Col1a1,Col1a2,Comp,Dmd,Ccn2,Fosl2,Fst,Gas1,Gdf11,Hif1a,Smad1,Mdfi,Mgp,Mmp14,Nog,Npr3,Ddr2,Pdgfra,Rab33b,Rb1,Sgpl1,Src,Tbx4,Tgfbr2,Thbs3,Trp63,Ttc9,Rflnb,Ano6,Ift140,Lrrk1,Sulf1	35/525
15_Member	GO Biological Processes	GO:0007167	enzyme-linked receptor protein signaling pathway	-6.55264	-3.72331	11479,12305,12367,12825,12826,12842,12843,12845,13448,14186,14219,14313,14561,14783,15200,16002,16948,17125,17289,17974,18121,18214,18479,18595,18708,19211,20397,20779,20850,20913,21813,26362,74048,75901,104215,114249,240725,268977	Acvr1b,Ddr1,Casp3,Col3a1,Col4a1,Col1a1,Col1a2,Comp,Dok1,Fgfr4,Ccn2,Fst,Gdf11,Grb10,Hbegf,Igf2,Lox,Smad1,Mertk,Nck2,Nog,Ddr2,Pak1,Pdgfra,Pik3r1,Pten,Sgpl1,Src,Stat5a,Stxbp4,Tgfbr2,Axl,Vsir,Dcp1a,Rhoq,Npnt,Sulf1,Ltbp1	38/615
16_Member	GO Biological Processes	GO:0042060	wound healing	-6.24803	-3.4787	12305,12505,12575,12628,12825,12845,14062,14066,14268,15200,15251,17289,18121,18479,18595,19128,21788,21857,26362,72461,77579,105722	Ddr1,Cd44,Cdkn1a,Cfh,Col3a1,Comp,F2r,F3,Fn1,Hbegf,Hif1a,Mertk,Nog,Pak1,Pdgfra,Pros1,Tfpi,Timp1,Axl,Prcp,Myh10,Ano6	22/258
17_Member	GO Biological Processes	GO:0060537	muscle tissue development	-6.14191	-3.38636	11435,11464,11910,12227,12825,13405,14284,15284,15902,16468,17125,17263,17286,17928,18121,18595,19084,19211,19645,60406,67451,68861,77446,77579,107765,108058,226041,246179	Chrna1,Actc1,Atf3,Btg2,Col3a1,Dmd,Fosl2,Hlx,Id2,Jarid2,Smad1,Meg3,Meox2,Myog,Nog,Pdgfra,Prkar1a,Pten,Rb1,Sap30,Pkp2,Dipk2a,Heg1,Myh10,Ankrd1,Camk2d,Pgm5,Fktn	28/394
18_Member	GO Biological Processes	GO:0008285	negative regulation of cell population proliferation	-6.05494	-3.32572	11820,12227,12305,12367,12505,12575,12578,14062,14451,14561,16468,17125,17928,18121,18162,18479,18612,18708,19084,19211,19242,19645,20677,21813,30878,51795,54393,60599,64103,66854,67451,73447,74048,75745,81896,94275,102657,211770,227737,234593,240725,246179,320712	App,Btg2,Ddr1,Casp3,Cd44,Cdkn1a,Cdkn2a,F2r,Gas1,Gdf11,Jarid2,Smad1,Myog,Nog,Npr3,Pak1,Etv4,Pik3r1,Prkar1a,Pten,Ptn,Rb1,Sox4,Tgfbr2,Apln,Srpx,Gabbr1,Trp53inp1,Tnmd,Trim35,Pkp2,Wdr13,Vsir,Rian,Ift122,Maged1,Cd276,Trib1,Niban2,Ndrg4,Sulf1,Fktn,Abi3bp	43/776
19_Member	Reactome Gene Sets	R-MMU-422475	Axon guidance	-5.97094	-3.26655	12767,12825,12826,12832,13448,13800,14783,15529,16410,17967,17974,18708,18844,19684,20779,22240,22325,22350,57764,73086,545156	Cxcr4,Col3a1,Col4a1,Col5a2,Dok1,Enah,Grb10,Sdc2,Itgav,Ncam1,Nck2,Pik3r1,Plxna1,Rdx,Src,Dpysl3,Vav2,Ezr,Ntn4,Rps6ka5,Kalrn	21/247
20_Member	GO Biological Processes	GO:1901987	regulation of cell cycle phase transition	-5.89718	-3.22756	11504,11820,12192,12193,12566,12575,12578,14451,15468,15512,15902,16952,18214,18764,19211,19645,19684,20135,20913,21853,22061,22390,70127,77045,100683,108058,109019,208266,209200,229776	Adamts1,App,Zfp36l1,Zfp36l2,Cdk2,Cdkn1a,Cdkn2a,Gas1,Prmt2,Hspa2,Id2,Anxa1,Ddr2,Pkd2,Pten,Rb1,Rdx,Rrm2,Stxbp4,Timeless,Trp63,Wee1,Dpf3,Bcl7a,Trrap,Camk2d,Nabp1,Dot1l,Dtx3l,Cdc14a	30/453

## Sheet: Downregulation
The list of enrichment pathway for downregulated genes in TA muscles between AAV9-NC and AAV9-hnRNPK group.
GroupID	Category	Term	Description	LogP	Log(q-value)	InTerm_InList	Symbols	InTerm_InList
1_Member	GO Biological Processes	GO:0006412	translation	-67.2034	-62.9427	11837,13495,13628,13685,14109,14694,16418,16785,16898,17726,17729,17731,17732,17733,17734,17735,17736,17737,17738,17740,17742,17743,17744,17745,17746,19896,19899,19921,19933,19934,19941,19943,19944,19946,19951,19981,20005,20042,20044,20054,20055,20068,20084,20088,20090,20103,20116,20226,20918,22186,22224,26451,26961,27050,27176,27370,27398,53356,54127,54217,54709,55949,56040,56282,57294,64660,650…	Rplp0,Drg2,Eef1a2,Eif4ebp1,Fau,Rack1,Eif6,Rpsa,Rps2,TrnA,TrnE,TrnG,TrnH,TrnI,TrnK,TrnL1,TrnL2,TrnM,TrnN,TrnQ,TrnS1,TrnS2,TrnT,TrnV,TrnW,Rpl10a,Rpl18,Rpl19,Rpl21,Rpl22,Rpl26,Rpl28,Rpl29,Rpl30,Rpl32,Rpl37a,Rpl9,Rps12,Rps14,Rps15,Rps16,Rps17,Rps18,Rps24,Rps29,Rps5,Rps8,Sars1,Eif1,Uba52,Usp10,Rpl27a,Rpl8,Rps3,Rpl7a,Rps26,Mrpl2,Eif3g,Rps28,Rpl36,Eif3i,Eef1b2,Rplp1,Mrpl12,Rps27,Mrps24,Rpl23,Mrpl54,Aurk…	123/419
2_Member	KEGG Pathway	mmu00190	Oxidative phosphorylation - Mus musculus (house mouse)	-20.9221	-18.1386	11951,12857,12859,12862,12869,17705,17706,17709,17710,17711,17716,17717,17718,17719,17722,28080,66043,66046,66091,66152,66218,66414,66416,67264,67680,67942,68194,68375,69875,70383,71679,74776,75406,76429,78330,110323,225887,407785,100041273	Atp5mc1,Cox4i1,Cox5b,Cox6a2,Cox8b,ATP6,ATP8,COX2,COX3,CYTB,ND1,ND2,ND3,ND4,ND6,Atp5po,Atp5f1d,Ndufb5,Ndufa3,Uqcr10,Ndufb9,Ndufa12,Ndufa7,Ndufb8,Sdhb,Atp5mc2,Ndufb4,Ndufa8,Ndufa11,Cox10,Atp5pd,Ppa2,Ndufs7,Lhpp,Ndufv3,Cox6b1,Ndufs8,Ndufs6,Ndufb4c	39/136
3_Member	GO Biological Processes	GO:0042254	ribosome biogenesis	-17.05	-14.4795	11837,12181,14109,14791,16418,16785,19896,19941,20042,20044,20054,20055,20068,20088,20103,20116,27176,27966,52530,53414,54127,56321,57294,66446,66475,66489,66596,67025,67115,67671,68040,68193,68327,68731,68845,69639,69902,73736,74778,75593,75617,107071,110954,117109,140546,216156,217011,234384,235036,268449,100038991,100043813,100503670	Rplp0,Bop1,Fau,Emg1,Eif6,Rpsa,Rpl10a,Rpl26,Rps12,Rps14,Rps15,Rps16,Rps17,Rps24,Rps5,Rps8,Rpl7a,Rrp9,Nhp2,Bysl,Rps28,Aatf,Rps27,Exosc7,Rps23,Rpl35,Gtf3a,Rpl11,Rpl14,Rpl38,Zfp593,Rpl24,Tsr3,Rbfa,Pih1d1,Exosc8,Mrto4,Fcf1,Rrp7a,Malsu1,Rps25,Wdr74,Rpl10,Pop5,Eri3,Wdr18,Nle1,Mpv17l2,Ppan,Rpl23a,Rpl35rt,Rps27rt,Rpl5	53/310
4_Member	GO Biological Processes	GO:0006414	translational elongation	-15.0536	-12.5711	13628,14694,17726,17729,17731,17732,17733,17734,17735,17736,17737,17738,17740,17742,17743,17744,17745,17746,20226,22224,55949,56040,66656,67186,68572,276770	Eef1a2,Rack1,TrnA,TrnE,TrnG,TrnH,TrnI,TrnK,TrnL1,TrnL2,TrnM,TrnN,TrnQ,TrnS1,TrnS2,TrnT,TrnV,TrnW,Sars1,Usp10,Eef1b2,Rplp1,Eef1d,Rplp2,Mrpl58,Eif5a	26/84
5_Member	CORUM	CORUM:3047	Parvulin-associated pre-rRNP complex	-10.8052	-8.48901	11837,12181,19899,19921,19933,19941,20116,26961,27050,27176,66480,67115,67891,69902,76808,270106,100503670	Rplp0,Bop1,Rpl18,Rpl19,Rpl21,Rpl26,Rps8,Rpl8,Rps3,Rpl7a,Rpl15,Rpl14,Rpl4,Mrto4,Rpl18a,Rpl13,Rpl5	17/50
6_Member	GO Biological Processes	GO:0140053	mitochondrial gene expression	-9.27961	-7.02606	15108,27398,56282,64660,66047,66077,66132,66230,66292,66407,66416,66419,66587,66973,67212,67994,68463,68565,68572,68836,76366,94065,102060,107734,216767,353172	Hsd17b10,Mrpl2,Mrpl12,Mrps24,Mrpl54,Aurkaip1,Prorp,Mrps28,Mrps21,Mrps15,Ndufa7,Mrpl11,Fastk,Mrps18b,Mrpl55,Mrps11,Mrpl14,Mrps18a,Mrpl58,Mrpl52,Mtif3,Mrpl34,Gadd45gip1,Mrpl30,Mrpl22,Gars1	26/143
7_Member	Reactome Gene Sets	R-MMU-351202	Metabolism of polyamines	-6.7751	-4.58629	11702,18104,18263,19177,19181,19184,19185,19186,20810,23997,26444,26446,57296,228608	Amd1,Nqo1,Odc1,Psmb7,Psmc2,Psmc5,Psmd4,Psme1,Srm,Psmd13,Psma7,Psmb3,Psmd8,Smox	14/59
8_Member	KEGG Pathway	mmu00051	Fructose and mannose metabolism - Mus musculus (house mouse)	-5.68028	-3.58168	11674,11677,14120,18639,22122,54128,69080,270198,319801,331026	Aldoa,Akr1b1,Fbp2,Pfkfb1,Gfus,Pmm2,Gmppa,Pfkfb4,Tigar,Gmppb	10/36
9_Member	GO Biological Processes	GO:1901796	regulation of signal transduction by p53 class mediator	-5.39059	-3.33402	12181,19941,20054,22059,22187,56642,59092,65019,67025,67281,67427,69076,70103,226830,100503670	Bop1,Rpl26,Rps15,Trp53,Ubb,Ankrd2,Pcbp4,Rpl23,Rpl11,Rpl37,Rps20,Triap1,Znhit1,Smyd2,Rpl5	15/86
10_Member	WikiPathways	WP307	Translation factors	-5.29166	-3.25802	13628,13685,16418,20918,53356,54709,55949,66085,66656,68135,276770	Eef1a2,Eif4ebp1,Eif6,Eif1,Eif3g,Eif3i,Eef1b2,Eif3f,Eef1d,Eif3h,Eif5a	11/48
11_Member	KEGG Pathway	mmu04137	Mitophagy - animal - Mus musculus (house mouse)	-5.26048	-3.23023	11911,12034,13001,14232,17827,18412,22059,22186,22187,22190,56486,66169,66437,68653,71648,72825	Atf4,Phb2,Csnk2b,Fkbp8,Mtx1,Sqstm1,Trp53,Uba52,Ubb,Ubc,Gabarap,Tomm7,Fis1,Samm50,Optn,Mon1a	16/99
12_Member	Reactome Gene Sets	R-MMU-163210	Formation of ATP by chemiosmotic coupling	-5.2215	-3.19633	11951,17705,17706,28080,66043,67942,71679	Atp5mc1,ATP6,ATP8,Atp5po,Atp5f1d,Atp5mc2,Atp5pd	7/18
13_Member	WikiPathways	WP310	mRNA processing	-5.03479	-3.02208	15469,18670,18938,19921,19934,19941,19951,20005,20044,20088,20090,20222,26961,50783,53356,54127,56031,56190,57294,59092,66230,66419,66446,66475,66599,67025,67248,67281,67427,67671,68165,68981,69408,69639,72935,76167,78304,102414,107686,232089,269261	Prmt1,Abcb4,Ppp1r14b,Rpl19,Rpl22,Rpl26,Rpl32,Rpl9,Rps14,Rps24,Rps29,Sf3a2,Rpl8,Lsm4,Eif3g,Rps28,Ppie,Rbm38,Rps27,Pcbp4,Mrps28,Mrpl11,Exosc7,Rps23,Rdm1,Rpl11,Rpl39,Rpl37,Rps20,Rpl38,Fdx2,Snrpa1,Dnajc17,Exosc8,Ddx41,Snrnp35,Naa38,Clk3,Snrpd2,Elmod3,Rpl12	41/455
14_Member	Reactome Gene Sets	R-MMU-3700989	Transcriptional Regulation by TP53	-5.02546	-3.01519	12857,13001,14885,17165,17192,17709,17710,20021,20869,20878,20930,22059,22186,22187,22190,24075,67673,68742,69076,69833,69920,72151,83409,106344,108143,110323,226830,227743,231724,319801	Cox4i1,Csnk2b,Gtf2h4,Mapkapk5,Mbd3,COX2,COX3,Polr2c,Stk11,Aurka,Surf1,Trp53,Uba52,Ubb,Ubc,Taf10,Elob,Tmem219,Triap1,Polr2f,Polr2i,Rfc5,Lamtor2,Rfc4,Taf9,Cox6b1,Smyd2,Mapkap1,Rad9b,Tigar	30/288
15_Member	GO Biological Processes	GO:0070585	protein localization to mitochondrion	-4.18469	-2.25441	11632,12017,13198,14232,30055,30059,52838,66169,66437,66525,66541,67067,68653	Aip,Bag1,Ddit3,Fkbp8,Timm13,Timm10,Dnlz,Tomm7,Fis1,Timm50,Immp1l,Romo1,Samm50	13/84
16_Member	GO Biological Processes	GO:0008295	spermidine biosynthetic process	-4.08623	-2.16701	11702,20810,100041585	Amd1,Srm,Amd2	3/3
17_Member	GO Biological Processes	GO:0042168	heme metabolic process	-4.08528	-2.16701	11656,14297,15369,17025,22275,67739,68066,70383	Alas2,Fxn,Hmox2,Alad,Urod,Slc48a1,Slc25a39,Cox10	8/34
18_Member	GO Biological Processes	GO:0006839	mitochondrial transport	-4.07045	-2.15415	14297,21648,22059,30055,30059,30954,52838,57279,66169,66525,67067,67582,68066,68653,71699,103172,230810,246696,606496,100040531	Fxn,Dynlt1b,Trp53,Timm13,Timm10,Siva1,Dnlz,Slc25a20,Tomm7,Timm50,Romo1,Slc25a26,Slc25a39,Samm50,Slc41a3,Chchd10,Slc30a2,Slc25a28,Gsk3a,Dynlt1f	20/176
19_Member	GO Biological Processes	GO:0032436	positive regulation of proteasomal ubiquitin-dependent protein catabolic process	-4.05095	-2.13662	12005,12759,14694,20878,56371,56424,56486,64383,66245,72330,77006,606496	Axin1,Clu,Rack1,Aurka,Fzr1,Stub1,Gabarap,Sirt2,Hspbp1,Klhl40,Ddrgk1,Gsk3a	12/75
20_Member	Reactome Gene Sets	R-MMU-8876725	Protein methylation	-3.95513	-2.04855	12313,15481,16898,68043,110826,239706	Calm1,Hspa8,Rps2,Eef1akmt1,Etfb,Mettl22	6/19
